# Supplementary material for: Proteomics of intracellular Salmonella enterica reveals roles of Salmonella pathogenicity island 2 in metabolism and antioxidant defense
Source: PLoS Pathog. 2019 Apr 22;15(4):e1007741. doi: 10.1371/journal.ppat.1007741 (PMC6497321; doi:10.1371/journal.ppat.1007741)
Supplement: S2 Table — (XLSX) [file ppat.1007741.s002.xlsx]

## Sheet: PCN WT1-3
Table: Summary of all quantified proteins of Salmonella enterica sv. Typhimurium (wildtype) grown in PCN
Accession	Entry	Description	PLGS Score	Peptides	Coverage (%)	Precursor RMS Mass Error (ppm)	Products	Modified Peptides	Products RMS Mass Error (ppm)	Products RMS RT Error (min)	Amount (fmol)	Amount (ngrams)	Norm fmol	Norm ng	Replicate
P0A1E3	CYSK_SALTY	Cysteine synthase A OS=Salmonella typhimurium (strain LT2 / SGSC1412 / ATCC 700720) GN=cysK PE=1 SV=2	57166.1	46	84.2105	2.5009	525	2	6.2476	0.0257851	289.823	10.0258	1.55876	1.48067	1
P0A1D3	CH60_SALTY	60 kDa chaperonin OS=Salmonella typhimurium (strain LT2 / SGSC1412 / ATCC 700720) GN=groL PE=3 SV=2	53634.1	172	82.8467	2.4058	1405	22	6.7677	0.0289951	583.667	33.5358	3.13916	4.95276	1
P0A263	OMPC_SALTY	Outer membrane protein C OS=Salmonella typhimurium (strain LT2 / SGSC1412 / ATCC 700720) GN=ompC PE=3 SV=1	45516.4	73	85.9788	2.2992	702	2	7.3006	0.0246954	336.401	13.8729	1.80928	2.04883	1
Q7CQV8	Q7CQV8_SALTY	Outer membrane protease, receptor for phage OX2 OS=Salmonella typhimurium (strain LT2 / SGSC1412 / ATCC 700720) GN=ompX PE=4 SV=1	44552.1	23	73.0994	2.1033	266	1	7.6182	0.0237862	237.718	4.41	1.27853	0.651294	1
Q8ZPY6	Q8ZPY6_SALTY	Putative molecular chaperone (Small heat shock protein) OS=Salmonella typhimurium (strain LT2 / SGSC1412 / ATCC 700720) GN=STM1251 PE=1 SV=1	41522.1	22	88.3871	1.8966	265	0	7.0915	0.0218683	239.024	4.1951	1.28555	0.619556	1
P02936	OMPA_SALTY	Outer membrane protein A OS=Salmonella typhimurium (strain LT2 / SGSC1412 / ATCC 700720) GN=ompA PE=3 SV=2	38876.2	78	67.1429	2.6664	496	1	6.0046	0.0210636	978.12	36.8058	5.26066	5.43569	1
P0A1H5	EFTU_SALTY	Elongation factor Tu OS=Salmonella typhimurium (strain LT2 / SGSC1412 / ATCC 700720) GN=tufA PE=3 SV=2	37867.9	113	69.5431	2.2414	655	8	6.8513	0.0239725	732.664	31.8377	3.94051	4.70197	1
Q8ZRN1	METQ_SALTY	D-methionine-binding lipoprotein MetQ OS=Salmonella typhimurium (strain LT2 / SGSC1412 / ATCC 700720) GN=metQ PE=3 SV=1	36975.7	46	78.2288	2.9348	372	0	7.3316	0.0179619	138.255	4.0775	0.743581	0.602188	1
P64076	ENO_SALTY	Enolase OS=Salmonella typhimurium (strain LT2 / SGSC1412 / ATCC 700720) GN=eno PE=3 SV=2	33691.4	60	77.3148	1.887	545	6	7.9352	0.0269066	212.889	9.7197	1.14499	1.43546	1
P0A1D5	CH10_SALTY	10 kDa chaperonin OS=Salmonella typhimurium (strain LT2 / SGSC1412 / ATCC 700720) GN=groS PE=3 SV=1	32171.9	15	80.4124	1.379	137	0	6.7023	0.0285402	229.391	2.3668	1.23374	0.349543	1
P0A251	AHPC_SALTY	Alkyl hydroperoxide reductase subunit C OS=Salmonella typhimurium (strain LT2 / SGSC1412 / ATCC 700720) GN=ahpC PE=1 SV=2	31270	55	73.262	2.2289	300	2	6.6926	0.0192323	206.005	4.2976	1.10797	0.634694	1
Q56073	DNAK_SALTY	Chaperone protein DnaK OS=Salmonella typhimurium (strain LT2 / SGSC1412 / ATCC 700720) GN=dnaK PE=3 SV=2	31104.2	121	81.348	2.975	999	4	7.6508	0.0203049	167.989	11.6442	0.903503	1.71968	1
Q7CQN4	LPP1_SALTY	Major outer membrane lipoprotein 1 OS=Salmonella typhimurium (strain LT2 / SGSC1412 / ATCC 700720) GN=lpp1 PE=3 SV=1	31007.9	6	48.7179	0.6054	101	1	6.7088	0.0156287	70.1486	0.5927	0.377283	0.0875333	1
P0A283	PTGA_SALTY	PTS system glucose-specific EIIA component OS=Salmonella typhimurium (strain LT2 / SGSC1412 / ATCC 700720) GN=crr PE=1 SV=2	30804.9	9	61.5385	1.084	152	0	5.0262	0.0156358	93.5306	1.7067	0.503039	0.252055	1
P0A1S2	HNS_SALTY	DNA-binding protein H-NS OS=Salmonella typhimurium (strain LT2 / SGSC1412 / ATCC 700720) GN=hns PE=1 SV=2	29558.3	31	56.9343	2.1011	217	4	7.6268	0.0187578	163.979	2.558	0.881936	0.37778	1
P25077	MDH_SALTY	Malate dehydrogenase OS=Salmonella typhimurium (strain LT2 / SGSC1412 / ATCC 700720) GN=mdh PE=3 SV=2	28178.3	60	76.2821	1.8403	431	1	7.1144	0.0252772	168.979	5.5166	0.908825	0.814723	1
P43019	SODM_SALTY	Superoxide dismutase [Mn] OS=Salmonella typhimurium (strain LT2 / SGSC1412 / ATCC 700720) GN=sodA PE=3 SV=3	26525.2	34	83.4951	1.6116	249	1	7.7773	0.0264838	176.905	4.0828	0.951457	0.602971	1
P0A1R6	DBHA_SALTY	DNA-binding protein HU-alpha OS=Salmonella typhimurium (strain LT2 / SGSC1412 / ATCC 700720) GN=hupA PE=3 SV=1	25080.2	15	63.3333	2.3802	112	0	4.3985	0.0161053	101.944	0.9706	0.548287	0.143344	1
P67605	YEEX_SALTY	UPF0265 protein YeeX OS=Salmonella typhimurium (strain LT2 / SGSC1412 / ATCC 700720) GN=yeeX PE=3 SV=1	24834	11	58.5586	2.0036	122	4	6.4775	0.0186145	46.9187	0.6134	0.252345	0.0905904	1
Q8ZKX5	Q8ZKX5_SALTY	Phosphate-binding protein PstS OS=Salmonella typhimurium (strain LT2 / SGSC1412 / ATCC 700720) GN=pstS PE=3 SV=1	24257.7	58	88.1503	2.3187	447	0	7.3663	0.0168683	180.318	6.6387	0.969811	0.980441	1
P65702	PGK_SALTY	Phosphoglycerate kinase OS=Salmonella typhimurium (strain LT2 / SGSC1412 / ATCC 700720) GN=pgk PE=3 SV=2	21172.3	35	71.3178	1.2999	380	1	7.2137	0.0248265	86.982	3.5927	0.467818	0.53059	1
P0A1F8	DHAS_SALTY	Aspartate-semialdehyde dehydrogenase OS=Salmonella typhimurium (strain LT2 / SGSC1412 / ATCC 700720) GN=asd PE=1 SV=1	20499.8	30	66.0326	3.6211	307	4	9.0394	0.021451	81.9029	3.3059	0.440501	0.488234	1
P0A1P6	GLN1B_SALTY	Glutamine synthetase OS=Salmonella typhimurium (strain LT2 / SGSC1412 / ATCC 700720) GN=glnA PE=1 SV=2	18680.6	53	70.5757	5.7808	464	4	7.8347	0.0207154	102.85	5.3497	0.553165	0.790074	1
P66764	METK_SALTY	S-adenosylmethionine synthase OS=Salmonella typhimurium (strain LT2 / SGSC1412 / ATCC 700720) GN=metK PE=3 SV=2	18443.3	40	57.5521	1.4994	361	4	7.3434	0.0196818	219.777	9.2704	1.18204	1.36911	1
P0A1P0	G3P_SALTY	Glyceraldehyde-3-phosphate dehydrogenase OS=Salmonella typhimurium (strain LT2 / SGSC1412 / ATCC 700720) GN=gapA PE=3 SV=2	17950.5	49	60.7251	1.7834	379	1	6.8648	0.029603	420.823	15.0476	2.26333	2.22232	1
Q8ZLD7	USPA_SALTY	Universal stress protein A OS=Salmonella typhimurium (strain LT2 / SGSC1412 / ATCC 700720) GN=uspA PE=3 SV=3	16957	9	76.3889	1.9771	102	0	8.1648	0.0257104	100.144	1.6161	0.538608	0.238675	1
Q8ZPZ0	Q8ZPZ0_SALTY	Isocitrate dehydrogenase [NADP] OS=Salmonella typhimurium (strain LT2 / SGSC1412 / ATCC 700720) GN=icdA PE=4 SV=1	16709	55	54.5673	2.3999	334	2	7.2596	0.0200976	112.661	5.1971	0.605929	0.767537	1
P66541	RS2_SALTY	30S ribosomal protein S2 OS=Salmonella typhimurium (strain LT2 / SGSC1412 / ATCC 700720) GN=rpsB PE=3 SV=2	16693.9	31	69.7095	2.5326	233	2	8.5836	0.0216034	71.6226	1.9206	0.38521	0.283645	1
Q7CR42	Q7CR42_SALTY	Putative thiol-alkyl hydroperoxide reductase OS=Salmonella typhimurium (strain LT2 / SGSC1412 / ATCC 700720) GN=STM0402 PE=4 SV=1	16257.9	49	67.5	2.1321	264	2	7.8942	0.0185996	66.2591	1.4863	0.356364	0.219505	1
P0A7V6	RS3_SALTY	30S ribosomal protein S3 OS=Salmonella typhimurium (strain LT2 / SGSC1412 / ATCC 700720) GN=rpsC PE=3 SV=2	16246.4	27	55.3648	2.8016	201	1	6.2555	0.0154926	86.2489	2.241	0.463876	0.330964	1
Q7CQW9	Q7CQW9_SALTY	Tol protein required for outer membrane integrity OS=Salmonella typhimurium (strain LT2 / SGSC1412 / ATCC 700720) GN=pal PE=3 SV=1	16126.4	32	58.046	5.4599	209	2	6.9516	0.0183966	136.183	2.5769	0.732438	0.380571	1
Q7CPZ4	GRPE_SALTY	Protein GrpE OS=Salmonella typhimurium (strain LT2 / SGSC1412 / ATCC 700720) GN=grpE PE=3 SV=1	15267.4	21	76.5306	5.1157	154	1	7.5687	0.0209322	62.8194	1.372	0.337864	0.202625	1
Q7CPE2	ATPB_SALTY	ATP synthase subunit beta OS=Salmonella typhimurium (strain LT2 / SGSC1412 / ATCC 700720) GN=atpD PE=3 SV=1	15223.4	43	83.913	2.8028	454	2	7.9309	0.0235691	49.4103	2.4873	0.265745	0.367339	1
Q7CQV9	DPS_SALTY	DNA protection during starvation protein OS=Salmonella typhimurium (strain LT2 / SGSC1412 / ATCC 700720) GN=dps PE=3 SV=3	14922	30	80.2395	2.3638	161	0	7.3738	0.0209481	50.6234	0.9475	0.27227	0.139932	1
P0DM78	PHOP_SALTY	Virulence transcriptional regulatory protein PhoP OS=Salmonella typhimurium (strain LT2 / SGSC1412 / ATCC 700720) GN=phoP PE=1 SV=1	14894.4	33	89.2857	3.0791	233	1	8.3233	0.0183868	64.5313	1.6542	0.347071	0.244302	1
P0A9Y9	CSPC_SALTY	Cold shock-like protein CspC OS=Salmonella typhimurium (strain LT2 / SGSC1412 / ATCC 700720) GN=cspC PE=3 SV=2	14613	21	86.9565	1.8649	94	0	6.7316	0.0186923	94.8009	0.7018	0.509871	0.103646	1
P61179	RL22_SALTY	50S ribosomal protein L22 OS=Salmonella typhimurium (strain LT2 / SGSC1412 / ATCC 700720) GN=rplV PE=3 SV=1	14490.8	19	61.8182	1.1936	140	0	8.2482	0.0187649	52.272	0.6391	0.281136	0.0943859	1
P14062	6PGD_SALTY	6-phosphogluconate dehydrogenase, decarboxylating OS=Salmonella typhimurium (strain LT2 / SGSC1412 / ATCC 700720) GN=gnd PE=3 SV=1	14487.9	53	82.265	1.6859	419	0	7.3093	0.0175238	60.4902	3.1158	0.325337	0.460159	1
P62405	RL5_SALTY	50S ribosomal protein L5 OS=Salmonella typhimurium (strain LT2 / SGSC1412 / ATCC 700720) GN=rplE PE=3 SV=2	13998	33	81.5642	3.0729	200	1	7.5345	0.0203809	63.5857	1.2955	0.341985	0.191327	1
P0A2C7	POTD_SALTY	Spermidine/putrescine-binding periplasmic protein OS=Salmonella typhimurium (strain LT2 / SGSC1412 / ATCC 700720) GN=potD PE=3 SV=1	13535.1	50	77.5862	1.8425	365	3	6.8944	0.0210581	102.141	3.9857	0.54935	0.588631	1
P0A2B3	RS7_SALTY	30S ribosomal protein S7 OS=Salmonella typhimurium (strain LT2 / SGSC1412 / ATCC 700720) GN=rpsG PE=1 SV=2	13480.1	28	75	2.9131	171	1	6.9787	0.0190868	78.7573	1.3854	0.423583	0.204604	1
P66593	RS6_SALTY	30S ribosomal protein S6 OS=Salmonella typhimurium (strain LT2 / SGSC1412 / ATCC 700720) GN=rpsF PE=3 SV=1	13284.3	14	64.8855	5.2977	112	4	8.4801	0.0214132	33.5479	0.509	0.180432	0.075172	1
P0A2A3	RL1_SALTY	50S ribosomal protein L1 OS=Salmonella typhimurium (strain LT2 / SGSC1412 / ATCC 700720) GN=rplA PE=3 SV=1	13169.5	33	70.0855	1.3223	221	0	7.0904	0.0195112	67.2782	1.6637	0.361845	0.245705	1
P55900	SERC_SALTY	Phosphoserine aminotransferase OS=Salmonella typhimurium (strain LT2 / SGSC1412 / ATCC 700720) GN=serC PE=1 SV=2	13158.6	29	58.2873	2.7246	257	1	7.1008	0.0185969	67.006	2.6881	0.360381	0.396994	1
Q8ZP65	TPX_SALTY	Probable thiol peroxidase OS=Salmonella typhimurium (strain LT2 / SGSC1412 / ATCC 700720) GN=tpx PE=3 SV=1	13113.5	14	57.7381	2.9221	115	0	6.7432	0.0195936	70.0664	1.275	0.376841	0.188299	1
Q8ZQS2	GPMA_SALTY	2,3-bisphosphoglycerate-dependent phosphoglycerate mutase OS=Salmonella typhimurium (strain LT2 / SGSC1412 / ATCC 700720) GN=gpmA PE=3 SV=3	12521	21	68.4	4.0111	149	1	7.1789	0.0209629	73.307	2.0888	0.39427	0.308486	1
P0A1H3	EFG_SALTY	Elongation factor G OS=Salmonella typhimurium (strain LT2 / SGSC1412 / ATCC 700720) GN=fusA PE=3 SV=2	12337.1	82	68.3239	2.5277	564	5	7.9499	0.0198714	94.856	7.377	0.510167	1.08948	1
P66955	TALB_SALTY	Transaldolase B OS=Salmonella typhimurium (strain LT2 / SGSC1412 / ATCC 700720) GN=talB PE=3 SV=2	12320.2	45	68.7697	1.6411	302	1	7.2147	0.0161727	75.4963	2.6682	0.406044	0.394055	1
P23988	PAGC_SALTY	Virulence membrane protein PagC OS=Salmonella typhimurium (strain LT2 / SGSC1412 / ATCC 700720) GN=pagC PE=3 SV=2	12255.1	14	68.6487	1.549	181	1	7.4516	0.0240759	62.7765	1.2671	0.337633	0.187133	1
P0A7Z7	RPOA_SALTY	DNA-directed RNA polymerase subunit alpha OS=Salmonella typhimurium (strain LT2 / SGSC1412 / ATCC 700720) GN=rpoA PE=3 SV=1	12168.7	55	62.614	3.3036	267	2	8.0665	0.0209193	57.8791	2.1265	0.311293	0.314054	1
Q7CQ55	Q7CQ55_SALTY	Putative inner membrane protein OS=Salmonella typhimurium (strain LT2 / SGSC1412 / ATCC 700720) GN=elaB PE=4 SV=1	11868.5	10	37.8641	4.093	58	0	6.007	0.0178901	17.8995	0.2083	0.0962695	0.0307629	1
P65889	PUR7_SALTY	Phosphoribosylaminoimidazole-succinocarboxamide synthase OS=Salmonella typhimurium (strain LT2 / SGSC1412 / ATCC 700720) GN=purC PE=3 SV=1	11514.2	23	58.6498	2.4361	182	1	7.6467	0.0207092	55.3344	1.4984	0.297607	0.221292	1
Q7CPL4	RL16_SALTY	50S ribosomal protein L16 OS=Salmonella typhimurium (strain LT2 / SGSC1412 / ATCC 700720) GN=rplP PE=3 SV=1	11482.6	6	36.7647	6.3084	56	0	7.7694	0.0248805	47.4972	0.7217	0.255456	0.106585	1
P15111	DHE4_SALTY	NADP-specific glutamate dehydrogenase OS=Salmonella typhimurium (strain LT2 / SGSC1412 / ATCC 700720) GN=gdhA PE=3 SV=2	11137.4	44	63.7584	2.7146	314	2	8.3704	0.0200533	47.7596	2.3362	0.256867	0.345023	1
Q7CPL5	RL14_SALTY	50S ribosomal protein L14 OS=Salmonella typhimurium (strain LT2 / SGSC1412 / ATCC 700720) GN=rplN PE=3 SV=1	10988.7	7	34.9594	2.3897	67	0	7.9944	0.0177051	34.7646	0.4757	0.186976	0.0702541	1
P58661	AAT_SALTY	Aspartate aminotransferase OS=Salmonella typhimurium (strain LT2 / SGSC1412 / ATCC 700720) GN=aspC PE=3 SV=1	10951.3	41	64.1414	4.1965	259	1	7.1992	0.0173079	49.0121	2.147	0.263604	0.317081	1
P0CW86	SODC1_SALTY	Superoxide dismutase [Cu-Zn] 1 OS=Salmonella typhimurium (strain LT2 / SGSC1412 / ATCC 700720) GN=sodC1 PE=1 SV=1	10917.9	6	38.9831	10.3317	79	0	5.8142	0.0185876	51.4245	0.9535	0.276578	0.140818	1
P11003	METF_SALTY	5,10-methylenetetrahydrofolate reductase OS=Salmonella typhimurium (strain LT2 / SGSC1412 / ATCC 700720) GN=metF PE=3 SV=2	10669.9	34	61.1487	2.2827	250	1	8.324	0.0224006	106.294	3.5443	0.571684	0.523442	1
P58480	HTPG_SALTY	Chaperone protein HtpG OS=Salmonella typhimurium (strain LT2 / SGSC1412 / ATCC 700720) GN=htpG PE=3 SV=1	10418.9	90	79.4872	2.7686	574	2	8.8683	0.0191214	55.3038	3.9535	0.297442	0.583875	1
Q8ZRT2	Q8ZRT2_SALTY	Pyruvate dehydrogenase E1 component OS=Salmonella typhimurium (strain LT2 / SGSC1412 / ATCC 700720) GN=aceE PE=4 SV=1	10395.6	116	64.938	1.9591	718	4	7.9557	0.0227382	76.231	7.6128	0.409996	1.1243	1
Q7CQ71	RL25_SALTY	50S ribosomal protein L25 OS=Salmonella typhimurium (strain LT2 / SGSC1412 / ATCC 700720) GN=rplY PE=3 SV=1	10336.7	9	68.0851	1.0001	71	0	8.2365	0.0227477	35.1971	0.371	0.189302	0.0547914	1
P60726	RL4_SALTY	50S ribosomal protein L4 OS=Salmonella typhimurium (strain LT2 / SGSC1412 / ATCC 700720) GN=rplD PE=1 SV=1	10283	26	44.7761	7.433	127	1	8.2074	0.0182379	51.4235	1.1358	0.276573	0.167741	1
Q8ZRT0	Q8ZRT0_SALTY	Dihydrolipoyl dehydrogenase OS=Salmonella typhimurium (strain LT2 / SGSC1412 / ATCC 700720) GN=lpdA PE=4 SV=1	10281.8	42	48.5232	2.2467	259	2	7.1907	0.0189154	95.5305	4.8649	0.513795	0.718476	1
Q8ZLM1	RS13_SALTY	30S ribosomal protein S13 OS=Salmonella typhimurium (strain LT2 / SGSC1412 / ATCC 700720) GN=rpsM PE=3 SV=3	10245.5	21	59.322	1.3493	95	0	7.2959	0.0192847	65.2788	0.8629	0.351091	0.127438	1
Q8ZRT1	Q8ZRT1_SALTY	Acetyltransferase component of pyruvate dehydrogenase complex OS=Salmonella typhimurium (strain LT2 / SGSC1412 / ATCC 700720) GN=aceF PE=3 SV=2	10133.6	67	70.5882	2.839	487	2	7.2542	0.0202644	71.8013	4.7469	0.386171	0.701049	1
P37432	OMPF_SALTY	Outer membrane protein F OS=Salmonella typhimurium (strain LT2 / SGSC1412 / ATCC 700720) GN=ompF PE=1 SV=2	10070.7	34	83.4711	2.706	278	1	8.415	0.0221	68.4203	2.7401	0.367987	0.404674	1
P0A7W4	RS5_SALTY	30S ribosomal protein S5 OS=Salmonella typhimurium (strain LT2 / SGSC1412 / ATCC 700720) GN=rpsE PE=1 SV=2	9883.34	16	67.6647	3.2979	138	1	9.3945	0.0183443	49.8091	0.8768	0.26789	0.129491	1
Q8ZM69	Q8ZM69_SALTY	D-3-phosphoglycerate dehydrogenase OS=Salmonella typhimurium (strain LT2 / SGSC1412 / ATCC 700720) GN=serA PE=3 SV=1	9871.35	36	42.1951	1.4163	217	1	7.3684	0.0274768	84.251	3.7252	0.45313	0.550159	1
P66193	RL31B_SALTY	50S ribosomal protein L31 type B OS=Salmonella typhimurium (strain LT2 / SGSC1412 / ATCC 700720) GN=rpmE2 PE=3 SV=1	9644.73	6	59.3023	1.057	41	0	6.1939	0.016449	19.2581	0.189	0.103577	0.0279126	1
P64052	EFTS_SALTY	Elongation factor Ts OS=Salmonella typhimurium (strain LT2 / SGSC1412 / ATCC 700720) GN=tsf PE=3 SV=1	9534.77	47	68.1979	2.7306	269	0	8.2625	0.0201118	67.1408	2.0459	0.361106	0.30215	1
P0AA13	RL13_SALTY	50S ribosomal protein L13 OS=Salmonella typhimurium (strain LT2 / SGSC1412 / ATCC 700720) GN=rplM PE=3 SV=1	9524.61	21	54.2253	1.778	109	0	8.264	0.0168151	45.3799	0.7269	0.244068	0.107353	1
Q8ZRS0	Q8ZRS0_SALTY	Carbonic anhydrase OS=Salmonella typhimurium (strain LT2 / SGSC1412 / ATCC 700720) GN=yadF PE=1 SV=1	9138.65	23	56.3636	2.3487	138	3	7.4908	0.0201222	42.4507	1.0634	0.228314	0.157049	1
P0A2A9	RS16_SALTY	30S ribosomal protein S16 OS=Salmonella typhimurium (strain LT2 / SGSC1412 / ATCC 700720) GN=rpsP PE=3 SV=1	9072	10	65.8537	1.6994	70	0	9.0321	0.021232	36.6537	0.3385	0.197136	0.0499916	1
Q7CPK0	UGPB_SALTY	sn-glycerol-3-phosphate-binding periplasmic protein UgpB OS=Salmonella typhimurium (strain LT2 / SGSC1412 / ATCC 700720) GN=ugpB PE=3 SV=1	9060.97	46	71.2329	3.1447	312	1	7.9358	0.0191763	57.779	2.8027	0.310755	0.413919	1
P66932	TIG_SALTY	Trigger factor OS=Salmonella typhimurium (strain LT2 / SGSC1412 / ATCC 700720) GN=tig PE=3 SV=1	9056.59	40	65.7407	2.5825	277	0	6.7083	0.0185448	42.5554	2.0455	0.228877	0.302091	1
P41031	CYSP_SALTY	Thiosulfate-binding protein OS=Salmonella typhimurium (strain LT2 / SGSC1412 / ATCC 700720) GN=cysP PE=3 SV=2	8684.25	40	67.1598	2.4926	276	1	8.4634	0.0214951	49.71	1.8682	0.267357	0.275906	1
P28354	SYK1_SALTY	Lysine--tRNA ligase OS=Salmonella typhimurium (strain LT2 / SGSC1412 / ATCC 700720) GN=lysS PE=3 SV=3	8652.73	43	71.6832	5.5687	288	0	8.2172	0.0223598	55.7327	3.212	0.299749	0.474366	1
P0A6B1	ACP_SALTY	Acyl carrier protein OS=Salmonella typhimurium (strain LT2 / SGSC1412 / ATCC 700720) GN=acpP PE=3 SV=2	8587.7	12	42.3077	1.9493	62	0	7.0404	0.0184963	44.6191	0.3855	0.239976	0.0569328	1
Q7CQT9	Q7CQT9_SALTY	30S ribosomal protein S1 OS=Salmonella typhimurium (strain LT2 / SGSC1412 / ATCC 700720) GN=rpsA PE=3 SV=1	8569.88	70	69.1203	1.9734	484	2	7.8799	0.0219994	51.6512	3.1656	0.277797	0.467514	1
Q7CQJ0	SRA_SALTY	Stationary-phase-induced ribosome-associated protein OS=Salmonella typhimurium (strain LT2 / SGSC1412 / ATCC 700720) GN=sra PE=3 SV=1	8518.41	4	57.4468	0.8188	35	0	6.454	0.0165272	6.7186	0.0361	0.0361349	0.00533145	1
Q8ZNV8	Q8ZNV8_SALTY	ABC superfamily high affinity Zn transport protein OS=Salmonella typhimurium (strain LT2 / SGSC1412 / ATCC 700720) GN=znuA PE=1 SV=1	8408.25	35	45.045	2.0194	240	2	8.1178	0.0195265	83.0935	3.0479	0.446905	0.450131	1
P0A2E1	GLYA_SALTY	Serine hydroxymethyltransferase OS=Salmonella typhimurium (strain LT2 / SGSC1412 / ATCC 700720) GN=glyA PE=1 SV=1	8320.77	44	53.717	2.0933	305	4	7.9481	0.0216839	85.0051	3.8784	0.457186	0.572784	1
P05989	ILVC_SALTY	Ketol-acid reductoisomerase (NADP(+)) OS=Salmonella typhimurium (strain LT2 / SGSC1412 / ATCC 700720) GN=ilvC PE=1 SV=4	8244.82	34	52.5458	2.1521	250	2	7.3811	0.0186351	60.8562	3.3035	0.327305	0.48788	1
P67093	USPG_SALTY	Universal stress protein G OS=Salmonella typhimurium (strain LT2 / SGSC1412 / ATCC 700720) GN=uspG PE=3 SV=1	8195.33	13	71.1268	1.4879	103	2	8.1023	0.0253993	47.2531	0.7514	0.254143	0.110971	1
P66073	RL15_SALTY	50S ribosomal protein L15 OS=Salmonella typhimurium (strain LT2 / SGSC1412 / ATCC 700720) GN=rplO PE=3 SV=1	7894.15	8	42.3611	2.2894	88	0	6.5026	0.0180283	56.4582	0.845	0.303651	0.124794	1
O54297	RS4_SALTY	30S ribosomal protein S4 OS=Salmonella typhimurium (strain LT2 / SGSC1412 / ATCC 700720) GN=rpsD PE=1 SV=3	7801.52	24	57.767	2.885	139	0	8.1678	0.0167417	49.0657	1.1551	0.263892	0.170592	1
P69936	YDFG_SALTY	NADP-dependent 3-hydroxy acid dehydrogenase YdfG OS=Salmonella typhimurium (strain LT2 / SGSC1412 / ATCC 700720) GN=ydfG PE=3 SV=1	7759.57	21	59.2742	3.5842	131	0	9.0863	0.0169221	28.3866	0.7693	0.152673	0.113615	1
P16657	FABI_SALTY	Enoyl-[acyl-carrier-protein] reductase [NADH] FabI OS=Salmonella typhimurium (strain LT2 / SGSC1412 / ATCC 700720) GN=fabI PE=1 SV=3	7716.54	20	50.7634	3.2987	139	2	7.5172	0.0213404	39.4542	1.1043	0.212198	0.163089	1
P0A7N6	RL32_SALTY	50S ribosomal protein L32 OS=Salmonella typhimurium (strain LT2 / SGSC1412 / ATCC 700720) GN=rpmF PE=3 SV=2	7684.95	2	43.8596	0.4425	22	0	5.3937	0.0159478	10.002	0.0645	0.0537941	0.00952573	1
Q7CPE1	ATPA_SALTY	ATP synthase subunit alpha OS=Salmonella typhimurium (strain LT2 / SGSC1412 / ATCC 700720) GN=atpA PE=3 SV=1	7248.13	55	59.8441	2.0935	343	2	7.9662	0.0204789	38.6439	2.1386	0.20784	0.315841	1
P67904	RS10_SALTY	30S ribosomal protein S10 OS=Salmonella typhimurium (strain LT2 / SGSC1412 / ATCC 700720) GN=rpsJ PE=3 SV=1	7239.02	17	67.9612	1.6543	72	0	6.8623	0.0154439	32.2914	0.38	0.173674	0.0561206	1
O84944	SSEA_SALTY	Type III secretion system chaperone SseA OS=Salmonella typhimurium (strain LT2 / SGSC1412 / ATCC 700720) GN=sseA PE=1 SV=1	6771.07	10	53.7037	1.3167	54	0	6.7969	0.0201006	23.8461	0.2982	0.128252	0.0440399	1
P0A2F6	SSB1_SALTY	Single-stranded DNA-binding protein 1 OS=Salmonella typhimurium (strain LT2 / SGSC1412 / ATCC 700720) GN=ssb PE=3 SV=2	6768.77	9	49.4318	2.3153	75	0	7.5667	0.0199499	18.939	0.3612	0.10186	0.0533441	1
Q8ZQ40	NQOR_SALTY	NAD(P)H dehydrogenase (quinone) OS=Salmonella typhimurium (strain LT2 / SGSC1412 / ATCC 700720) GN=STM1119 PE=3 SV=3	6672.12	10	63.6364	1.7693	113	1	7.4536	0.0225867	31.5935	0.6593	0.16992	0.0973692	1
P66313	RL6_SALTY	50S ribosomal protein L6 OS=Salmonella typhimurium (strain LT2 / SGSC1412 / ATCC 700720) GN=rplF PE=3 SV=2	6668.93	22	55.9322	2.9349	105	0	6.5757	0.0175751	41.8815	0.7923	0.225253	0.117011	1
P0A1A5	ILVE_SALTY	Branched-chain-amino-acid aminotransferase OS=Salmonella typhimurium (strain LT2 / SGSC1412 / ATCC 700720) GN=ilvE PE=1 SV=2	6652.69	20	59.2233	3.5444	150	1	9.8245	0.0288906	68.0604	2.3293	0.366052	0.344004	1
P65215	KDSA_SALTY	2-dehydro-3-deoxyphosphooctonate aldolase OS=Salmonella typhimurium (strain LT2 / SGSC1412 / ATCC 700720) GN=kdsA PE=3 SV=1	6600.51	22	67.9577	4.2275	149	2	9.1795	0.022436	46.7635	1.4508	0.25151	0.214262	1
P77983	KPYK1_SALTY	Pyruvate kinase I OS=Salmonella typhimurium (strain LT2 / SGSC1412 / ATCC 700720) GN=pykF PE=3 SV=2	6581.3	25	54.2553	5.701	221	1	8.1282	0.0232118	44.226	2.2555	0.237862	0.333105	1
Q7CQ01	CLPB_SALTY	Chaperone protein ClpB OS=Salmonella typhimurium (strain LT2 / SGSC1412 / ATCC 700720) GN=clpB PE=3 SV=1	6542.19	72	66.7445	3.0731	588	4	8.0294	0.0195615	52.1281	4.9839	0.280362	0.736051	1
Q04873	UDG_SALTY	UDP-glucose 6-dehydrogenase OS=Salmonella typhimurium (strain LT2 / SGSC1412 / ATCC 700720) GN=udg PE=3 SV=1	6382.84	37	76.5464	4.3284	313	0	7.9378	0.0211932	48.9247	2.1432	0.263133	0.31652	1
Q8ZKP7	TPIS_SALTY	Triosephosphate isomerase OS=Salmonella typhimurium (strain LT2 / SGSC1412 / ATCC 700720) GN=tpiA PE=3 SV=1	6375.96	22	58.0392	1.6394	134	0	7.088	0.0240427	44.6998	1.2108	0.240411	0.178818	1
Q7CPH8	SECB_SALTY	Protein-export protein SecB OS=Salmonella typhimurium (strain LT2 / SGSC1412 / ATCC 700720) GN=secB PE=3 SV=1	6186.41	9	52.2581	8.5489	65	0	8.3376	0.0193526	21.1707	0.3699	0.113863	0.0546289	1
Q8ZRP4	DAPD_SALTY	2,3,4,5-tetrahydropyridine-2,6-dicarboxylate N-succinyltransferase OS=Salmonella typhimurium (strain LT2 / SGSC1412 / ATCC 700720) GN=dapD PE=3 SV=1	6119.7	32	52.9197	3.7985	154	0	8.5344	0.0200208	48.2916	1.4499	0.259728	0.21413	1
Q8ZRC9	YAJQ_SALTY	UPF0234 protein YajQ OS=Salmonella typhimurium (strain LT2 / SGSC1412 / ATCC 700720) GN=yajQ PE=3 SV=2	5975.38	19	80.9816	7.8934	114	0	9.5881	0.023067	16.4357	0.3011	0.0883967	0.0444682	1
P0A2A1	RL19_SALTY	50S ribosomal protein L19 OS=Salmonella typhimurium (strain LT2 / SGSC1412 / ATCC 700720) GN=rplS PE=3 SV=2	5944.16	15	55.6522	1.6669	63	0	6.6974	0.0220573	36.0436	0.4733	0.193855	0.0698996	1
Q8ZLL6	Q8ZLL6_SALTY	Peptidyl-prolyl cis-trans isomerase OS=Salmonella typhimurium (strain LT2 / SGSC1412 / ATCC 700720) GN=fkpA PE=3 SV=1	5915.49	20	53.3088	6.013	124	1	8.1946	0.0199978	34.0703	0.9862	0.183242	0.145648	1
P0A1R8	DBHB_SALTY	DNA-binding protein HU-beta OS=Salmonella typhimurium (strain LT2 / SGSC1412 / ATCC 700720) GN=hupB PE=3 SV=1	5910.88	6	45.5556	2.7531	47	0	7.7589	0.022441	14.7897	0.1367	0.079544	0.0201886	1
P0A1Z2	SKP_SALTY	Chaperone protein Skp OS=Salmonella typhimurium (strain LT2 / SGSC1412 / ATCC 700720) GN=skp PE=1 SV=1	5793.55	19	55.2795	4.2883	90	1	9.0314	0.0221328	45.3145	0.8114	0.243717	0.119832	1
P30705	PHOE_SALTY	Outer membrane pore protein E OS=Salmonella typhimurium (strain LT2 / SGSC1412 / ATCC 700720) GN=phoE PE=2 SV=1	5749.5	35	72.5714	2.3828	247	2	9.6024	0.0259304	24.7825	0.9606	0.133289	0.141867	1
P40732	ARGD_SALTY	Acetylornithine/succinyldiaminopimelate aminotransferase OS=Salmonella typhimurium (strain LT2 / SGSC1412 / ATCC 700720) GN=argD PE=1 SV=3	5655.49	22	46.6667	2.6288	192	2	9.1963	0.0230385	47.514	2.0912	0.255546	0.30884	1
P0AA28	THIO_SALTY	Thioredoxin 1 OS=Salmonella typhimurium (strain LT2 / SGSC1412 / ATCC 700720) GN=trxA PE=1 SV=2	5649.95	10	55.0459	1.2254	67	0	6.3041	0.0209911	28.986	0.3455	0.155896	0.0510254	1
P60428	RL2_SALTY	50S ribosomal protein L2 OS=Salmonella typhimurium (strain LT2 / SGSC1412 / ATCC 700720) GN=rplB PE=3 SV=1	5599.94	36	55.3114	1.9189	185	3	7.3423	0.0181398	27.1801	0.8136	0.146184	0.120157	1
Q7CQU5	Q7CQU5_SALTY	Thioredoxin reductase OS=Salmonella typhimurium (strain LT2 / SGSC1412 / ATCC 700720) GN=trxB PE=3 SV=1	5584.96	15	57.4534	1.4999	166	2	7.5999	0.0222573	53.5183	1.8684	0.287839	0.275936	1
Q8ZKM0	CAPP_SALTY	Phosphoenolpyruvate carboxylase OS=Salmonella typhimurium (strain LT2 / SGSC1412 / ATCC 700720) GN=ppc PE=3 SV=1	5562.04	71	66.3647	4.8638	539	2	8.3174	0.0229028	42.2082	4.198	0.22701	0.619985	1
Q7CQ36	Q7CQ36_SALTY	3-oxoacyl-[acyl-carrier-protein] synthase I OS=Salmonella typhimurium (strain LT2 / SGSC1412 / ATCC 700720) GN=fabB PE=3 SV=1	5545.68	25	55.6931	4.665	215	5	10.0065	0.0229394	30.9318	1.3213	0.166362	0.195137	1
Q7CQP6	Q7CQP6_SALTY	Scaffolding protein for murein-synthesizing holoenzyme OS=Salmonella typhimurium (strain LT2 / SGSC1412 / ATCC 700720) GN=mipA PE=4 SV=1	5485.06	10	68.9516	7.4123	78	0	8.472	0.0199426	29.4501	0.8244	0.158393	0.121752	1
Q8ZK80	RL9_SALTY	50S ribosomal protein L9 OS=Salmonella typhimurium (strain LT2 / SGSC1412 / ATCC 700720) GN=rplI PE=3 SV=1	5458.71	17	73.8255	7.0004	69	0	9.7114	0.0189541	18.1727	0.2868	0.0977389	0.0423563	1
P0A1X0	SLYB_SALTY	Outer membrane lipoprotein SlyB OS=Salmonella typhimurium (strain LT2 / SGSC1412 / ATCC 700720) GN=slyB PE=1 SV=1	5369.36	5	67.0968	1.7328	57	1	10.2381	0.0187955	12.0964	0.1888	0.0650585	0.0278831	1
P37413	META_SALTY	Homoserine O-succinyltransferase OS=Salmonella typhimurium (strain LT2 / SGSC1412 / ATCC 700720) GN=metA PE=3 SV=4	5356.46	18	56.6343	5.3677	138	0	8.7959	0.0194081	33.7083	1.2082	0.181295	0.178434	1
Q7CP78	RIDA_SALTY	2-iminobutanoate/2-iminopropanoate deaminase OS=Salmonella typhimurium (strain LT2 / SGSC1412 / ATCC 700720) GN=ridA PE=1 SV=1	5353.77	10	85.1563	6.891	79	0	9.8838	0.0276428	20.6025	0.2809	0.110807	0.0414849	1
P67563	SYS_SALTY	Serine--tRNA ligase OS=Salmonella typhimurium (strain LT2 / SGSC1412 / ATCC 700720) GN=serS PE=3 SV=1	5308.99	21	60.6977	4.3233	165	0	8.1687	0.0223639	21.2897	1.0403	0.114503	0.153637	1
Q8XG72	Q8XG72_SALTY	Arginine transport system OS=Salmonella typhimurium (strain LT2 / SGSC1412 / ATCC 700720) GN=artI PE=3 SV=1	5307.31	21	58.0247	2.5443	144	1	8.8114	0.0235974	27.1577	0.7363	0.146063	0.108741	1
P64394	IHFB_SALTY	Integration host factor subunit beta OS=Salmonella typhimurium (strain LT2 / SGSC1412 / ATCC 700720) GN=ihfB PE=3 SV=1	5305.48	14	62.766	3.3724	72	1	8.0399	0.0201566	15.7434	0.1672	0.0846733	0.0246931	1
Q7CPU6	Q7CPU6_SALTY	Fructose-bisphosphate aldolase OS=Salmonella typhimurium (strain LT2 / SGSC1412 / ATCC 700720) GN=fba PE=3 SV=1	5142.25	26	48.7465	1.2064	201	0	7.5088	0.0188041	108.337	4.2668	0.582671	0.630145	1
P0A1B3	ARGR_SALTY	Arginine repressor OS=Salmonella typhimurium (strain LT2 / SGSC1412 / ATCC 700720) GN=argR PE=1 SV=1	5006.8	6	58.9744	4.3029	50	0	9.8822	0.019058	13.2523	0.2269	0.0712753	0.0335099	1
P66170	RL29_SALTY	50S ribosomal protein L29 OS=Salmonella typhimurium (strain LT2 / SGSC1412 / ATCC 700720) GN=rpmC PE=3 SV=1	4978.93	2	31.746	1.4429	21	0	7.8212	0.022376	10.918	0.0793	0.0587207	0.0117115	1
P0A2B1	RS20_SALTY	30S ribosomal protein S20 OS=Salmonella typhimurium (strain LT2 / SGSC1412 / ATCC 700720) GN=rpsT PE=3 SV=2	4966.74	5	28.7356	1.3732	31	0	6.9231	0.0168497	30.2573	0.2921	0.162734	0.043139	1
Q9L9I8	THIE_SALTY	Thiamine-phosphate synthase OS=Salmonella typhimurium (strain LT2 / SGSC1412 / ATCC 700720) GN=thiE PE=3 SV=1	4905.78	12	48.3412	2.3497	89	1	7.9548	0.023645	23.9967	0.5515	0.129062	0.0814487	1
P60446	RL3_SALTY	50S ribosomal protein L3 OS=Salmonella typhimurium (strain LT2 / SGSC1412 / ATCC 700720) GN=rplC PE=3 SV=1	4866.12	18	43.5407	2.6145	86	0	6.7299	0.0164931	48.9738	1.0923	0.263398	0.161317	1
P0AA02	NUSG_SALTY	Transcription termination/antitermination protein NusG OS=Salmonella typhimurium (strain LT2 / SGSC1412 / ATCC 700720) GN=nusG PE=3 SV=2	4863.63	13	61.8785	4.9444	84	1	9.4012	0.0280528	20.2594	0.4162	0.108962	0.0614668	1
P0A2K1	TRPB_SALTY	Tryptophan synthase beta chain OS=Salmonella typhimurium (strain LT2 / SGSC1412 / ATCC 700720) GN=trpB PE=1 SV=2	4814.19	11	35.7683	6.881	84	0	8.8286	0.0196582	16.8809	0.7285	0.0907911	0.107589	1
Q8ZR27	Q8ZR27_SALTY	Putative glycerol dehydrogenase OS=Salmonella typhimurium (strain LT2 / SGSC1412 / ATCC 700720) GN=ybdH PE=4 SV=1	4794.87	13	47.5138	7.0493	127	0	7.9326	0.0274328	39.7978	1.5866	0.214046	0.234318	1
Q8ZLD5	Q8ZLD5_SALTY	Putative phosphatase OS=Salmonella typhimurium (strain LT2 / SGSC1412 / ATCC 700720) GN=STM3595 PE=4 SV=1	4785.86	27	72.8132	3.6248	183	3	8.8376	0.019278	20.3865	0.9497	0.109645	0.140257	1
Q7CQK9	Q7CQK9_SALTY	Glutaredoxin OS=Salmonella typhimurium (strain LT2 / SGSC1412 / ATCC 700720) GN=ydhD PE=3 SV=1	4762.75	5	33.0435	0.9334	46	0	7.7985	0.0166254	33.5413	0.4387	0.180396	0.0647897	1
Q8ZNU4	Q8ZNU4_SALTY	Ferritin OS=Salmonella typhimurium (strain LT2 / SGSC1412 / ATCC 700720) GN=ftn PE=3 SV=1	4757.49	9	44.8485	3.1268	60	0	8.7997	0.0155382	24.7595	0.4788	0.133165	0.0707119	1
Q8ZS18	Q8ZS18_SALTY	Threonine synthase OS=Salmonella typhimurium (strain LT2 / SGSC1412 / ATCC 700720) GN=thrC PE=4 SV=1	4756.37	28	59.8131	2.4863	200	0	9.2445	0.0202364	27.0055	1.2751	0.145245	0.188314	1
P00929	TRPA_SALTY	Tryptophan synthase alpha chain OS=Salmonella typhimurium (strain LT2 / SGSC1412 / ATCC 700720) GN=trpA PE=1 SV=1	4745.84	10	43.6567	6.6279	67	0	8.58	0.0207884	11.5685	0.3337	0.0622193	0.0492827	1
Q7CR46	IRAP_SALTY	Anti-adapter protein IraP OS=Salmonella typhimurium (strain LT2 / SGSC1412 / ATCC 700720) GN=iraP PE=2 SV=2	4678.35	6	52.3256	1.3916	46	0	5.8937	0.0191337	29.1371	0.2879	0.156709	0.0425187	1
Q8ZR92	Q8ZR92_SALTY	Putative thioredoxin protein OS=Salmonella typhimurium (strain LT2 / SGSC1412 / ATCC 700720) GN=ybbN PE=1 SV=1	4647.91	16	65.493	2.3057	143	0	8.9172	0.0211595	21.6874	0.6924	0.116642	0.102258	1
P0A1F6	UDP_SALTY	Uridine phosphorylase OS=Salmonella typhimurium (strain LT2 / SGSC1412 / ATCC 700720) GN=udp PE=1 SV=2	4544.38	10	57.3122	1.6134	97	2	8.5756	0.0227625	25.869	0.7065	0.139132	0.10434	1
Q8ZPY0	Q8ZPY0_SALTY	Putative periplasmic protein OS=Salmonella typhimurium (strain LT2 / SGSC1412 / ATCC 700720) GN=STM1263 PE=4 SV=1	4509.35	22	48.3721	3.8791	104	1	7.6062	0.0204528	34.4966	0.8534	0.185534	0.126035	1
Q7CPL7	RL17_SALTY	50S ribosomal protein L17 OS=Salmonella typhimurium (strain LT2 / SGSC1412 / ATCC 700720) GN=rplQ PE=3 SV=1	4474.73	16	51.1811	2.1462	88	2	6.9933	0.0292786	49.4266	0.7143	0.265833	0.105492	1
O68926	BFR_SALTY	Bacterioferritin OS=Salmonella typhimurium (strain LT2 / SGSC1412 / ATCC 700720) GN=bfr PE=3 SV=1	4313.72	10	66.4557	3.9792	81	0	8.0759	0.0185998	23.262	0.427	0.125111	0.0630618	1
O54296	RS11_SALTY	30S ribosomal protein S11 OS=Salmonella typhimurium (strain LT2 / SGSC1412 / ATCC 700720) GN=rpsK PE=3 SV=2	4221.55	8	55.0388	0.9565	56	0	8.3519	0.0221237	23.5919	0.329	0.126885	0.0485886	1
Q7CQW0	Q7CQW0_SALTY	Glutamine high-affinity transporter OS=Salmonella typhimurium (strain LT2 / SGSC1412 / ATCC 700720) GN=glnH PE=3 SV=1	4197.57	20	73.7903	7.6182	151	1	9.0416	0.0246111	25.1185	0.6848	0.135096	0.101135	1
Q8ZRU0	Q8ZRU0_SALTY	Cell division protein FtsZ OS=Salmonella typhimurium (strain LT2 / SGSC1412 / ATCC 700720) GN=ftsZ PE=3 SV=1	4160.28	24	79.8956	2.8405	213	1	8.5715	0.0208172	23.1048	0.9317	0.124265	0.137599	1
P0A2S0	LRP_SALTY	Leucine-responsive regulatory protein OS=Salmonella typhimurium (strain LT2 / SGSC1412 / ATCC 700720) GN=lrp PE=3 SV=2	4141.84	12	53.6585	2.0557	62	1	9.272	0.0188698	24.3026	0.461	0.130708	0.0680831	1
Q8ZLT0	ASSY_SALTY	Argininosuccinate synthase OS=Salmonella typhimurium (strain LT2 / SGSC1412 / ATCC 700720) GN=argG PE=3 SV=3	4110.5	38	68.4564	4.1091	222	2	9.024	0.0199601	27.1306	1.3545	0.145917	0.20004	1
P58696	SYN_SALTY	Asparagine--tRNA ligase OS=Salmonella typhimurium (strain LT2 / SGSC1412 / ATCC 700720) GN=asnS PE=3 SV=2	4073.8	32	61.588	6.192	215	0	9.8741	0.0214109	33.3213	1.7577	0.179213	0.259587	1
Q8ZP84	USPE_SALTY	Universal stress protein E OS=Salmonella typhimurium (strain LT2 / SGSC1412 / ATCC 700720) GN=uspE PE=1 SV=3	4024.49	11	57.4603	3.3864	91	1	6.6187	0.021228	24.4996	0.8759	0.131767	0.129358	1
Q8ZLQ5	Q8ZLQ5_SALTY	Stringent starvation protein A OS=Salmonella typhimurium (strain LT2 / SGSC1412 / ATCC 700720) GN=sspA PE=3 SV=1	4016.63	15	60.8491	7.5744	96	0	11.3165	0.025464	16.4133	0.3989	0.0882762	0.0589118	1
P0A2A7	RL30_SALTY	50S ribosomal protein L30 OS=Salmonella typhimurium (strain LT2 / SGSC1412 / ATCC 700720) GN=rpmD PE=3 SV=2	4009.55	10	57.6271	1.2732	27	1	6.3434	0.0230603	8.8522	0.0577	0.0476101	0.00852147	1
P66869	SUCC_SALTY	Succinate--CoA ligase [ADP-forming] subunit beta OS=Salmonella typhimurium (strain LT2 / SGSC1412 / ATCC 700720) GN=sucC PE=3 SV=1	4006.22	22	54.8969	2.6821	160	1	8.3699	0.0199102	24.0999	1.0066	0.129617	0.14866	1
P60626	RL24_SALTY	50S ribosomal protein L24 OS=Salmonella typhimurium (strain LT2 / SGSC1412 / ATCC 700720) GN=rplX PE=3 SV=2	3985.63	9	53.8462	1.7136	40	0	5.2328	0.0199036	15.6954	0.1776	0.0844151	0.026229	1
Q08016	OTC_SALTY	Ornithine carbamoyltransferase OS=Salmonella typhimurium (strain LT2 / SGSC1412 / ATCC 700720) GN=argI PE=3 SV=3	3941.57	19	53.2934	4.4122	149	3	10.0275	0.0239341	11.6696	0.4314	0.062763	0.0637116	1
P63411	ACKA_SALTY	Acetate kinase OS=Salmonella typhimurium (strain LT2 / SGSC1412 / ATCC 700720) GN=ackA PE=1 SV=1	3935.47	14	54	3.6012	115	0	7.7578	0.0197565	33.4213	1.4572	0.179751	0.215208	1
P0A1R0	HFQ_SALTY	RNA-binding protein Hfq OS=Salmonella typhimurium (strain LT2 / SGSC1412 / ATCC 700720) GN=hfq PE=1 SV=2	3909.36	6	51.9608	1.0247	43	1	7.5398	0.020464	16.0099	0.1782	0.0861066	0.0263176	1
Q7CPE7	Q7CPE7_SALTY	Phosphate-specific transport system accessory protein PhoU OS=Salmonella typhimurium (strain LT2 / SGSC1412 / ATCC 700720) GN=phoU PE=3 SV=1	3876.82	21	57.2614	3.5945	158	3	8.5974	0.0262631	35.4233	0.9824	0.190518	0.145086	1
Q8ZP03	Q8ZP03_SALTY	Mannose-specific enzyme IIAB OS=Salmonella typhimurium (strain LT2 / SGSC1412 / ATCC 700720) GN=manX PE=4 SV=1	3874.1	24	74.5342	2.6602	152	0	9.1333	0.0190041	24.153	0.8451	0.129903	0.124809	1
Q7CQ39	Q7CQ39_SALTY	Putative aspartate-semialdehyde dehydrogenase OS=Salmonella typhimurium (strain LT2 / SGSC1412 / ATCC 700720) GN=usg PE=3 SV=1	3855.13	12	43.9169	1.9731	103	0	7.1876	0.021	39.6758	1.4443	0.21339	0.213302	1
P66643	RS9_SALTY	30S ribosomal protein S9 OS=Salmonella typhimurium (strain LT2 / SGSC1412 / ATCC 700720) GN=rpsI PE=1 SV=2	3822.8	22	53.8462	1.7749	93	2	5.5602	0.0196868	36.9637	0.548	0.198803	0.0809318	1
Q7BVH7	SSEB_SALTY	Secreted effector protein SseB OS=Salmonella typhimurium (strain LT2 / SGSC1412 / ATCC 700720) GN=sseB PE=1 SV=1	3771.78	17	62.2449	5.6291	135	2	9.1294	0.0224647	25.7408	0.5533	0.138443	0.0817145	1
O52324	ARNC_SALTY	Undecaprenyl-phosphate 4-deoxy-4-formamido-L-arabinose transferase OS=Salmonella typhimurium (strain LT2 / SGSC1412 / ATCC 700720) GN=arnC PE=2 SV=1	3763.72	18	37.6147	2.8146	108	0	7.0394	0.01843	36.1661	1.3289	0.194513	0.19626	1
P26982	DEGP_SALTY	Periplasmic serine endoprotease DegP OS=Salmonella typhimurium (strain LT2 / SGSC1412 / ATCC 700720) GN=degP PE=3 SV=1	3742	22	57.4737	4.2045	162	1	8.6429	0.0188086	21.1605	1.046	0.113808	0.154479	1
P63727	C562_SALTY	Soluble cytochrome b562 OS=Salmonella typhimurium (strain LT2 / SGSC1412 / ATCC 700720) GN=cybC PE=1 SV=1	3700.14	9	33.5938	3.7281	44	1	8.1081	0.0203861	20.2905	0.2823	0.109129	0.0416917	1
P67651	RRAA_SALTY	Regulator of ribonuclease activity A OS=Salmonella typhimurium (strain LT2 / SGSC1412 / ATCC 700720) GN=rraA PE=3 SV=1	3653.53	6	43.4783	1.4168	45	0	7.6424	0.0169415	11.6961	0.2045	0.0629056	0.0302017	1
Q8ZM75	GCSH_SALTY	Glycine cleavage system H protein OS=Salmonella typhimurium (strain LT2 / SGSC1412 / ATCC 700720) GN=gcvH PE=3 SV=3	3650.75	1	17.8295	1.4922	24	0	4.4124	0.0179183	15.867	0.2205	0.0853381	0.0325647	1
Q8ZKN5	Q8ZKN5_SALTY	Cystathionine gamma-synthase OS=Salmonella typhimurium (strain LT2 / SGSC1412 / ATCC 700720) GN=metB PE=3 SV=1	3643.68	25	44.3005	2.6432	157	2	6.9569	0.0181151	48.4366	2.0318	0.260508	0.300068	1
P0A2M5	UPP_SALTY	Uracil phosphoribosyltransferase OS=Salmonella typhimurium (strain LT2 / SGSC1412 / ATCC 700720) GN=upp PE=3 SV=1	3639.18	14	78.8462	2.0403	87	0	8.886	0.0206878	13.405	0.3028	0.0720966	0.0447192	1
P0A7L6	RL20_SALTY	50S ribosomal protein L20 OS=Salmonella typhimurium (strain LT2 / SGSC1412 / ATCC 700720) GN=rplT PE=3 SV=2	3599.28	11	29.661	1.324	46	0	4.3502	0.0160791	22.9756	0.3101	0.12357	0.0457973	1
P0A295	RHO_SALTY	Transcription termination factor Rho OS=Salmonella typhimurium (strain LT2 / SGSC1412 / ATCC 700720) GN=rho PE=3 SV=1	3592.99	32	62.7685	4.6754	185	1	7.5398	0.021107	23.6557	1.113	0.127228	0.164374	1
P66491	RS19_SALTY	30S ribosomal protein S19 OS=Salmonella typhimurium (strain LT2 / SGSC1412 / ATCC 700720) GN=rpsS PE=3 SV=2	3546.69	11	56.5217	1.7726	47	0	6.2434	0.0193092	9.8872	0.103	0.0531767	0.0152116	1
Q8ZP57	STEC_SALTY	Secreted effector kinase SteC OS=Salmonella typhimurium (strain LT2 / SGSC1412 / ATCC 700720) GN=steC PE=1 SV=1	3465.64	28	50.3282	3.2239	195	0	9.6543	0.0198158	30.1379	1.5883	0.162092	0.234569	1
P0A1V4	KAD_SALTY	Adenylate kinase OS=Salmonella typhimurium (strain LT2 / SGSC1412 / ATCC 700720) GN=adk PE=3 SV=1	3465.08	12	46.729	1.6643	68	1	9.7363	0.0219655	19.1264	0.4503	0.102868	0.0665029	1
Q7CR43	Q7CR43_SALTY	Response regulator in two-component regulatory system with PhoR (Or CreC) OS=Salmonella typhimurium (strain LT2 / SGSC1412 / ATCC 700720) GN=phoB PE=4 SV=1	3441.01	16	49.7817	5.0904	105	3	9.0286	0.0205092	32.2235	0.8526	0.173309	0.125917	1
P0A1S4	STPA_SALTY	DNA-binding protein StpA OS=Salmonella typhimurium (strain LT2 / SGSC1412 / ATCC 700720) GN=stpA PE=3 SV=1	3395.31	11	60.1504	5.5865	70	1	8.2338	0.0202736	14.3899	0.2229	0.0773937	0.0329191	1
Q8ZP10	Q8ZP10_SALTY	Site-determining protein OS=Salmonella typhimurium (strain LT2 / SGSC1412 / ATCC 700720) GN=minD PE=3 SV=1	3389.21	17	60.3704	4.8701	87	0	9.0582	0.0217872	17.2062	0.5095	0.0925407	0.0752459	1
P60817	YFBU_SALTY	UPF0304 protein YfbU OS=Salmonella typhimurium (strain LT2 / SGSC1412 / ATCC 700720) GN=yfbU PE=3 SV=1	3338.42	18	73.1707	4.0177	93	0	9.7691	0.0220761	18.4152	0.3616	0.0990431	0.0534032	1
Q8ZP42	Q8ZP42_SALTY	Formyltetrahydrofolate deformylase OS=Salmonella typhimurium (strain LT2 / SGSC1412 / ATCC 700720) GN=purU PE=3 SV=1	3318.97	10	61.0714	3.3118	78	0	10.2313	0.0191462	18.1814	0.5818	0.0977857	0.0859235	1
Q7CPL6	RL18_SALTY	50S ribosomal protein L18 OS=Salmonella typhimurium (strain LT2 / SGSC1412 / ATCC 700720) GN=rplR PE=3 SV=1	3249.33	10	56.4103	1.5312	44	0	6.8465	0.0157007	12.8868	0.1646	0.0693095	0.0243091	1
Q7CQ10	ISCR_SALTY	HTH-type transcriptional regulator IscR OS=Salmonella typhimurium (strain LT2 / SGSC1412 / ATCC 700720) GN=iscR PE=3 SV=1	3246.66	7	64.0244	8.119	77	0	7.1493	0.0208369	22.61	0.3971	0.121604	0.058646	1
P0A297	RL10_SALTY	50S ribosomal protein L10 OS=Salmonella typhimurium (strain LT2 / SGSC1412 / ATCC 700720) GN=rplJ PE=3 SV=2	3218.09	6	41.8182	5.3384	56	0	8.4922	0.0228315	22.4768	0.4014	0.120888	0.059281	1
P66738	RRF_SALTY	Ribosome-recycling factor OS=Salmonella typhimurium (strain LT2 / SGSC1412 / ATCC 700720) GN=frr PE=3 SV=1	3216.49	8	44.8649	2.9558	62	1	7.8652	0.020649	27.0944	0.5585	0.145723	0.0824825	1
P65882	PURA_SALTY	Adenylosuccinate synthetase OS=Salmonella typhimurium (strain LT2 / SGSC1412 / ATCC 700720) GN=purA PE=3 SV=2	3167.28	42	69.6759	5.5279	198	3	9.418	0.0273707	22.6851	1.0799	0.122008	0.159486	1
P02910	HISJ_SALTY	Histidine-binding periplasmic protein OS=Salmonella typhimurium (strain LT2 / SGSC1412 / ATCC 700720) GN=hisJ PE=1 SV=1	3162.78	15	62.6923	2.9179	125	0	8.7342	0.0197949	33.1997	0.946	0.178559	0.139711	1
Q8ZLZ4	Q8ZLZ4_SALTY	Outer membrane channel OS=Salmonella typhimurium (strain LT2 / SGSC1412 / ATCC 700720) GN=tolC PE=4 SV=1	3127.45	25	69.8574	4.5427	185	1	10.0207	0.0202777	21.1391	1.1349	0.113693	0.167609	1
P55882	THID_SALTY	Hydroxymethylpyrimidine/phosphomethylpyrimidine kinase OS=Salmonella typhimurium (strain LT2 / SGSC1412 / ATCC 700720) GN=thiD PE=1 SV=2	3123.25	11	54.8872	1.7806	81	1	10.0703	0.022831	16.2693	0.4681	0.0875018	0.0691317	1
P0A1V6	KPRS_SALTY	Ribose-phosphate pyrophosphokinase OS=Salmonella typhimurium (strain LT2 / SGSC1412 / ATCC 700720) GN=prs PE=3 SV=2	3118.56	13	44.4444	1.0204	125	0	8.2205	0.0170478	23.9304	0.8243	0.128706	0.121737	1
Q7CR88	Q7CR88_SALTY	Putative secreted protein OS=Salmonella typhimurium (strain LT2 / SGSC1412 / ATCC 700720) GN=STM0082 PE=1 SV=1	3116.95	8	58.3333	6.9096	54	0	9.3618	0.019339	18.0287	0.1857	0.0969644	0.0274252	1
Q8ZRJ9	PAGN_SALTY	Outer membrane protein PagN OS=Salmonella typhimurium (strain LT2 / SGSC1412 / ATCC 700720) GN=pagN PE=1 SV=1	3106.72	12	65.6904	4.9833	109	2	10.1123	0.0221477	19.8438	0.5113	0.106727	0.0755117	1
P60656	SPEB_SALTY	Agmatinase OS=Salmonella typhimurium (strain LT2 / SGSC1412 / ATCC 700720) GN=speB PE=3 SV=1	3104.41	13	36.6013	7.2932	75	0	8.7127	0.0235914	22.9996	0.7781	0.1237	0.114914	1
Q8ZQU0	Q8ZQU0_SALTY	Succinate--CoA ligase [ADP-forming] subunit alpha OS=Salmonella typhimurium (strain LT2 / SGSC1412 / ATCC 700720) GN=sucD PE=3 SV=1	3102.05	15	62.2837	4.2037	104	2	9.8993	0.0247257	17.487	0.5257	0.094051	0.0776384	1
Q8ZR26	Q8ZR26_SALTY	Putative aminotransferase OS=Salmonella typhimurium (strain LT2 / SGSC1412 / ATCC 700720) GN=ybdL PE=4 SV=1	3083.57	22	47.4093	1.7639	148	0	8.0717	0.0201305	27.8837	1.2044	0.149968	0.177873	1
P65534	NDK_SALTY	Nucleoside diphosphate kinase OS=Salmonella typhimurium (strain LT2 / SGSC1412 / ATCC 700720) GN=ndk PE=3 SV=2	3073.64	9	54.5455	1.7838	45	0	6.5231	0.0190729	14.4205	0.2247	0.0775583	0.033185	1
P58580	GSHB_SALTY	Glutathione synthetase OS=Salmonella typhimurium (strain LT2 / SGSC1412 / ATCC 700720) GN=gshB PE=3 SV=1	3052.68	18	66.9841	6.9745	117	1	10.9201	0.0208073	9.0274	0.3219	0.0485524	0.04754	1
Q8ZPM0	Q8ZPM0_SALTY	Putative oxidoreductase OS=Salmonella typhimurium (strain LT2 / SGSC1412 / ATCC 700720) GN=ydgJ PE=4 SV=2	3013.48	18	64.9596	5.5963	118	0	10.7127	0.0231527	18.9692	0.7828	0.102023	0.115608	1
P37592	OMPD_SALTY	Outer membrane porin protein OmpD OS=Salmonella typhimurium (strain LT2 / SGSC1412 / ATCC 700720) GN=ompD PE=1 SV=2	2987.2	31	74.3094	4.3198	180	0	10.347	0.0251566	33.214	1.3179	0.178636	0.194635	1
Q8ZJV7	DEOD_SALTY	Purine nucleoside phosphorylase DeoD-type OS=Salmonella typhimurium (strain LT2 / SGSC1412 / ATCC 700720) GN=deoD PE=3 SV=1	2897.23	19	69.8745	4.0274	115	4	9.8201	0.0216356	16.3295	0.4279	0.0878255	0.0631947	1
Q8ZKW8	ATPG_SALTY	ATP synthase gamma chain OS=Salmonella typhimurium (strain LT2 / SGSC1412 / ATCC 700720) GN=atpG PE=2 SV=1	2896.93	17	54.7038	5.0319	103	0	9.6022	0.0231175	15.7301	0.4982	0.0846018	0.073577	1
Q8ZNW4	Q8ZNW4_SALTY	2-keto-3-deoxygluconate 6-phosphate aldolase OS=Salmonella typhimurium (strain LT2 / SGSC1412 / ATCC 700720) GN=eda PE=4 SV=1	2872.27	8	59.1549	7.5622	69	0	8.4546	0.0223483	13.5444	0.3028	0.0728463	0.0447192	1
Q8ZRJ5	Q8ZRJ5_SALTY	Aminoacyl-histidine dipeptidase (Peptidase D) OS=Salmonella typhimurium (strain LT2 / SGSC1412 / ATCC 700720) GN=pepD PE=4 SV=1	2852.18	16	36.0825	0.947	148	1	8.6289	0.0194534	28.7818	1.5174	0.154798	0.224098	1
Q8ZRB1	Q8ZRB1_SALTY	Glycoprotein/polysaccharide metabolism OS=Salmonella typhimurium (strain LT2 / SGSC1412 / ATCC 700720) GN=ybaY PE=4 SV=1	2828.53	8	84.127	3.3213	52	0	9.7112	0.0198699	8.8716	0.1733	0.0477144	0.0255939	1
H9L419	H9L419_SALTY	Putative periplasmic binding transport protein OS=Salmonella typhimurium (strain LT2 / SGSC1412 / ATCC 700720) GN=fliY PE=3 SV=1	2824.95	33	87.594	4.8785	180	1	9.69	0.0218553	29.3031	0.8441	0.157602	0.124662	1
Q8ZM63	Q8ZM63_SALTY	Transketolase OS=Salmonella typhimurium (strain LT2 / SGSC1412 / ATCC 700720) GN=tktA PE=3 SV=1	2809.06	37	60.7843	3.2452	266	3	10.0942	0.0265121	25.0858	1.8167	0.13492	0.268301	1
Q8ZRB9	Q8ZRB9_SALTY	Lon protease OS=Salmonella typhimurium (strain LT2 / SGSC1412 / ATCC 700720) GN=lon PE=2 SV=1	2746.81	56	52.2959	4.5852	305	1	8.5166	0.0209027	22.4594	1.9709	0.120794	0.291074	1
P0AA19	OMPR_SALTY	Transcriptional regulatory protein OmpR OS=Salmonella typhimurium (strain LT2 / SGSC1412 / ATCC 700720) GN=ompR PE=3 SV=1	2687.9	16	64.0167	5.366	103	1	8.7413	0.0204866	23.7818	0.6519	0.127907	0.0962763	1
Q8ZN59	Q8ZN59_SALTY	Inosine-5'-monophosphate dehydrogenase OS=Salmonella typhimurium (strain LT2 / SGSC1412 / ATCC 700720) GN=guaB PE=3 SV=1	2682.66	20	71.1066	6.6638	176	3	9.5903	0.0311206	26.3734	1.3776	0.141845	0.203452	1
Q7CP63	Q7CP63_SALTY	Response regulator (OmpR family) in two-component regulatory system with ArcB (Or CpxA) OS=Salmonella typhimurium (strain LT2 / SGSC1412 / ATCC 700720) GN=arcA PE=4 SV=1	2672.05	12	42.8571	8.5603	96	0	9.415	0.0238166	24.5834	0.6737	0.132218	0.0994959	1
P0A249	PT1_SALTY	Phosphoenolpyruvate-protein phosphotransferase OS=Salmonella typhimurium (strain LT2 / SGSC1412 / ATCC 700720) GN=ptsI PE=1 SV=1	2671.5	30	54.087	4.8032	205	1	9.0015	0.0208543	32.4293	2.0624	0.174416	0.304587	1
Q8ZM80	YGFZ_SALTY	tRNA-modifying protein YgfZ OS=Salmonella typhimurium (strain LT2 / SGSC1412 / ATCC 700720) GN=ygfZ PE=3 SV=1	2665.54	20	61.9632	7.6431	117	1	10.0313	0.0240328	10.5963	0.3824	0.0569905	0.056475	1
Q8ZKI5	Q8ZKI5_SALTY	Aspartokinase OS=Salmonella typhimurium (strain LT2 / SGSC1412 / ATCC 700720) GN=lysC PE=3 SV=1	2654.46	25	55.6793	4.2408	188	0	9.346	0.0261899	20.0158	0.979	0.107652	0.144584	1
Q8ZQ41	Q8ZQ41_SALTY	Putative cytoplasmic protein OS=Salmonella typhimurium (strain LT2 / SGSC1412 / ATCC 700720) GN=yccJ PE=4 SV=1	2639.71	5	60	1.8287	35	0	8.027	0.0249548	15.6479	0.136	0.0841597	0.0200853	1
Q8XFG8	Q8XFG8_SALTY	Peptidyl-prolyl cis-trans isomerase OS=Salmonella typhimurium (strain LT2 / SGSC1412 / ATCC 700720) GN=ppiB PE=3 SV=1	2601.46	14	52.439	1.6505	98	1	9.6559	0.0188671	23.3841	0.4269	0.125768	0.063047	1
Q8ZND8	Q8ZND8_SALTY	Putative phosphatase OS=Salmonella typhimurium (strain LT2 / SGSC1412 / ATCC 700720) GN=yfbT PE=4 SV=1	2595.56	8	60.8889	3.8653	60	0	9.0983	0.0232372	8.0374	0.194	0.0432278	0.028651	1
P0A1S0	IHFA_SALTY	Integration host factor subunit alpha OS=Salmonella typhimurium (strain LT2 / SGSC1412 / ATCC 700720) GN=ihfA PE=3 SV=1	2575.72	11	67.6768	5.2823	49	1	9.9937	0.0229131	19.9096	0.2263	0.107081	0.0334213	1
P14845	CARA_SALTY	Carbamoyl-phosphate synthase small chain OS=Salmonella typhimurium (strain LT2 / SGSC1412 / ATCC 700720) GN=carA PE=3 SV=2	2570.45	27	59.9476	4.8689	181	2	8.5313	0.0237926	35.6137	1.4915	0.191542	0.220273	1
O68883	CISY_SALTY	Citrate synthase OS=Salmonella typhimurium (strain LT2 / SGSC1412 / ATCC 700720) GN=gltA PE=3 SV=1	2565.48	31	47.0726	2.3682	152	5	8.6051	0.0203532	37.0019	1.7948	0.199009	0.265066	1
P26398	RFBH_SALTY	Lipopolysaccharide biosynthesis protein RfbH OS=Salmonella typhimurium (strain LT2 / SGSC1412 / ATCC 700720) GN=rfbH PE=3 SV=1	2543.83	25	48.0549	3.1131	157	1	8.9648	0.0239958	20.6387	1.0022	0.111002	0.148011	1
Q8ZMZ1	Q8ZMZ1_SALTY	Gifsy-1 prophage protein OS=Salmonella typhimurium (strain LT2 / SGSC1412 / ATCC 700720) GN=STM2610 PE=1 SV=1	2541.32	6	54.8872	2.4516	46	0	8.3201	0.0180613	15.4095	0.2274	0.0828775	0.0335837	1
Q8ZN72	Q8ZN72_SALTY	Outer membrane protein assembly factor BamC OS=Salmonella typhimurium (strain LT2 / SGSC1412 / ATCC 700720) GN=nlpB PE=3 SV=1	2508.23	19	73.2558	4.2972	142	0	8.3377	0.0205282	13.9942	0.5177	0.0752655	0.0764569	1
P0A1D7	CLPP_SALTY	ATP-dependent Clp protease proteolytic subunit OS=Salmonella typhimurium (strain LT2 / SGSC1412 / ATCC 700720) GN=clpP PE=3 SV=1	2508.06	8	51.2077	8.1618	74	0	9.8901	0.0199389	31.3137	0.7293	0.168416	0.107707	1
Q8ZMD6	Q8ZMD6_SALTY	Putative MFS superfamily D-glucarate permease OS=Salmonella typhimurium (strain LT2 / SGSC1412 / ATCC 700720) GN=STM2963 PE=4 SV=1	2494.45	7	87.2483	1.6815	53	1	7.2899	0.0217039	9.7044	0.1582	0.0521935	0.0233639	1
P0A2P2	SYW_SALTY	Tryptophan--tRNA ligase OS=Salmonella typhimurium (strain LT2 / SGSC1412 / ATCC 700720) GN=trpS PE=3 SV=1	2493.89	11	35.0299	4.0962	96	1	9.1747	0.0257636	15.774	0.5936	0.0848379	0.0876662	1
P40810	ILVD_SALTY	Dihydroxy-acid dehydratase OS=Salmonella typhimurium (strain LT2 / SGSC1412 / ATCC 700720) GN=ilvD PE=3 SV=2	2482.97	22	42.0455	2.8329	170	1	8.1412	0.0221449	20.989	1.3934	0.112886	0.205785	1
Q8ZLA9	Q8ZLA9_SALTY	Dipeptide transport protein OS=Salmonella typhimurium (strain LT2 / SGSC1412 / ATCC 700720) GN=dppA PE=4 SV=1	2402.36	36	58.1308	5.8535	215	2	10.3008	0.0219653	24.9571	1.5086	0.134228	0.222799	1
P0A2H9	DSBA_SALTY	Thiol:disulfide interchange protein DsbA OS=Salmonella typhimurium (strain LT2 / SGSC1412 / ATCC 700720) GN=dsbA PE=1 SV=1	2389.94	14	47.343	1.5207	74	1	7.6608	0.0199798	27.0448	0.6227	0.145456	0.0919639	1
P64036	EFP_SALTY	Elongation factor P OS=Salmonella typhimurium (strain LT2 / SGSC1412 / ATCC 700720) GN=efp PE=3 SV=2	2379.58	3	11.7021	12.1026	21	0	7.8439	0.0158317	18.5658	0.3839	0.0998531	0.0566965	1
P65748	IPYR_SALTY	Inorganic pyrophosphatase OS=Salmonella typhimurium (strain LT2 / SGSC1412 / ATCC 700720) GN=ppa PE=3 SV=2	2357.57	18	60.2273	4.564	99	0	9.6081	0.0263848	15.264	0.3021	0.0820949	0.0446159	1
Q8ZLK4	Q8ZLK4_SALTY	Ribulose-phosphate 3-epimerase OS=Salmonella typhimurium (strain LT2 / SGSC1412 / ATCC 700720) GN=rpe PE=3 SV=1	2353.15	8	65.7778	2.9248	73	1	9.215	0.0215935	23.407	0.5746	0.125891	0.0848602	1
P0A2A5	RL28_SALTY	50S ribosomal protein L28 OS=Salmonella typhimurium (strain LT2 / SGSC1412 / ATCC 700720) GN=rpmB PE=3 SV=2	2325.57	10	24.359	1.2389	22	0	6.7873	0.0175187	17.6874	0.1611	0.0951288	0.0237922	1
P67366	YCFP_SALTY	UPF0227 protein YcfP OS=Salmonella typhimurium (strain LT2 / SGSC1412 / ATCC 700720) GN=ycfP PE=3 SV=1	2320.18	9	52.7778	1.4761	55	0	10.9156	0.0189291	13.3595	0.2846	0.0718519	0.0420314	1
P00499	HIS1_SALTY	ATP phosphoribosyltransferase OS=Salmonella typhimurium (strain LT2 / SGSC1412 / ATCC 700720) GN=hisG PE=1 SV=1	2315.27	18	60.2007	3.38	114	1	8.7642	0.0187083	30.3344	1.0161	0.163149	0.150063	1
Q7CQ23	Q7CQ23_SALTY	Thioredoxin dependent thiol peroxidase OS=Salmonella typhimurium (strain LT2 / SGSC1412 / ATCC 700720) GN=bcp PE=4 SV=1	2295.54	10	55.1282	4.4731	47	0	8.3653	0.0197649	13.8722	0.2466	0.0746093	0.0364193	1
Q7CPM0	Q7CPM0_SALTY	Acetyl CoA carboxylase OS=Salmonella typhimurium (strain LT2 / SGSC1412 / ATCC 700720) GN=accC PE=4 SV=1	2294.67	22	48.3296	2.6508	140	3	9.2758	0.0227186	15.0766	0.7487	0.081087	0.110572	1
O52325	ARNA_SALTY	Bifunctional polymyxin resistance protein ArnA OS=Salmonella typhimurium (strain LT2 / SGSC1412 / ATCC 700720) GN=arnA PE=2 SV=1	2290.19	20	39.0909	3.3561	147	1	8.6084	0.0212784	14.8315	1.1016	0.0797688	0.162691	1
Q7CQ97	Q7CQ97_SALTY	3-oxoacyl-[acyl-carrier-protein] synthase I OS=Salmonella typhimurium (strain LT2 / SGSC1412 / ATCC 700720) GN=fbaB PE=4 SV=1	2289.12	17	55.4286	1.6854	109	0	7.5181	0.0221364	25.9195	0.9931	0.139404	0.146667	1
Q8ZPZ6	Q8ZPZ6_SALTY	Adenylosuccinate lyase OS=Salmonella typhimurium (strain LT2 / SGSC1412 / ATCC 700720) GN=purB PE=1 SV=1	2288.84	24	54.386	4.4992	145	0	8.4225	0.0214234	18.8614	0.9744	0.101443	0.143905	1
Q9ZF31	IF2_SALTY	Translation initiation factor IF-2 OS=Salmonella typhimurium (strain LT2 / SGSC1412 / ATCC 700720) GN=infB PE=3 SV=2	2242.26	45	57.0628	2.6411	327	6	9.9974	0.0220505	23.4586	2.2889	0.126168	0.338038	1
P26219	CDH_SALTY	CDP-diacylglycerol pyrophosphatase OS=Salmonella typhimurium (strain LT2 / SGSC1412 / ATCC 700720) GN=cdh PE=3 SV=2	2241.81	21	47.4104	3.2769	105	1	8.8583	0.0236713	22.9271	0.6556	0.12331	0.0968227	1
P26976	PHON_SALTY	Non-specific acid phosphatase OS=Salmonella typhimurium (strain LT2 / SGSC1412 / ATCC 700720) GN=phoN PE=3 SV=1	2240.19	13	30.8	1.9991	89	0	8.9935	0.0195248	24.4174	0.6958	0.131325	0.10276	1
Q8ZN40	ISCS_SALTY	Cysteine desulfurase IscS OS=Salmonella typhimurium (strain LT2 / SGSC1412 / ATCC 700720) GN=iscS PE=3 SV=1	2232.37	30	56.4356	6.6236	189	0	10.0101	0.0226377	25.4008	1.1497	0.136614	0.169794	1
Q7CQU1	Q7CQU1_SALTY	Pyruvate formate lyase I, induced anaerobically OS=Salmonella typhimurium (strain LT2 / SGSC1412 / ATCC 700720) GN=pflB PE=4 SV=1	2218.84	61	68.2895	3.7875	338	7	10.3694	0.0220162	21.7686	1.8579	0.117079	0.274385	1
Q8ZNV2	SYD_SALTY	Aspartate--tRNA ligase OS=Salmonella typhimurium (strain LT2 / SGSC1412 / ATCC 700720) GN=aspS PE=3 SV=1	2214.72	28	55.0847	6.5898	197	2	10.439	0.0225008	15.8266	1.0438	0.0851208	0.154154	1
P65692	PFKA_SALTY	ATP-dependent 6-phosphofructokinase OS=Salmonella typhimurium (strain LT2 / SGSC1412 / ATCC 700720) GN=pfkA PE=3 SV=1	2212.06	13	42.8125	4.8748	90	0	9.5202	0.0297444	21.7114	0.7655	0.116771	0.113053	1
P0AA07	PTHP_SALTY	Phosphocarrier protein HPr OS=Salmonella typhimurium (strain LT2 / SGSC1412 / ATCC 700720) GN=ptsH PE=1 SV=1	2154.73	4	65.8824	5.2154	37	0	10.2601	0.0324063	18.0277	0.1644	0.096959	0.0242795	1
P0A1C3	ACCA_SALTY	Acetyl-coenzyme A carboxylase carboxyl transferase subunit alpha OS=Salmonella typhimurium (strain LT2 / SGSC1412 / ATCC 700720) GN=accA PE=3 SV=2	2150.36	16	55.4859	5.8321	118	1	11.6383	0.0288141	15.4702	0.5485	0.0832039	0.0810056	1
Q7CQX4	Q7CQX4_SALTY	Dihydrolipoyllysine-residue succinyltransferase component of 2-oxoglutarate dehydrogenase complex OS=Salmonella typhimurium (strain LT2 / SGSC1412 / ATCC 700720) GN=sucB PE=3 SV=1	2143.34	26	65.1741	3.7456	158	2	9.9768	0.0225466	25.6607	1.1254	0.138012	0.166205	1
Q7CR20	Q7CR20_SALTY	Regulatory protein P-II 2 OS=Salmonella typhimurium (strain LT2 / SGSC1412 / ATCC 700720) GN=glnK PE=3 SV=1	2129.51	6	48.2143	1.5979	33	0	8.2197	0.0157819	8.4892	0.1043	0.0456578	0.0154036	1
Q7CPC8	Q7CPC8_SALTY	Putative enzyme OS=Salmonella typhimurium (strain LT2 / SGSC1412 / ATCC 700720) GN=yihX PE=4 SV=1	2129.21	10	58.794	4.5753	67	1	10.8274	0.0229031	9.857	0.2251	0.0530143	0.0332441	1
Q93GL9	Q93GL9_SALTY	Conjugative transfer: surface exclusion OS=Salmonella typhimurium (strain LT2 / SGSC1412 / ATCC 700720) GN=traT PE=4 SV=1	2128.53	12	39.0947	6.4613	81	0	8.389	0.0197282	18.6562	0.4893	0.100339	0.0722626	1
Q8ZND6	PTA_SALTY	Phosphate acetyltransferase OS=Salmonella typhimurium (strain LT2 / SGSC1412 / ATCC 700720) GN=pta PE=1 SV=1	2119.22	32	58.9636	2.1572	238	1	9.4681	0.0226565	17.9608	1.3941	0.0965992	0.205889	1
Q8ZP91	Q8ZP91_SALTY	NAD-dependent fermentative D-lactate dehydrogenase OS=Salmonella typhimurium (strain LT2 / SGSC1412 / ATCC 700720) GN=ldhA PE=3 SV=1	2116.95	18	36.1702	2.723	102	1	8.1466	0.0243203	20.0832	0.7382	0.108014	0.109022	1
Q8ZQT2	Q8ZQT2_SALTY	Phospho-2-dehydro-3-deoxyheptonate aldolase OS=Salmonella typhimurium (strain LT2 / SGSC1412 / ATCC 700720) GN=aroG PE=3 SV=1	2116.11	15	35.1429	3.2433	102	1	8.837	0.0246037	22.2567	0.8527	0.119704	0.125932	1
P06173	RPOB_SALTY	DNA-directed RNA polymerase subunit beta OS=Salmonella typhimurium (strain LT2 / SGSC1412 / ATCC 700720) GN=rpoB PE=3 SV=2	2113.53	64	58.7928	4.2353	442	3	9.4758	0.0221297	23.2431	3.5097	0.125009	0.518333	1
Q7CPQ3	Q7CPQ3_SALTY	Putative ABC superfamily transport protein OS=Salmonella typhimurium (strain LT2 / SGSC1412 / ATCC 700720) GN=yhbS PE=4 SV=1	2107.36	5	46.7066	5.4625	39	0	9.6453	0.0273523	5.1598	0.096	0.0277511	0.0141778	1
P65363	MINE_SALTY	Cell division topological specificity factor OS=Salmonella typhimurium (strain LT2 / SGSC1412 / ATCC 700720) GN=minE PE=3 SV=1	2101.8	4	60.2273	1.3603	21	0	6.0862	0.0211658	7.4538	0.0763	0.040089	0.0112684	1
P0A2R4	RPOC_SALTY	DNA-directed RNA polymerase subunit beta' OS=Salmonella typhimurium (strain LT2 / SGSC1412 / ATCC 700720) GN=rpoC PE=1 SV=1	2084.9	71	58.0668	3.2657	472	1	9.9289	0.0229823	21.4388	3.3464	0.115305	0.494215	1
Q8ZNZ1	Q8ZNZ1_SALTY	Putative cytoplasmic protein OS=Salmonella typhimurium (strain LT2 / SGSC1412 / ATCC 700720) GN=STM1851 PE=4 SV=1	2080.96	4	41.7722	4.916	24	1	10.3766	0.0260212	28.5709	0.2552	0.153664	0.0376894	1
Q9L6N1	METE_SALTY	5-methyltetrahydropteroyltriglutamate--homocysteine methyltransferase OS=Salmonella typhimurium (strain LT2 / SGSC1412 / ATCC 700720) GN=metE PE=3 SV=3	2077.95	42	47.6127	3.415	228	0	8.7783	0.0220775	21.0319	1.7891	0.113117	0.264224	1
P0A1R2	HIS6_SALTY	Imidazole glycerol phosphate synthase subunit HisF OS=Salmonella typhimurium (strain LT2 / SGSC1412 / ATCC 700720) GN=hisF PE=3 SV=1	2074.87	13	56.5891	3.7786	89	1	8.9018	0.0231536	18.6245	0.5337	0.100169	0.0788199	1
H9L410	H9L410_SALTY	Chorismate mutase OS=Salmonella typhimurium (strain LT2 / SGSC1412 / ATCC 700720) GN=STM1269 PE=4 SV=1	2052.76	5	41.989	4.9342	45	0	7.9436	0.0262173	9.0064	0.1864	0.0484394	0.0275286	1
Q7CQ13	Q7CQ13_SALTY	[2FE-2S] ferredoxin OS=Salmonella typhimurium (strain LT2 / SGSC1412 / ATCC 700720) GN=fdx PE=4 SV=1	1982.69	5	36.036	1.0866	29	0	7.1712	0.0148441	10.9757	0.1404	0.059031	0.0207351	1
P67617	FETP_SALTY	Probable Fe(2+)-trafficking protein OS=Salmonella typhimurium (strain LT2 / SGSC1412 / ATCC 700720) GN=yggX PE=1 SV=2	1977.59	9	79.1209	7.0608	51	1	10.7081	0.0224688	6.4153	0.0703	0.0345036	0.0103823	1
P67270	GCH1L_SALTY	GTP cyclohydrolase 1 type 2 homolog OS=Salmonella typhimurium (strain LT2 / SGSC1412 / ATCC 700720) GN=ybgI PE=3 SV=1	1955.97	8	55.8704	9.592	58	0	11.0605	0.0216961	15.5963	0.422	0.0838821	0.0623234	1
Q9S4Z1	Q9S4Z1_SALTY	Putative ABC-type transport system ATPase component/cell division protein OS=Salmonella typhimurium (strain LT2 / SGSC1412 / ATCC 700720) GN=sfbA PE=4 SV=1	1941.07	16	59.058	8.3185	79	0	8.1972	0.0186812	13.5827	0.4062	0.0730523	0.0599899	1
Q8ZK81	RS18_SALTY	30S ribosomal protein S18 OS=Salmonella typhimurium (strain LT2 / SGSC1412 / ATCC 700720) GN=rpsR PE=3 SV=3	1932.14	8	48	1.2166	32	0	7.7873	0.0153536	19.5002	0.178	0.104879	0.0262881	1
P68684	RS21_SALTY	30S ribosomal protein S21 OS=Salmonella typhimurium (strain LT2 / SGSC1412 / ATCC 700720) GN=rpsU PE=3 SV=2	1922.05	9	42.2535	1.7086	25	0	5.5378	0.0188391	6.04	0.0517	0.0324851	0.00763535	1
P0A1G5	DKSA_SALTY	RNA polymerase-binding transcription factor DksA OS=Salmonella typhimurium (strain LT2 / SGSC1412 / ATCC 700720) GN=dksA PE=3 SV=1	1921.67	8	49.0066	1.7889	46	0	11.2487	0.0206663	13.9574	0.2477	0.0750676	0.0365817	1
Q7CPN9	Q7CPN9_SALTY	Putative ABC superfamily transport protein OS=Salmonella typhimurium (strain LT2 / SGSC1412 / ATCC 700720) GN=yhbG PE=4 SV=1	1883.39	14	51.8672	3.1258	74	0	10.7947	0.0204714	7.5253	0.2021	0.0404736	0.0298473	1
Q7CQR0	Q7CQR0_SALTY	Uncharacterized protein OS=Salmonella typhimurium (strain LT2 / SGSC1412 / ATCC 700720) GN=ycfF PE=4 SV=1	1878.3	8	73.1092	6.922	54	2	11.445	0.0234151	10.119	0.1343	0.0544234	0.0198342	1
Q7CPP7	RL21_SALTY	50S ribosomal protein L21 OS=Salmonella typhimurium (strain LT2 / SGSC1412 / ATCC 700720) GN=rplU PE=3 SV=1	1863.47	10	65.0485	6.7326	41	0	11.689	0.0235716	34.3153	0.3973	0.184559	0.0586755	1
Q8ZRC0	CLPX_SALTY	ATP-dependent Clp protease ATP-binding subunit ClpX OS=Salmonella typhimurium (strain LT2 / SGSC1412 / ATCC 700720) GN=clpX PE=3 SV=1	1859.1	11	41.6076	9.69	91	0	8.765	0.0319069	12.5804	0.5859	0.0676616	0.0865291	1
Q8ZLL4	Q8ZLL4_SALTY	Peptidyl-prolyl cis-trans isomerase OS=Salmonella typhimurium (strain LT2 / SGSC1412 / ATCC 700720) GN=slyD PE=3 SV=1	1858.27	9	67.3469	2.6525	67	1	9.3361	0.0237374	28.8747	0.6101	0.155298	0.090103	1
P02906	SUBI_SALTY	Sulfate-binding protein OS=Salmonella typhimurium (strain LT2 / SGSC1412 / ATCC 700720) GN=sbp PE=1 SV=3	1840.43	17	60.4863	5.047	111	0	9.6333	0.0221235	9.759	0.3566	0.0524872	0.0526647	1
Q8ZKI4	G6PI_SALTY	Glucose-6-phosphate isomerase OS=Salmonella typhimurium (strain LT2 / SGSC1412 / ATCC 700720) GN=pgi PE=3 SV=1	1825.3	34	57.5592	5.1195	205	4	9.6716	0.024682	23.7777	1.462	0.127884	0.215917	1
Q8ZPM7	Q8ZPM7_SALTY	Glutathionine S-transferase OS=Salmonella typhimurium (strain LT2 / SGSC1412 / ATCC 700720) GN=gst PE=4 SV=1	1824.6	10	41.791	7.4336	58	1	8.5051	0.022814	8.356	0.1885	0.0449414	0.0278388	1
Q8ZRA6	Q8ZRA6_SALTY	Acridine efflux pump OS=Salmonella typhimurium (strain LT2 / SGSC1412 / ATCC 700720) GN=acrA PE=3 SV=1	1821.64	18	57.4307	3.3646	135	0	9.3782	0.0199219	17.3047	0.7318	0.0930705	0.108076	1
P65559	YFCD_SALTY	Uncharacterized Nudix hydrolase YfcD OS=Salmonella typhimurium (strain LT2 / SGSC1412 / ATCC 700720) GN=yfcD PE=3 SV=1	1819.82	7	46.1957	6.6884	56	1	11.6683	0.0235792	11.5848	0.2448	0.0623069	0.0361535	1
Q8ZNW0	KPYK2_SALTY	Pyruvate kinase II OS=Salmonella typhimurium (strain LT2 / SGSC1412 / ATCC 700720) GN=pykA PE=3 SV=3	1817.62	20	59.7917	3.618	144	0	10.1078	0.0237662	15.1685	0.7829	0.0815813	0.115623	1
Q8ZLQ2	Q8ZLQ2_SALTY	Putative periplasmic protein OS=Salmonella typhimurium (strain LT2 / SGSC1412 / ATCC 700720) GN=yhcB PE=4 SV=1	1790.09	7	63.4328	11.6986	41	0	10.4904	0.0227532	10.3293	0.1578	0.0555544	0.0233048	1
O30911	HSLU_SALTY	ATP-dependent protease ATPase subunit HslU OS=Salmonella typhimurium (strain LT2 / SGSC1412 / ATCC 700720) GN=hslU PE=3 SV=2	1785.87	25	54.1761	5.7902	146	0	8.6605	0.0214074	20.2905	1.0101	0.109129	0.149177	1
P14846	CARB_SALTY	Carbamoyl-phosphate synthase large chain OS=Salmonella typhimurium (strain LT2 / SGSC1412 / ATCC 700720) GN=carB PE=3 SV=4	1782.22	58	51.814	6.1733	362	5	10.0527	0.0223329	22.1618	2.6359	0.119194	0.389285	1
P63923	DEOB_SALTY	Phosphopentomutase OS=Salmonella typhimurium (strain LT2 / SGSC1412 / ATCC 700720) GN=deoB PE=3 SV=1	1735.14	14	39.8034	6.7745	110	1	9.5452	0.0225791	14.2791	0.6366	0.0767978	0.0940167	1
Q8ZNF3	ARNB_SALTY	UDP-4-amino-4-deoxy-L-arabinose--oxoglutarate aminotransferase OS=Salmonella typhimurium (strain LT2 / SGSC1412 / ATCC 700720) GN=arnB PE=1 SV=3	1717.8	13	38.7013	1.5381	91	0	9.4247	0.0256434	18.5985	0.7819	0.100029	0.115475	1
Q8ZPA3	Q8ZPA3_SALTY	Putative periplasmic binding protein OS=Salmonella typhimurium (strain LT2 / SGSC1412 / ATCC 700720) GN=STM1633 PE=1 SV=1	1710.14	13	64.4269	9.4401	78	1	10.0231	0.0236689	16.8478	0.4811	0.0906131	0.0710516	1
P0A1B5	AROF_SALTY	Phospho-2-dehydro-3-deoxyheptonate aldolase, Tyr-sensitive OS=Salmonella typhimurium (strain LT2 / SGSC1412 / ATCC 700720) GN=aroF PE=3 SV=1	1709.81	22	64.8876	4.7076	145	2	9.6481	0.0214329	22.7397	0.8868	0.122302	0.130968	1
Q8ZKL6	ARLY_SALTY	Argininosuccinate lyase OS=Salmonella typhimurium (strain LT2 / SGSC1412 / ATCC 700720) GN=argH PE=3 SV=1	1690.9	23	57.4236	3.1501	167	2	9.5639	0.025266	25.0802	1.2761	0.13489	0.188462	1
Q8ZQQ5	BIOD1_SALTY	ATP-dependent dethiobiotin synthetase BioD 1 OS=Salmonella typhimurium (strain LT2 / SGSC1412 / ATCC 700720) GN=bioD1 PE=3 SV=1	1662.46	4	35.9649	1.2159	29	0	7.5235	0.0170474	4.4052	0.1071	0.0236926	0.0158171	1
P69226	IF1_SALTY	Translation initiation factor IF-1 OS=Salmonella typhimurium (strain LT2 / SGSC1412 / ATCC 700720) GN=infA PE=3 SV=2	1653.45	4	70.8333	12.2056	26	0	11.2265	0.0247718	6.8105	0.0562	0.0366292	0.00829994	1
Q7CQW6	Q7CQW6_SALTY	Molybdenum cofactor biosynthesis protein B OS=Salmonella typhimurium (strain LT2 / SGSC1412 / ATCC 700720) GN=moaB PE=3 SV=1	1635.46	12	61.1765	2.6519	74	1	9.5681	0.0226146	11.0972	0.207	0.0596845	0.0305709	1
Q8ZL96	SYGB_SALTY	Glycine--tRNA ligase beta subunit OS=Salmonella typhimurium (strain LT2 / SGSC1412 / ATCC 700720) GN=glyS PE=3 SV=3	1621.37	36	61.103	4.8374	230	1	10.2409	0.0231258	11.426	0.8755	0.0614529	0.129299	1
Q8ZPV9	YEAD_SALTY	Putative glucose-6-phosphate 1-epimerase OS=Salmonella typhimurium (strain LT2 / SGSC1412 / ATCC 700720) GN=yeaD PE=1 SV=1	1607.45	5	23.1293	1.9253	37	0	8.4281	0.0184701	11.4133	0.3749	0.0613846	0.0553674	1
P36556	BASR_SALTY	Transcriptional regulatory protein BasR OS=Salmonella typhimurium (strain LT2 / SGSC1412 / ATCC 700720) GN=basR PE=1 SV=1	1599.28	6	29.2793	5.602	43	0	8.4216	0.0208373	11.7615	0.2951	0.0632573	0.0435821	1
Q8ZLT1	RBFA_SALTY	Ribosome-binding factor A OS=Salmonella typhimurium (strain LT2 / SGSC1412 / ATCC 700720) GN=rbfA PE=3 SV=1	1593.07	9	57.1429	5.1768	46	0	11.2286	0.0214327	7.3951	0.1122	0.0397733	0.0165703	1
Q8ZQT5	TOLB_SALTY	Protein TolB OS=Salmonella typhimurium (strain LT2 / SGSC1412 / ATCC 700720) GN=tolB PE=3 SV=1	1586.57	14	40	3.2133	108	0	9.0276	0.022727	21.74	1.0033	0.116925	0.148173	1
Q93GQ7	Q93GQ7_SALTY	Plasmid partition protein B OS=Salmonella typhimurium (strain LT2 / SGSC1412 / ATCC 700720) GN=parB PE=3 SV=1	1586.15	13	52.6154	6.9382	85	1	10.6573	0.0221026	12.4921	0.4614	0.0671867	0.0681422	1
Q7CPS4	Q7CPS4_SALTY	Putative outer membrane protein OS=Salmonella typhimurium (strain LT2 / SGSC1412 / ATCC 700720) GN=ygiW PE=4 SV=1	1582.8	15	51.5385	2.6621	73	0	11.5057	0.0223263	27.7331	0.3883	0.149158	0.0573464	1
Q8ZQL2	Q8ZQL2_SALTY	Putative glutathione S-transferase OS=Salmonella typhimurium (strain LT2 / SGSC1412 / ATCC 700720) GN=yliJ PE=4 SV=1	1579.79	11	49.5192	8.6688	54	0	10.0674	0.020454	6.5087	0.1546	0.035006	0.0228322	1
Q7CR85	Q7CR85_SALTY	Thiamine-binding periplasmic protein OS=Salmonella typhimurium (strain LT2 / SGSC1412 / ATCC 700720) GN=tbpA PE=4 SV=1	1576	14	42.2018	5.6941	97	0	10.3402	0.019605	21.3556	0.7781	0.114858	0.114914	1
P67038	SYFA_SALTY	Phenylalanine--tRNA ligase alpha subunit OS=Salmonella typhimurium (strain LT2 / SGSC1412 / ATCC 700720) GN=pheS PE=3 SV=1	1558.44	19	64.8318	4.0151	116	2	8.9714	0.022684	14.6268	0.5384	0.0786678	0.079514	1
Q7CR62	SYP_SALTY	Proline--tRNA ligase OS=Salmonella typhimurium (strain LT2 / SGSC1412 / ATCC 700720) GN=proS PE=3 SV=1	1555.02	34	70.8042	5.2702	204	3	10.2979	0.0231156	11.4332	0.7271	0.0614916	0.107382	1
Q7CPC0	CPTA_SALTY	Phosphoethanolamine transferase CptA OS=Salmonella typhimurium (strain LT2 / SGSC1412 / ATCC 700720) GN=cptA PE=1 SV=1	1547.46	31	51.2998	2.5297	176	1	10.4236	0.0219558	17.729	1.1738	0.0953525	0.173353	1
P0A2T6	CRP_SALTY	cAMP-activated global transcriptional regulator CRP OS=Salmonella typhimurium (strain LT2 / SGSC1412 / ATCC 700720) GN=crp PE=1 SV=1	1544.73	10	40.4762	3.2126	49	0	7.9351	0.0191607	15.7664	0.3757	0.084797	0.0554855	1
P67912	HLDD_SALTY	ADP-L-glycero-D-manno-heptose-6-epimerase OS=Salmonella typhimurium (strain LT2 / SGSC1412 / ATCC 700720) GN=hldD PE=3 SV=1	1534.43	17	62.2581	2.2587	104	0	10.4902	0.0232	9.4088	0.329	0.0506037	0.0485886	1
P0A1B7	ATPE_SALTY	ATP synthase epsilon chain OS=Salmonella typhimurium (strain LT2 / SGSC1412 / ATCC 700720) GN=atpC PE=2 SV=2	1529.26	5	65.4676	7.7709	28	0	12.8749	0.0233813	10.193	0.1536	0.0548214	0.0226845	1
Q7CQ14	Q7CQ14_SALTY	Uncharacterized protein OS=Salmonella typhimurium (strain LT2 / SGSC1412 / ATCC 700720) GN=yfhJ PE=4 SV=1	1516.9	1	24.2424	0.3003	12	0	9.9344	0.0220112	18.4601	0.1429	0.0992846	0.0211043	1
Q8ZP45	Q8ZP45_SALTY	Aldehyde-alcohol dehydrogenase OS=Salmonella typhimurium (strain LT2 / SGSC1412 / ATCC 700720) GN=adhE PE=3 SV=1	1516.74	36	50.7848	6.2661	235	0	9.3678	0.022466	21.2386	2.0544	0.114228	0.303406	1
Q7CQR3	Q7CQR3_SALTY	Glutaredoxin 2 OS=Salmonella typhimurium (strain LT2 / SGSC1412 / ATCC 700720) GN=grxB PE=1 SV=1	1498.18	13	64.1861	4.2272	103	1	10.2035	0.0259936	25.0312	0.6152	0.134626	0.0908562	1
Q7CQE8	Q7CQE8_SALTY	Ribosome-binding ATPase YchF OS=Salmonella typhimurium (strain LT2 / SGSC1412 / ATCC 700720) GN=ychF PE=3 SV=1	1494.08	11	31.6804	8.1594	65	0	11.1601	0.0217325	8.5127	0.34	0.0457842	0.0502131	1
P37430	NUSA_SALTY	Transcription termination/antitermination protein NusA OS=Salmonella typhimurium (strain LT2 / SGSC1412 / ATCC 700720) GN=nusA PE=3 SV=2	1489.76	25	55.4	3.2228	166	3	9.7493	0.0196654	19.5584	1.0874	0.105192	0.160593	1
Q8ZKP1	ZAPB_SALTY	Cell division protein ZapB OS=Salmonella typhimurium (strain LT2 / SGSC1412 / ATCC 700720) GN=zapB PE=3 SV=1	1479.1	6	60.7595	9.6164	38	0	8.0682	0.0204864	14.757	0.1374	0.0793681	0.020292	1
Q7CP68	Q7CP68_SALTY	Hyperosmotically inducible periplasmic protein OS=Salmonella typhimurium (strain LT2 / SGSC1412 / ATCC 700720) GN=osmY PE=4 SV=1	1465.74	14	57.561	5.4546	83	1	9.1738	0.0207292	18.2942	0.3924	0.0983923	0.0579519	1
Q8ZN71	DAPA_SALTY	4-hydroxy-tetrahydrodipicolinate synthase OS=Salmonella typhimurium (strain LT2 / SGSC1412 / ATCC 700720) GN=dapA PE=1 SV=1	1460.26	8	35.274	2.4935	73	1	9.406	0.0204521	16.5225	0.5218	0.0888635	0.0770624	1
Q8ZKA4	Q8ZKA4_SALTY	Component of modulator for protease specific for FtsH phage lambda cII repressor OS=Salmonella typhimurium (strain LT2 / SGSC1412 / ATCC 700720) GN=hflK PE=4 SV=1	1453.76	22	56.3246	8.4278	117	2	10.4962	0.0225066	14.0825	0.6426	0.0757404	0.0949028	1
P0A7K0	RL11_SALTY	50S ribosomal protein L11 OS=Salmonella typhimurium (strain LT2 / SGSC1412 / ATCC 700720) GN=rplK PE=3 SV=2	1449.62	7	43.662	2.0263	44	1	7.6058	0.0170121	8.9687	0.1339	0.0482367	0.0197751	1
P37412	LEU3_SALTY	3-isopropylmalate dehydrogenase OS=Salmonella typhimurium (strain LT2 / SGSC1412 / ATCC 700720) GN=leuB PE=1 SV=2	1448.57	17	47.6584	4.9886	128	1	9.5549	0.0241279	35.7449	1.4226	0.192248	0.210098	1
P63223	GMHA_SALTY	Phosphoheptose isomerase OS=Salmonella typhimurium (strain LT2 / SGSC1412 / ATCC 700720) GN=gmhA PE=3 SV=1	1445.46	12	52.6042	2.8658	63	0	11.1556	0.0216092	7.2404	0.1525	0.0389413	0.0225221	1
Q7CPP3	Q7CPP3_SALTY	Putative ABC superfamily transport protein OS=Salmonella typhimurium (strain LT2 / SGSC1412 / ATCC 700720) GN=yrbC PE=4 SV=1	1416.86	14	61.6114	9.8836	67	1	9.81	0.0223259	8.937	0.2145	0.0480662	0.0316786	1
P67458	EX7S_SALTY	Exodeoxyribonuclease 7 small subunit OS=Salmonella typhimurium (strain LT2 / SGSC1412 / ATCC 700720) GN=xseB PE=3 SV=2	1409.27	3	46.25	4.9021	24	0	11.7075	0.0208293	5.5915	0.0499	0.030073	0.00736952	1
P0A2L1	YJBQ_SALTY	UPF0047 protein YjbQ OS=Salmonella typhimurium (strain LT2 / SGSC1412 / ATCC 700720) GN=yjbQ PE=3 SV=1	1401.06	3	34.7826	1.9241	17	0	5.8615	0.0194147	1.523	0.0237	0.00819121	0.00350015	1
P63365	PSTB_SALTY	Phosphate import ATP-binding protein PstB OS=Salmonella typhimurium (strain LT2 / SGSC1412 / ATCC 700720) GN=pstB PE=3 SV=2	1396.06	15	59.9222	3.9511	93	0	8.9842	0.0202895	15.6479	0.4576	0.0841597	0.067581	1
P10368	HIS7_SALTY	Histidine biosynthesis bifunctional protein HisB OS=Salmonella typhimurium (strain LT2 / SGSC1412 / ATCC 700720) GN=hisB PE=3 SV=2	1396	20	60.8451	5.4846	109	1	10.3151	0.0244521	14.1463	0.5741	0.0760835	0.0847864	1
Q8ZL95	SYGA_SALTY	Glycine--tRNA ligase alpha subunit OS=Salmonella typhimurium (strain LT2 / SGSC1412 / ATCC 700720) GN=glyQ PE=3 SV=1	1388.27	11	46.2046	4.4157	66	0	9.535	0.0202169	7.4803	0.262	0.0402316	0.0386937	1
Q9L4T0	LUXS_SALTY	S-ribosylhomocysteine lyase OS=Salmonella typhimurium (strain LT2 / SGSC1412 / ATCC 700720) GN=luxS PE=3 SV=3	1386.17	6	32.1637	1.4532	45	0	8.3411	0.0216893	13.3284	0.2596	0.0716846	0.0383392	1
Q8ZRF0	Q8ZRF0_SALTY	Pyrroline-5-carboxylate reductase OS=Salmonella typhimurium (strain LT2 / SGSC1412 / ATCC 700720) GN=proC PE=3 SV=1	1381.56	4	29.368	1.4985	33	1	8.6915	0.019969	6.9999	0.198	0.0376478	0.0292418	1
Q8ZJV8	DEOC_SALTY	Deoxyribose-phosphate aldolase OS=Salmonella typhimurium (strain LT2 / SGSC1412 / ATCC 700720) GN=deoC PE=3 SV=2	1376.31	15	67.9537	3.3681	103	1	9.8647	0.0260013	13.8711	0.3872	0.0746034	0.0571839	1
Q8ZM09	Q8ZM09_SALTY	Putative oxidoreductase OS=Salmonella typhimurium (strain LT2 / SGSC1412 / ATCC 700720) GN=yghA PE=1 SV=1	1364	6	37.7551	4.9148	38	0	7.2957	0.0210137	7.0892	0.2241	0.0381281	0.0330964	1
Q8ZLD4	Q8ZLD4_SALTY	Glutathione oxidoreductase OS=Salmonella typhimurium (strain LT2 / SGSC1412 / ATCC 700720) GN=gor PE=3 SV=1	1358.71	19	53.7778	5.3759	124	2	9.4319	0.0221519	15.9624	0.7827	0.0858511	0.115594	1
P0A803	RPOZ_SALTY	DNA-directed RNA polymerase subunit omega OS=Salmonella typhimurium (strain LT2 / SGSC1412 / ATCC 700720) GN=rpoZ PE=3 SV=1	1350.41	5	68.1319	10.1044	29	0	7.9905	0.0314171	5.6847	0.0582	0.0305742	0.00859531	1
Q7CPZ7	Q7CPZ7_SALTY	Signal recognition particle protein OS=Salmonella typhimurium (strain LT2 / SGSC1412 / ATCC 700720) GN=ffh PE=3 SV=1	1337.96	15	50.7726	5.592	83	0	9.3366	0.0230242	6.1764	0.3079	0.0332188	0.0454724	1
Q8ZP34	Q8ZP34_SALTY	Response regulator in two-component regulatory system with NarX (Or NarQ) OS=Salmonella typhimurium (strain LT2 / SGSC1412 / ATCC 700720) GN=narL PE=4 SV=1	1337.08	4	37.037	4.527	24	0	7.8283	0.0238344	4.9852	0.1189	0.0268121	0.0175598	1
Q7CR87	SURA_SALTY	Chaperone SurA OS=Salmonella typhimurium (strain LT2 / SGSC1412 / ATCC 700720) GN=surA PE=3 SV=1	1334.82	24	63.3178	3.4277	143	1	10.6293	0.021212	10.0934	0.4769	0.0542857	0.0704313	1
Q7CP96	Q7CP96_SALTY	Protein HflC OS=Salmonella typhimurium (strain LT2 / SGSC1412 / ATCC 700720) GN=hflC PE=3 SV=1	1331.19	17	59.2814	6.055	113	0	12.2481	0.0221909	11.7308	0.4404	0.0630922	0.0650408	1
Q7CPE5	ATPD_SALTY	ATP synthase subunit delta OS=Salmonella typhimurium (strain LT2 / SGSC1412 / ATCC 700720) GN=atpH PE=3 SV=1	1320.36	14	42.3729	4.0031	47	1	10.6839	0.0248813	7.3869	0.1442	0.0397292	0.0212963	1
H9L495	H9L495_SALTY	Secretion system apparatus protein OS=Salmonella typhimurium (strain LT2 / SGSC1412 / ATCC 700720) GN=ssaC PE=3 SV=1	1310.09	20	59.3561	4.5479	136	0	11.2913	0.0278349	11.9453	0.6478	0.0642458	0.0956708	1
Q8ZR70	Q8ZR70_SALTY	N5-carboxyaminoimidazole ribonucleotide mutase OS=Salmonella typhimurium (strain LT2 / SGSC1412 / ATCC 700720) GN=purE PE=3 SV=1	1304.6	5	41.4201	9.7312	35	0	9.215	0.0290681	9.5402	0.1698	0.0513104	0.025077	1
Q7CQP4	Q7CQP4_SALTY	Putative oxidoreductase OS=Salmonella typhimurium (strain LT2 / SGSC1412 / ATCC 700720) GN=ydjA PE=4 SV=1	1303.14	11	53.5519	5.468	62	0	9.8272	0.019208	6.9208	0.1405	0.0372224	0.0207498	1
Q8ZJU9	Q8ZJU9_SALTY	Putative transport protein OS=Salmonella typhimurium (strain LT2 / SGSC1412 / ATCC 700720) GN=yjjK PE=4 SV=1	1286.94	37	61.0811	7.0196	237	5	10.4569	0.0232293	19.0478	1.189	0.102445	0.175598	1
Q8ZPT5	Q8ZPT5_SALTY	Phosphofructokinase OS=Salmonella typhimurium (strain LT2 / SGSC1412 / ATCC 700720) GN=pfkB PE=3 SV=1	1272.8	12	46.129	5.7339	71	1	10.8367	0.0215021	10.8496	0.3558	0.0583528	0.0525466	1
Q8ZP60	Q8ZP60_SALTY	Phage shock protein OS=Salmonella typhimurium (strain LT2 / SGSC1412 / ATCC 700720) GN=pspA PE=4 SV=1	1265.16	8	46.3964	4.0543	60	2	9.5544	0.0207049	8.0767	0.2061	0.0434392	0.030438	1
Q8ZRM9	METN1_SALTY	Methionine import ATP-binding protein MetN 1 OS=Salmonella typhimurium (strain LT2 / SGSC1412 / ATCC 700720) GN=metN1 PE=3 SV=1	1251.05	14	51.312	5.6419	99	0	9.8358	0.0223281	16.1891	0.6134	0.0870704	0.0905904	1
Q8ZKN4	Q8ZKN4_SALTY	Aspartokinase II OS=Salmonella typhimurium (strain LT2 / SGSC1412 / ATCC 700720) GN=metL PE=4 SV=1	1241.06	33	49.2593	2.7968	212	0	9.3205	0.0264273	20.9435	1.8717	0.112641	0.276423	1
Q7CR26	Q7CR26_SALTY	Ubiquinol oxidase subunit 2 OS=Salmonella typhimurium (strain LT2 / SGSC1412 / ATCC 700720) GN=cyoA PE=3 SV=1	1240.55	10	32.7044	2.2579	89	4	9.8048	0.0206839	20.8971	0.7387	0.112392	0.109095	1
P65454	MURA_SALTY	UDP-N-acetylglucosamine 1-carboxyvinyltransferase OS=Salmonella typhimurium (strain LT2 / SGSC1412 / ATCC 700720) GN=murA PE=3 SV=1	1234.87	11	42.2434	4.1017	68	1	10.8163	0.0220783	7.8015	0.3517	0.0419591	0.0519411	1
P58663	RCSB_SALTY	Transcriptional regulatory protein RcsB OS=Salmonella typhimurium (strain LT2 / SGSC1412 / ATCC 700720) GN=rcsB PE=3 SV=1	1212.33	12	62.037	1.964	68	0	8.6236	0.0233133	16.1518	0.383	0.0868698	0.0565636	1
Q8ZPL1	Q8ZPL1_SALTY	Putative periplasmic protein OS=Salmonella typhimurium (strain LT2 / SGSC1412 / ATCC 700720) GN=ydgH PE=1 SV=1	1207.28	23	60.828	2.8034	120	2	10.4911	0.0225822	9.8591	0.3344	0.0530255	0.0493861	1
Q8ZPS3	Q8ZPS3_SALTY	Phosphoenolpyruvate synthase OS=Salmonella typhimurium (strain LT2 / SGSC1412 / ATCC 700720) GN=pps PE=3 SV=1	1205.28	30	45.8333	2.6879	201	4	9.5167	0.0209731	17.7167	1.5531	0.0952864	0.229371	1
P26978	PUR9_SALTY	Bifunctional purine biosynthesis protein PurH OS=Salmonella typhimurium (strain LT2 / SGSC1412 / ATCC 700720) GN=purH PE=3 SV=2	1187.87	20	41.3989	2.3511	124	0	9.5862	0.02107	13.21	0.7644	0.0710478	0.112891	1
Q8ZQK0	Q8ZQK0_SALTY	Putrescine-binding periplasmic protein OS=Salmonella typhimurium (strain LT2 / SGSC1412 / ATCC 700720) GN=potF PE=3 SV=1	1182.93	13	44.0541	2.8521	91	1	9.9774	0.0281448	14.9234	0.6119	0.0802631	0.0903689	1
P26983	HPF_SALTY	Ribosome hibernation promoting factor OS=Salmonella typhimurium (strain LT2 / SGSC1412 / ATCC 700720) GN=hpf PE=3 SV=1	1175.52	7	44.2105	1.9848	31	0	6.6217	0.024275	10.9864	0.1193	0.0590885	0.0176189	1
Q7CPE4	ATPF_SALTY	ATP synthase subunit b OS=Salmonella typhimurium (strain LT2 / SGSC1412 / ATCC 700720) GN=atpF PE=3 SV=1	1175.2	10	49.359	9.2713	44	0	11.0247	0.0189303	5.5662	0.097	0.0299369	0.0143255	1
Q7CQ35	Q7CQ35_SALTY	Putative cytoplasmic protein OS=Salmonella typhimurium (strain LT2 / SGSC1412 / ATCC 700720) GN=yfcL PE=4 SV=1	1175.01	8	95.6044	7.0372	39	1	11.2327	0.0210661	2.6718	0.0267	0.0143698	0.00394321	1
P0A7S6	RS12_SALTY	30S ribosomal protein S12 OS=Salmonella typhimurium (strain LT2 / SGSC1412 / ATCC 700720) GN=rpsL PE=3 SV=2	1143.91	5	34.6774	1.1355	29	0	8.7183	0.0214946	12.7063	0.1774	0.0683387	0.0261994	1
P0A2F4	SODF_SALTY	Superoxide dismutase [Fe] OS=Salmonella typhimurium (strain LT2 / SGSC1412 / ATCC 700720) GN=sodB PE=3 SV=2	1117.6	8	43.5233	2.803	51	0	10.2036	0.0269585	10.7812	0.2303	0.0579849	0.034012	1
Q7CR49	Q7CR49_SALTY	Putative periplasmic protein OS=Salmonella typhimurium (strain LT2 / SGSC1412 / ATCC 700720) GN=yahO PE=1 SV=1	1108.83	6	72.5275	2.9484	28	1	9.5834	0.0183687	10.9512	0.1086	0.0588992	0.0160387	1
Q8ZR16	Q8ZR16_SALTY	RNase I OS=Salmonella typhimurium (strain LT2 / SGSC1412 / ATCC 700720) GN=rna PE=3 SV=1	1099.39	8	23.5075	2.2231	57	1	10.0294	0.0241996	19.7325	0.5917	0.106128	0.0873856	1
Q8ZN83	TALA_SALTY	Transaldolase A OS=Salmonella typhimurium (strain LT2 / SGSC1412 / ATCC 700720) GN=talA PE=3 SV=1	1098.58	17	64.8734	6.9749	98	1	10.3073	0.0202955	10.5468	0.3772	0.0567242	0.055707	1
P66131	RL27_SALTY	50S ribosomal protein L27 OS=Salmonella typhimurium (strain LT2 / SGSC1412 / ATCC 700720) GN=rpmA PE=3 SV=2	1074.52	6	34.1176	1.1211	32	0	6.8198	0.0143201	8.2488	0.0757	0.0443648	0.0111798	1
P66692	RPIA_SALTY	Ribose-5-phosphate isomerase A OS=Salmonella typhimurium (strain LT2 / SGSC1412 / ATCC 700720) GN=rpiA PE=3 SV=1	1061.01	9	47.4886	2.914	47	0	9.2793	0.0197985	11.979	0.2749	0.0644271	0.0405988	1
Q8ZML9	Q8ZML9_SALTY	Putative LysM domain protein OS=Salmonella typhimurium (strain LT2 / SGSC1412 / ATCC 700720) GN=ygaU PE=4 SV=1	1056.84	8	61.745	8.7374	48	0	9.7192	0.021026	5.1981	0.0838	0.0279571	0.0123761	1
P02915	HISP_SALTY	Histidine transport ATP-binding protein HisP OS=Salmonella typhimurium (strain LT2 / SGSC1412 / ATCC 700720) GN=hisP PE=1 SV=1	1053.37	5	30.2326	7.715	32	1	11.3381	0.0229378	4.8019	0.1384	0.0258262	0.0204397	1
P0A277	XGPT_SALTY	Xanthine phosphoribosyltransferase OS=Salmonella typhimurium (strain LT2 / SGSC1412 / ATCC 700720) GN=gpt PE=3 SV=1	1052.07	6	36.1842	2.0027	40	0	12.5219	0.0262158	4.2696	0.0727	0.0229633	0.0107368	1
Q8ZLR3	Q8ZLR3_SALTY	Glutamate synthase, small subunit OS=Salmonella typhimurium (strain LT2 / SGSC1412 / ATCC 700720) GN=gltD PE=4 SV=1	1050.58	23	53.3898	4.9656	122	3	10.9821	0.025149	8.3534	0.4413	0.0449274	0.0651737	1
Q7CPV8	Q7CPV8_SALTY	Putative lipoprotein OS=Salmonella typhimurium (strain LT2 / SGSC1412 / ATCC 700720) GN=ygdI PE=1 SV=1	1047.99	4	56	3.5539	25	1	12.1188	0.0217583	6.473	0.0533	0.034814	0.00787165	1
P66038	RISB_SALTY	6,7-dimethyl-8-ribityllumazine synthase OS=Salmonella typhimurium (strain LT2 / SGSC1412 / ATCC 700720) GN=ribH PE=1 SV=1	1041.07	4	45.5128	1.8274	34	0	10.6648	0.0215352	4.5293	0.0725	0.0243601	0.0107072	1
Q8ZN19	PDXJ_SALTY	Pyridoxine 5'-phosphate synthase OS=Salmonella typhimurium (strain LT2 / SGSC1412 / ATCC 700720) GN=pdxJ PE=3 SV=2	1027.84	12	44.856	2.3099	64	1	9.4911	0.0297319	12.2817	0.3263	0.0660551	0.0481898	1
Q8ZLR8	RAPZ_SALTY	RNase adapter protein RapZ OS=Salmonella typhimurium (strain LT2 / SGSC1412 / ATCC 700720) GN=rapZ PE=3 SV=1	1027.79	12	44.3662	7.4949	60	1	12.3381	0.0223272	7.1873	0.2342	0.0386557	0.034588	1
Q7CPM1	Q7CPM1_SALTY	AcetylCoA carboxylase, BCCP subunit OS=Salmonella typhimurium (strain LT2 / SGSC1412 / ATCC 700720) GN=accB PE=4 SV=1	1021.21	5	44.2308	2.2419	27	0	6.2458	0.0190184	10.2068	0.1709	0.0548956	0.0252395	1
Q8ZLK3	Q8ZLK3_SALTY	Cell division protein DamX OS=Salmonella typhimurium (strain LT2 / SGSC1412 / ATCC 700720) GN=damX PE=3 SV=1	1020.11	15	57.6471	8.0954	98	0	10.4077	0.0255766	8.5301	0.3878	0.0458777	0.0572725	1
P0A1Y8	NUOE_SALTY	NADH-quinone oxidoreductase subunit E OS=Salmonella typhimurium (strain LT2 / SGSC1412 / ATCC 700720) GN=nuoE PE=3 SV=1	1017.17	4	36.1446	1.0821	26	0	11.0832	0.0143371	4.3715	0.0826	0.0235114	0.0121988	1
Q8ZMM8	PIPB2_SALTY	Secreted effector protein PipB2 OS=Salmonella typhimurium (strain LT2 / SGSC1412 / ATCC 700720) GN=pipB2 PE=1 SV=1	1012.7	11	31.7143	1.4584	75	2	9.4759	0.0245076	7.6243	0.2898	0.041006	0.0427993	1
Q7CQI9	Q7CQI9_SALTY	Alcohol dehydrogenase OS=Salmonella typhimurium (strain LT2 / SGSC1412 / ATCC 700720) GN=adhP PE=3 SV=1	1002.04	15	42.5595	7.3868	80	0	11.1105	0.025639	8.6899	0.3133	0.0467372	0.0462699	1
Q7CQF2	Q7CQF2_SALTY	UTP--glucose-1-phosphate uridylyltransferase OS=Salmonella typhimurium (strain LT2 / SGSC1412 / ATCC 700720) GN=galU PE=3 SV=1	995.117	9	39.404	2.6345	46	0	10.6085	0.0217636	12.8796	0.4275	0.0692708	0.0631356	1
Q7CPN8	Q7CPN8_SALTY	Sugar specific PTS family enzyme IIA OS=Salmonella typhimurium (strain LT2 / SGSC1412 / ATCC 700720) GN=ptsN PE=4 SV=1	982.2	5	38.6503	3.0061	45	1	10.3586	0.0246702	5.3334	0.0965	0.0286848	0.0142517	1
P25081	MANA_SALTY	Mannose-6-phosphate isomerase OS=Salmonella typhimurium (strain LT2 / SGSC1412 / ATCC 700720) GN=manA PE=1 SV=2	971.382	18	67.0077	8.5364	113	1	11.3052	0.0254025	8.7001	0.3715	0.0467921	0.0548652	1
H9L451	BAMB_SALTY	Outer membrane protein assembly factor BamB OS=Salmonella typhimurium (strain LT2 / SGSC1412 / ATCC 700720) GN=bamB PE=3 SV=1	962.42	18	71.6837	3.749	111	0	11.2123	0.0210862	10.5831	0.4445	0.0569195	0.0656463	1
Q8ZS19	Q8ZS19_SALTY	Aspartokinase I OS=Salmonella typhimurium (strain LT2 / SGSC1412 / ATCC 700720) GN=thrA PE=4 SV=1	960.772	33	49.6341	6.4253	209	4	11.6823	0.0225823	9.2796	0.8294	0.0499088	0.122491	1
Q8ZR06	PAGP_SALTY	Lipid A palmitoyltransferase PagP OS=Salmonella typhimurium (strain LT2 / SGSC1412 / ATCC 700720) GN=pagP PE=1 SV=1	954.314	10	53.1579	4.4917	62	0	10.1025	0.0211022	10.048	0.2231	0.0540415	0.0329487	1
Q8ZN60	GUAA_SALTY	GMP synthase [glutamine-hydrolyzing] OS=Salmonella typhimurium (strain LT2 / SGSC1412 / ATCC 700720) GN=guaA PE=3 SV=1	942.236	22	57.3333	8.2297	134	1	9.5946	0.0218716	10.1118	0.5978	0.0543847	0.0882865	1
Q8ZQE0	Q8ZQE0_SALTY	Homolog of slsA in STM OS=Salmonella typhimurium (strain LT2 / SGSC1412 / ATCC 700720) GN=STM0950 PE=4 SV=1	939.434	6	38.2222	4.5577	39	0	12.9944	0.0214355	5.7531	0.1394	0.0309421	0.0205874	1
Q9L6M9	DLHH_SALTY	Putative carboxymethylenebutenolidase OS=Salmonella typhimurium (strain LT2 / SGSC1412 / ATCC 700720) GN=ysgA PE=3 SV=1	938.428	8	51.4815	11.4357	57	1	10.1159	0.0238795	10.5269	0.3071	0.0566172	0.0453543	1
Q7CQK7	SYY_SALTY	Tyrosine--tRNA ligase OS=Salmonella typhimurium (strain LT2 / SGSC1412 / ATCC 700720) GN=tyrS PE=3 SV=1	932.793	21	47.4057	3.3617	134	0	10.5532	0.021267	13.2334	0.631	0.0711737	0.0931897	1
Q8ZKX1	GLMS_SALTY	Glutamine--fructose-6-phosphate aminotransferase [isomerizing] OS=Salmonella typhimurium (strain LT2 / SGSC1412 / ATCC 700720) GN=glmS PE=3 SV=3	930.475	21	50.9031	6.1299	113	2	10.9043	0.0223578	6.1197	0.4107	0.0329138	0.0606545	1
P0A1G7	DNAJ_SALTY	Chaperone protein DnaJ OS=Salmonella typhimurium (strain LT2 / SGSC1412 / ATCC 700720) GN=dnaJ PE=3 SV=2	930.454	18	43.5356	5.972	82	2	11.4993	0.0205461	7.4854	0.3135	0.040259	0.0462995	1
Q8ZPP1	Q8ZPP1_SALTY	Riboflavin synthase, alpha chain OS=Salmonella typhimurium (strain LT2 / SGSC1412 / ATCC 700720) GN=ribE PE=4 SV=1	919.934	7	37.5587	3.1742	46	0	10.2508	0.0214241	6.2984	0.1484	0.0338749	0.0219166	1
Q8ZQ14	Q8ZQ14_SALTY	3-oxoacyl-[acyl-carrier-protein] synthase 2 OS=Salmonella typhimurium (strain LT2 / SGSC1412 / ATCC 700720) GN=fabF PE=3 SV=1	918.663	14	51.816	7.0145	106	1	11.1407	0.0241907	21.1804	0.9146	0.113915	0.135073	1
P66409	RS14_SALTY	30S ribosomal protein S14 OS=Salmonella typhimurium (strain LT2 / SGSC1412 / ATCC 700720) GN=rpsN PE=3 SV=2	917.4	8	42.5743	2.2047	39	0	7.1982	0.021796	2.1648	0.0253	0.011643	0.00373645	1
P74853	SSAK_SALTY	Secretion system apparatus protein SsaK OS=Salmonella typhimurium (strain LT2 / SGSC1412 / ATCC 700720) GN=ssaK PE=4 SV=2	915.289	12	45.0893	4.5331	73	0	11.3346	0.0219973	6.6221	0.1749	0.0356159	0.0258302	1
Q8ZNX1	Q8ZNX1_SALTY	Similar Cu resistance protein CopC OS=Salmonella typhimurium (strain LT2 / SGSC1412 / ATCC 700720) GN=yobA PE=4 SV=1	912.896	2	23.3871	0.8159	14	0	5.6034	0.0173125	4.0858	0.0544	0.0219748	0.0080341	1
Q7CPR3	Q7CPR3_SALTY	Putative inner membrane protein OS=Salmonella typhimurium (strain LT2 / SGSC1412 / ATCC 700720) GN=yqjD PE=4 SV=1	912.143	4	34.6535	5.8232	21	0	8.9269	0.0224228	12.9674	0.1438	0.069743	0.0212372	1
P33321	IF3_SALTY	Translation initiation factor IF-3 OS=Salmonella typhimurium (strain LT2 / SGSC1412 / ATCC 700720) GN=infC PE=3 SV=1	899.483	8	43.8889	1.2112	54	1	10.0254	0.0193305	16.1677	0.3339	0.0869553	0.0493123	1
P0A1U6	RRAB_SALTY	Regulator of ribonuclease activity B OS=Salmonella typhimurium (strain LT2 / SGSC1412 / ATCC 700720) GN=rraB PE=3 SV=1	892.862	2	31.8841	4.2721	17	0	12.5202	0.0239996	8.1441	0.1292	0.0438017	0.019081	1
Q8ZPL8	Q8ZPL8_SALTY	Putative periplasmic protein OS=Salmonella typhimurium (strain LT2 / SGSC1412 / ATCC 700720) GN=ydgA PE=4 SV=1	889.826	19	53.5857	7.7972	101	1	11.8438	0.0248783	7.3359	0.3982	0.0394549	0.0588084	1
Q9L6L9	FRE_SALTY	NAD(P)H-flavin reductase OS=Salmonella typhimurium (strain LT2 / SGSC1412 / ATCC 700720) GN=fre PE=1 SV=3	889.464	10	56.6524	4.9791	52	1	12.0629	0.021781	7.1245	0.1886	0.038318	0.0278535	1
Q8ZN41	HSCB_SALTY	Co-chaperone protein HscB OS=Salmonella typhimurium (strain LT2 / SGSC1412 / ATCC 700720) GN=hscB PE=3 SV=1	878.404	15	86.5497	4.7199	93	2	13.4225	0.0229859	6.3561	0.127	0.0341852	0.0187561	1
P40860	CYSA_SALTY	Sulfate/thiosulfate import ATP-binding protein CysA OS=Salmonella typhimurium (strain LT2 / SGSC1412 / ATCC 700720) GN=cysA PE=3 SV=2	876.613	12	43.0137	3.082	78	1	11.6676	0.0241012	7.5248	0.3088	0.0404709	0.0456053	1
Q7CQ11	Q7CQ11_SALTY	Iron-sulfur cluster assembly scaffold protein IscU OS=Salmonella typhimurium (strain LT2 / SGSC1412 / ATCC 700720) GN=nifU PE=3 SV=1	874.659	4	33.5938	1.0849	40	0	11.3273	0.0437987	7.3313	0.1026	0.0394302	0.0151526	1
Q7CQM5	Q7CQM5_SALTY	Secretion system regulator: transcriptonal activator OS=Salmonella typhimurium (strain LT2 / SGSC1412 / ATCC 700720) GN=ssrB PE=4 SV=1	864.495	5	25	0.8691	41	0	8.67	0.0149368	8.863	0.2174	0.0476682	0.0321069	1
Q8ZL67	MTLD_SALTY	Mannitol-1-phosphate 5-dehydrogenase OS=Salmonella typhimurium (strain LT2 / SGSC1412 / ATCC 700720) GN=mtlD PE=3 SV=1	862.498	13	53.6649	3.1616	85	0	9.9935	0.0252087	9.2301	0.378	0.0496426	0.0558252	1
Q8ZLR6	Q8ZLR6_SALTY	Glyoxalase OS=Salmonella typhimurium (strain LT2 / SGSC1412 / ATCC 700720) GN=yhbL PE=1 SV=1	862.157	4	28.5714	1.2719	33	0	7.4514	0.0292087	9.8821	0.2292	0.0531493	0.0338496	1
P0A2E3	RPOD_SALTY	RNA polymerase sigma factor RpoD OS=Salmonella typhimurium (strain LT2 / SGSC1412 / ATCC 700720) GN=rpoD PE=3 SV=1	861.125	19	31.5447	3.6921	116	1	10.0701	0.0214028	10.9696	0.7762	0.0589982	0.114634	1
Q8ZLT3	PNP_SALTY	Polyribonucleotide nucleotidyltransferase OS=Salmonella typhimurium (strain LT2 / SGSC1412 / ATCC 700720) GN=pnp PE=1 SV=1	859.965	37	54.571	8.4749	218	1	10.3072	0.022913	11.7972	0.9095	0.0634493	0.13432	1
Q8ZNN4	SYM_SALTY	Methionine--tRNA ligase OS=Salmonella typhimurium (strain LT2 / SGSC1412 / ATCC 700720) GN=metG PE=3 SV=3	854.572	28	40.6204	6.9051	157	2	11.5559	0.0212982	12.0168	0.922	0.0646304	0.136166	1
P67714	NDPA_SALTY	Nucleoid-associated protein YejK OS=Salmonella typhimurium (strain LT2 / SGSC1412 / ATCC 700720) GN=yejK PE=3 SV=2	850.474	20	59.403	3.5986	113	0	10.4138	0.0241913	7.2082	0.2738	0.0387681	0.0404363	1
Q8ZQV8	Q8ZQV8_SALTY	Putative carboxylase OS=Salmonella typhimurium (strain LT2 / SGSC1412 / ATCC 700720) GN=ybgJ PE=4 SV=1	849.514	6	47.2477	2.1295	44	1	8.8834	0.021795	4.5854	0.111	0.0246618	0.0163931	1
Q8ZM06	DKGA_SALTY	2,5-diketo-D-gluconic acid reductase A OS=Salmonella typhimurium (strain LT2 / SGSC1412 / ATCC 700720) GN=dkgA PE=3 SV=1	845.95	11	50.9091	3.4284	66	0	10.8877	0.0164604	9.8004	0.3049	0.0527098	0.0450294	1
H9L427	H9L427_SALTY	GTP-binding elongation factor family protein OS=Salmonella typhimurium (strain LT2 / SGSC1412 / ATCC 700720) GN=typA PE=4 SV=1	843.617	20	34.5964	4.0314	116	2	10.0417	0.0238926	10.967	0.7414	0.0589842	0.109494	1
Q8ZLY9	Q8ZLY9_SALTY	Putative cytoplasmic protein OS=Salmonella typhimurium (strain LT2 / SGSC1412 / ATCC 700720) GN=yqiC PE=4 SV=1	839.72	5	48.7395	3.9795	26	1	9.9475	0.024702	2.7494	0.0383	0.0147872	0.00565636	1
P77980	AROB_SALTY	3-dehydroquinate synthase OS=Salmonella typhimurium (strain LT2 / SGSC1412 / ATCC 700720) GN=aroB PE=3 SV=1	835.967	12	43.0939	6.7948	68	0	11.2668	0.023927	7.297	0.285	0.0392457	0.0420904	1
Q8ZJY6	Q8ZJY6_SALTY	Putative cobalamin synthesis protein OS=Salmonella typhimurium (strain LT2 / SGSC1412 / ATCC 700720) GN=yjiA PE=4 SV=1	829.958	12	70.4403	3.3939	68	0	10.3157	0.0227635	4.9561	0.1779	0.0266556	0.0262733	1
P20506	ILVA_SALTY	L-Threonine dehydratase biosynthetic IlvA OS=Salmonella typhimurium (strain LT2 / SGSC1412 / ATCC 700720) GN=ilvA PE=3 SV=3	827.849	13	37.7432	1.3076	85	1	10.3805	0.0234134	10.8767	0.6168	0.0584985	0.0910925	1
Q7CQR6	Q7CQR6_SALTY	Acidic protein suppresses mutants lacking function of protein export OS=Salmonella typhimurium (strain LT2 / SGSC1412 / ATCC 700720) GN=msyB PE=4 SV=1	817.88	2	30.6452	0.3535	20	0	7.3534	0.0171828	12.9253	0.1868	0.0695166	0.0275877	1
Q7CQR2	YCEH_SALTY	UPF0502 protein YceH OS=Salmonella typhimurium (strain LT2 / SGSC1412 / ATCC 700720) GN=yceH PE=3 SV=1	812.641	7	33.9535	6.0891	35	0	13.5251	0.0281081	3.1247	0.0761	0.0168057	0.0112389	1
Q9RF52	PEPB_SALTY	Peptidase B OS=Salmonella typhimurium (strain LT2 / SGSC1412 / ATCC 700720) GN=pepB PE=1 SV=1	804.697	19	71.4286	7.2633	106	2	11.3004	0.0218544	8.9916	0.4204	0.0483598	0.0620871	1
Q7CPK7	Q7CPK7_SALTY	Putative NTP pyrophosphohydrolase OS=Salmonella typhimurium (strain LT2 / SGSC1412 / ATCC 700720) GN=yrfE PE=4 SV=1	799.417	12	67.1717	7.5489	62	0	11.3788	0.0314072	5.7572	0.1294	0.0309642	0.0191105	1
Q8ZRD3	NUSB_SALTY	N utilization substance protein B homolog OS=Salmonella typhimurium (strain LT2 / SGSC1412 / ATCC 700720) GN=nusB PE=3 SV=1	799.072	3	31.6547	0.2384	19	0	6.5236	0.0234318	8.2824	0.1304	0.0445455	0.0192582	1
Q8ZLQ1	Q8ZLQ1_SALTY	Serine endoprotease OS=Salmonella typhimurium (strain LT2 / SGSC1412 / ATCC 700720) GN=degQ PE=4 SV=1	797.791	15	43.5165	11.5182	86	0	9.9789	0.0229264	11.0288	0.522	0.0593166	0.0770919	1
P17215	LIVJ_SALTY	Leu/Ile/Val/Thr-binding protein OS=Salmonella typhimurium (strain LT2 / SGSC1412 / ATCC 700720) GN=livJ PE=1 SV=1	794.676	9	56.9863	4.2186	76	0	10.0829	0.027618	13.6036	0.53	0.0731647	0.0782734	1
P00489	PYGM_RABIT	Glycogen phosphorylase, muscle form OS=Oryctolagus cuniculus GN=PYGM PE=1 SV=3	785.711	19	23.6943	8.3759	98	1	10.4737	0.0210335	40	3.6419	0.215133	0.537857	1
Q8ZM07	Q8ZM07_SALTY	Putative alcohol dehydrogenase OS=Salmonella typhimurium (strain LT2 / SGSC1412 / ATCC 700720) GN=yqhD PE=4 SV=1	784.514	8	33.8501	4.1507	45	0	8.4278	0.0238146	10.1649	0.4284	0.0546702	0.0632686	1
Q8ZRZ0	SYI_SALTY	Isoleucine--tRNA ligase OS=Salmonella typhimurium (strain LT2 / SGSC1412 / ATCC 700720) GN=ileS PE=3 SV=1	781.017	30	39.9364	4.0933	181	2	10.9292	0.0239474	10.0337	1.0683	0.0539646	0.157773	1
Q8ZQX1	FLAV_SALTY	Flavodoxin 1 OS=Salmonella typhimurium (strain LT2 / SGSC1412 / ATCC 700720) GN=fldA PE=1 SV=3	772.134	8	50	3.6696	62	0	8.6777	0.0275819	17.5309	0.3473	0.0942871	0.0512912	1
Q8ZQD4	LOLA_SALTY	Outer-membrane lipoprotein carrier protein OS=Salmonella typhimurium (strain LT2 / SGSC1412 / ATCC 700720) GN=lolA PE=3 SV=2	771.371	9	56.6502	2.9424	58	1	10.8406	0.0235226	7.1587	0.1613	0.0385019	0.0238217	1
P63889	CYSC_SALTY	Adenylyl-sulfate kinase OS=Salmonella typhimurium (strain LT2 / SGSC1412 / ATCC 700720) GN=cysC PE=3 SV=2	770.562	8	48.7562	5.5168	41	0	11.3076	0.0261772	5.0796	0.1143	0.0273198	0.0168805	1
Q8ZQW9	Q8ZQW9_SALTY	Phosphoglucomutase OS=Salmonella typhimurium (strain LT2 / SGSC1412 / ATCC 700720) GN=pgm PE=1 SV=1	764.598	18	45.0549	5.0288	110	0	8.8193	0.0219802	14.687	0.8574	0.0789916	0.126626	1
P66431	RS15_SALTY	30S ribosomal protein S15 OS=Salmonella typhimurium (strain LT2 / SGSC1412 / ATCC 700720) GN=rpsO PE=3 SV=2	763.439	7	34.8315	3.9475	18	0	9.0245	0.016502	2.9684	0.0303	0.0159651	0.00447488	1
Q8ZNZ7	Q8ZNZ7_SALTY	Putative IclR family transcriptional repressor OS=Salmonella typhimurium (strain LT2 / SGSC1412 / ATCC 700720) GN=kdgR PE=4 SV=1	746.234	12	55.5133	3.7188	63	1	10.7839	0.0177117	8.1911	0.2451	0.0440545	0.0361978	1
Q8ZNL5	Q8ZNL5_SALTY	S-formylglutathione hydrolase OS=Salmonella typhimurium (strain LT2 / SGSC1412 / ATCC 700720) GN=yeiG PE=3 SV=2	719.874	5	30.1754	2.9483	40	0	11.8834	0.0260015	6.8273	0.2202	0.0367195	0.0325204	1
Q8ZMK6	SYA_SALTY	Alanine--tRNA ligase OS=Salmonella typhimurium (strain LT2 / SGSC1412 / ATCC 700720) GN=alaS PE=3 SV=1	718.136	40	52.0548	6.1275	232	4	11.1278	0.0237695	12.8949	1.241	0.0693531	0.183278	1
P0A7X0	RS8_SALTY	30S ribosomal protein S8 OS=Salmonella typhimurium (strain LT2 / SGSC1412 / ATCC 700720) GN=rpsH PE=3 SV=2	717.733	8	52.3077	9.7868	39	1	12.2303	0.0296207	15.8838	0.2253	0.0854284	0.0332736	1
H9L426	H9L426_SALTY	Secretion system chaparone OS=Salmonella typhimurium (strain LT2 / SGSC1412 / ATCC 700720) GN=sscA PE=4 SV=1	716.261	4	21.6561	2.3789	32	2	9.83	0.0214324	9.5333	0.1761	0.0512733	0.0260075	1
Q8ZLN3	Q8ZLN3_SALTY	Putative ferripyochelin binding protein OS=Salmonella typhimurium (strain LT2 / SGSC1412 / ATCC 700720) GN=yrdA PE=1 SV=1	712.315	5	52.7174	1.9129	17	1	7.6651	0.0177941	2.1812	0.0437	0.0117312	0.00645387	1
P0A2C9	FABG_SALTY	3-oxoacyl-[acyl-carrier-protein] reductase FabG OS=Salmonella typhimurium (strain LT2 / SGSC1412 / ATCC 700720) GN=fabG PE=1 SV=1	711.744	9	59.8361	4.004	55	1	11.0523	0.0244146	4.6023	0.1178	0.0247527	0.0173974	1
Q7CR66	ERPA_SALTY	Iron-sulfur cluster insertion protein ErpA OS=Salmonella typhimurium (strain LT2 / SGSC1412 / ATCC 700720) GN=erpA PE=3 SV=2	710.436	3	42.1053	3.472	22	0	14.8621	0.022753	2.2217	0.0273	0.011949	0.00403182	1
Q8ZQU2	SDHB_SALTY	Succinate dehydrogenase iron-sulfur subunit OS=Salmonella typhimurium (strain LT2 / SGSC1412 / ATCC 700720) GN=sdhB PE=3 SV=2	707.199	11	42.8571	6.7665	52	2	8.1872	0.0261511	4.7651	0.1304	0.0256283	0.0192582	1
P65977	RECA_SALTY	Protein RecA OS=Salmonella typhimurium (strain LT2 / SGSC1412 / ATCC 700720) GN=recA PE=1 SV=2	699.223	13	50.7082	5.0564	81	0	11.9911	0.0218769	9.6952	0.3695	0.052144	0.0545699	1
P0A1Y4	NUOG_SALTY	NADH-quinone oxidoreductase subunit G OS=Salmonella typhimurium (strain LT2 / SGSC1412 / ATCC 700720) GN=nuoG PE=3 SV=2	696.696	34	49.7797	4.5793	208	2	12.1054	0.0262566	10.1792	1.0275	0.0547472	0.151747	1
P10369	HIS8_SALTY	Histidinol-phosphate aminotransferase OS=Salmonella typhimurium (strain LT2 / SGSC1412 / ATCC 700720) GN=hisC PE=3 SV=2	688.465	13	37.0474	6.1989	74	0	11.8059	0.0186953	14.9449	0.6012	0.0803787	0.0887886	1
P10367	HIS2_SALTY	Histidine biosynthesis bifunctional protein HisIE OS=Salmonella typhimurium (strain LT2 / SGSC1412 / ATCC 700720) GN=hisI PE=3 SV=2	687.851	2	20.6897	4.4413	20	0	10.5877	0.0257571	8.1196	0.1855	0.0436699	0.0273957	1
P15434	SYFB_SALTY	Phenylalanine--tRNA ligase beta subunit OS=Salmonella typhimurium (strain LT2 / SGSC1412 / ATCC 700720) GN=pheT PE=3 SV=3	685.942	23	40.7547	8.7055	138	2	11.4792	0.0245226	8.0879	0.7117	0.0434994	0.105108	1
Q8ZKQ0	LSRF_SALTY	3-hydroxy-5-phosphonooxypentane-2,4-dione thiolase OS=Salmonella typhimurium (strain LT2 / SGSC1412 / ATCC 700720) GN=lsrF PE=2 SV=1	679.811	12	65.9794	4.6823	68	4	11.306	0.0243611	4.2004	0.1345	0.0225912	0.0198637	1
P58537	SUHB_SALTY	Inositol-1-monophosphatase OS=Salmonella typhimurium (strain LT2 / SGSC1412 / ATCC 700720) GN=suhB PE=3 SV=1	679.544	12	56.9288	3.7879	58	0	9.3692	0.0228735	4.8305	0.1411	0.0259801	0.0208385	1
Q8ZRT5	GUAC_SALTY	GMP reductase OS=Salmonella typhimurium (strain LT2 / SGSC1412 / ATCC 700720) GN=guaC PE=3 SV=1	678.889	10	31.4121	3.1845	48	0	8.77	0.0215572	9.4726	0.3556	0.0509468	0.052517	1
P63343	FTSH_SALTY	ATP-dependent zinc metalloprotease FtsH OS=Salmonella typhimurium (strain LT2 / SGSC1412 / ATCC 700720) GN=ftsH PE=3 SV=1	671.802	22	38.5093	5.7368	138	3	10.3724	0.0288091	12.2797	0.8712	0.0660443	0.128664	1
Q7CPF1	IBPA_SALTY	Small heat shock protein IbpA OS=Salmonella typhimurium (strain LT2 / SGSC1412 / ATCC 700720) GN=ibpA PE=3 SV=1	671.455	10	66.4234	1.7104	41	0	10.8527	0.0195595	5.2298	0.0824	0.0281276	0.0121693	1
P74883	PUR5_SALTY	Phosphoribosylformylglycinamidine cyclo-ligase OS=Salmonella typhimurium (strain LT2 / SGSC1412 / ATCC 700720) GN=purM PE=3 SV=3	665.695	8	39.7101	5.5556	50	1	9.4689	0.0274201	7.2613	0.2708	0.0390537	0.0399933	1
Q8ZPL7	FUMC_SALTY	Fumarate hydratase class II OS=Salmonella typhimurium (strain LT2 / SGSC1412 / ATCC 700720) GN=fumC PE=3 SV=1	660.077	16	59.3148	7.5531	89	2	10.6379	0.0222727	11.9963	0.6076	0.0645201	0.0897338	1
Q8ZR89	METN2_SALTY	Methionine import ATP-binding protein MetN 2 OS=Salmonella typhimurium (strain LT2 / SGSC1412 / ATCC 700720) GN=metN2 PE=3 SV=1	659.605	6	25.4438	5.7073	28	0	7.1505	0.0227431	4.1509	0.1519	0.0223249	0.0224335	1
Q8ZPS9	SYT_SALTY	Threonine--tRNA ligase OS=Salmonella typhimurium (strain LT2 / SGSC1412 / ATCC 700720) GN=thrS PE=3 SV=1	656.681	25	32.866	5.3309	128	2	9.5873	0.0230813	11.376	0.8487	0.0611839	0.125341	1
Q8ZRX8	DAPB_SALTY	4-hydroxy-tetrahydrodipicolinate reductase OS=Salmonella typhimurium (strain LT2 / SGSC1412 / ATCC 700720) GN=dapB PE=3 SV=1	650.799	14	55.3114	5.3294	67	1	9.8809	0.0227876	8.1232	0.2353	0.0436893	0.0347504	1
Q8ZKY4	YIDC_SALTY	Membrane protein insertase YidC OS=Salmonella typhimurium (strain LT2 / SGSC1412 / ATCC 700720) GN=yidC PE=3 SV=1	647.485	13	41.6058	4.1414	83	0	11.2922	0.025062	9.8402	0.6071	0.0529239	0.08966	1
Q8ZNV7	ZNUC_SALTY	Zinc import ATP-binding protein ZnuC OS=Salmonella typhimurium (strain LT2 / SGSC1412 / ATCC 700720) GN=znuC PE=2 SV=2	645.638	6	20.7171	6.4028	32	0	9.9681	0.0259385	4.4639	0.1245	0.0240084	0.0183869	1
Q7CQ41	ACCD_SALTY	Acetyl-coenzyme A carboxylase carboxyl transferase subunit beta OS=Salmonella typhimurium (strain LT2 / SGSC1412 / ATCC 700720) GN=accD PE=3 SV=1	644.882	17	49.6711	5.1315	71	2	12.1075	0.0278815	5.9389	0.1993	0.0319414	0.0294338	1
P40676	SLYA_SALTY	Transcriptional regulator SlyA OS=Salmonella typhimurium (strain LT2 / SGSC1412 / ATCC 700720) GN=slyA PE=1 SV=3	644.685	3	23.6111	3.8706	16	0	10.8946	0.0215754	5.2139	0.0859	0.0280421	0.0126862	1
P65933	PYRH_SALTY	Uridylate kinase OS=Salmonella typhimurium (strain LT2 / SGSC1412 / ATCC 700720) GN=pyrH PE=1 SV=1	644.402	8	38.5892	7.4973	40	1	13.4123	0.0246868	5.3462	0.1394	0.0287537	0.0205874	1
Q8ZQX5	SYQ_SALTY	Glutamine--tRNA ligase OS=Salmonella typhimurium (strain LT2 / SGSC1412 / ATCC 700720) GN=glnS PE=3 SV=3	641.362	20	40.3604	8.8628	107	0	11.5183	0.0207162	16.3576	1.0487	0.0879767	0.154878	1
Q04866	WZZB_SALTY	Chain length determinant protein OS=Salmonella typhimurium (strain LT2 / SGSC1412 / ATCC 700720) GN=wzzB PE=1 SV=1	641.092	12	50.1529	9.473	78	0	11.3041	0.0284906	8.6429	0.3134	0.0464844	0.0462847	1
Q8ZRB8	Q8ZRB8_SALTY	Peptidylprolyl isomerase OS=Salmonella typhimurium (strain LT2 / SGSC1412 / ATCC 700720) GN=cypD PE=4 SV=1	632.246	24	47.9936	5.1871	153	2	11.2167	0.0256485	12.3941	0.8444	0.0666596	0.124706	1
Q8ZP75	Q8ZP75_SALTY	Putative cytoplasmic protein OS=Salmonella typhimurium (strain LT2 / SGSC1412 / ATCC 700720) GN=STM1672 PE=4 SV=1	631.847	13	46.6125	7.0451	83	0	12.7523	0.0215893	6.2264	0.2591	0.0334877	0.0382654	1
Q8ZQM3	GSIB_SALTY	Glutathione-binding protein GsiB OS=Salmonella typhimurium (strain LT2 / SGSC1412 / ATCC 700720) GN=gsiB PE=3 SV=1	626.204	26	55.8594	7.9875	121	1	14.1015	0.0233994	8.1349	0.4599	0.0437522	0.0679207	1
Q8ZPW2	Q8ZPW2_SALTY	Putative Ser protein kinase OS=Salmonella typhimurium (strain LT2 / SGSC1412 / ATCC 700720) GN=yeaG PE=4 SV=1	622.084	25	48.7578	4.9011	152	1	11.9892	0.0232529	11.0181	0.8237	0.059259	0.121649	1
Q7CPQ5	Q7CPQ5_SALTY	Putative intracellular proteinase OS=Salmonella typhimurium (strain LT2 / SGSC1412 / ATCC 700720) GN=yhbO PE=4 SV=1	614.874	3	35.4651	12.9315	16	0	9.5545	0.0247969	4.6924	0.0888	0.0252373	0.0131145	1
Q8ZJZ3	Q8ZJZ3_SALTY	Putative NAD-dependent aldehyde dehydrogenase OS=Salmonella typhimurium (strain LT2 / SGSC1412 / ATCC 700720) GN=STM4519 PE=3 SV=1	608.359	20	47.807	5.2779	110	1	11.5757	0.025122	5.2405	0.2631	0.0281852	0.0388561	1
Q7CQY3	Q7CQY3_SALTY	Transcriptional repressor of iron-responsive genes (Fur family) (Ferric uptake regulator) OS=Salmonella typhimurium (strain LT2 / SGSC1412 / ATCC 700720) GN=fur PE=3 SV=1	607.114	4	40	0.5257	22	0	7.7611	0.0224015	8.3243	0.1435	0.0447709	0.0211929	1
Q7CPD8	YIFE_SALTY	UPF0438 protein YifE OS=Salmonella typhimurium (strain LT2 / SGSC1412 / ATCC 700720) GN=yifE PE=3 SV=1	602.35	6	55.3571	1.7836	24	0	8.9396	0.0175273	6.3696	0.0837	0.0342578	0.0123613	1
Q8ZNA1	Q8ZNA1_SALTY	Putative oxidoreductase OS=Salmonella typhimurium (strain LT2 / SGSC1412 / ATCC 700720) GN=STM2406 PE=1 SV=1	601.426	14	55.7229	7.5929	78	1	12.5034	0.0245511	4.9137	0.1848	0.0264275	0.0272923	1
Q8ZRR1	PANC_SALTY	Pantothenate synthetase OS=Salmonella typhimurium (strain LT2 / SGSC1412 / ATCC 700720) GN=panC PE=1 SV=1	592.265	12	46.1268	5.9571	64	1	10.6865	0.0202028	4.6564	0.1489	0.0250437	0.0219904	1
P40783	QOR_SALTY	Quinone oxidoreductase OS=Salmonella typhimurium (strain LT2 / SGSC1412 / ATCC 700720) GN=qor PE=3 SV=2	585.637	8	39.1437	4.6954	46	0	10.6725	0.0249255	6.7252	0.2372	0.0361704	0.035031	1
P58688	FOLD_SALTY	Bifunctional protein FolD OS=Salmonella typhimurium (strain LT2 / SGSC1412 / ATCC 700720) GN=folD PE=3 SV=2	585.132	1	7.6389	0.0611	13	0	5.2403	0.016998	5.9063	0.1839	0.0317661	0.0271594	1
Q8ZQY0	Q8ZQY0_SALTY	Asparagine synthetase B OS=Salmonella typhimurium (strain LT2 / SGSC1412 / ATCC 700720) GN=asnB PE=4 SV=1	584.131	29	53.9711	7.1231	124	3	12.3518	0.0235322	7.5891	0.4788	0.0408167	0.0707119	1
Q8ZQ30	GHRA_SALTY	Glyoxylate/hydroxypyruvate reductase A OS=Salmonella typhimurium (strain LT2 / SGSC1412 / ATCC 700720) GN=ghrA PE=1 SV=1	583.167	18	60.8974	7.5102	82	2	11.0314	0.0264529	5.3753	0.1886	0.0289102	0.0278535	1
P10372	HIS4_SALTY	1-(5-phosphoribosyl)-5-[(5-phosphoribosylamino)methylideneamino] imidazole-4-carboxamide isomerase OS=Salmonella typhimurium (strain LT2 / SGSC1412 / ATCC 700720) GN=hisA PE=1 SV=2	582.157	5	43.2653	3.4976	29	0	9.3049	0.0209318	4.299	0.1129	0.0231215	0.0166737	1
P0A2K7	GALF_SALTY	UTP--glucose-1-phosphate uridylyltransferase OS=Salmonella typhimurium (strain LT2 / SGSC1412 / ATCC 700720) GN=galF PE=3 SV=1	582.067	10	46.4646	9.6273	57	0	11.0033	0.0249659	7.779	0.2577	0.0418381	0.0380586	1
Q7CQP3	Q7CQP3_SALTY	Transcriptional activator of ntrL protein OS=Salmonella typhimurium (strain LT2 / SGSC1412 / ATCC 700720) GN=osmE PE=4 SV=1	580.997	6	53.0973	1.0927	32	2	8.4167	0.0225154	5.122	0.0632	0.0275478	0.00933374	1
Q8ZQZ6	SYL_SALTY	Leucine--tRNA ligase OS=Salmonella typhimurium (strain LT2 / SGSC1412 / ATCC 700720) GN=leuS PE=3 SV=1	577.619	29	39.0698	4.8961	164	3	11.4691	0.0249269	11.9693	1.1677	0.0643749	0.172453	1
Q8ZRW0	LPTD_SALTY	LPS-assembly protein LptD OS=Salmonella typhimurium (strain LT2 / SGSC1412 / ATCC 700720) GN=lptD PE=1 SV=1	577.336	31	55.7252	4.2103	202	4	11.6288	0.0224595	6.7834	0.6112	0.0364834	0.0902655	1
Q8ZNW2	Q8ZNW2_SALTY	Glucose-6-phosphate 1-dehydrogenase OS=Salmonella typhimurium (strain LT2 / SGSC1412 / ATCC 700720) GN=zwf PE=3 SV=1	576.705	16	36.2525	2.7915	77	0	10.1857	0.0215239	10.8317	0.6094	0.0582565	0.0899997	1
Q8ZM72	Q8ZM72_SALTY	Proline aminopeptidase P II OS=Salmonella typhimurium (strain LT2 / SGSC1412 / ATCC 700720) GN=pepP PE=4 SV=1	573.262	14	34.9315	3.869	72	1	11.9834	0.0213904	4.8121	0.2373	0.0258811	0.0350458	1
Q7CQV6	Q7CQV6_SALTY	Putative hydrolase of the HAD superfamily OS=Salmonella typhimurium (strain LT2 / SGSC1412 / ATCC 700720) GN=ybiV(1) PE=4 SV=1	571.39	12	45.3532	5.812	55	1	9.4342	0.0249045	6.7104	0.2041	0.0360908	0.0301427	1
P0A2I3	GYRB_SALTY	DNA gyrase subunit B OS=Salmonella typhimurium (strain LT2 / SGSC1412 / ATCC 700720) GN=gyrB PE=1 SV=2	569.805	38	50.8706	6.3601	178	2	11.4763	0.0237631	7.7305	0.6971	0.0415772	0.102952	1
Q8ZMD2	Q8ZMD2_SALTY	Putative nucleotide binding OS=Salmonella typhimurium (strain LT2 / SGSC1412 / ATCC 700720) GN=ygdH PE=4 SV=1	568.989	13	42.7313	3.6588	55	1	10.4708	0.0235828	2.8199	0.1441	0.0151664	0.0212815	1
Q7CPK9	Q7CPK9_SALTY	Phosphoribulokinase OS=Salmonella typhimurium (strain LT2 / SGSC1412 / ATCC 700720) GN=prkB PE=3 SV=1	562.247	9	41.5225	1.2769	45	1	9.4517	0.0232527	3.7956	0.123	0.020414	0.0181653	1
P66008	STHA_SALTY	Soluble pyridine nucleotide transhydrogenase OS=Salmonella typhimurium (strain LT2 / SGSC1412 / ATCC 700720) GN=sthA PE=3 SV=2	561.541	12	37.9828	6.6934	64	0	12.921	0.0217958	4.5665	0.2378	0.0245602	0.0351197	1
H9L442	H9L442_SALTY	D-alanyl-D-alanine dipeptidase OS=Salmonella typhimurium (strain LT2 / SGSC1412 / ATCC 700720) GN=pdgL PE=3 SV=1	560.594	5	19.5313	4.9082	26	0	8.8855	0.0189004	9.4578	0.2769	0.0508672	0.0408942	1
Q8ZK31	SYV_SALTY	Valine--tRNA ligase OS=Salmonella typhimurium (strain LT2 / SGSC1412 / ATCC 700720) GN=valS PE=3 SV=1	559.819	37	45.1104	6.9563	186	1	11.7627	0.0220656	10.1797	1.1058	0.0547498	0.163311	1
P33901	NUOF_SALTY	NADH-quinone oxidoreductase subunit F OS=Salmonella typhimurium (strain LT2 / SGSC1412 / ATCC 700720) GN=nuoF PE=3 SV=2	558.602	15	44.0449	3.9121	88	0	11.1615	0.0227385	13.044	0.6491	0.070155	0.0958628	1
Q8ZRE7	YAIE_SALTY	UPF0345 protein YaiE OS=Salmonella typhimurium (strain LT2 / SGSC1412 / ATCC 700720) GN=yaiE PE=3 SV=1	544.647	3	64.8936	1.6475	13	0	11.9722	0.0226536	3.2771	0.0335	0.0176253	0.00494747	1
Q8ZRU1	DDLB_SALTY	D-alanine--D-alanine ligase B OS=Salmonella typhimurium (strain LT2 / SGSC1412 / ATCC 700720) GN=ddlB PE=3 SV=3	542.589	5	18.6275	2.1943	19	0	7.559	0.0224448	2.196	0.072	0.0118108	0.0106334	1
Q8ZPL0	Q8ZPL0_SALTY	NAD(P) transhydrogenase subunit alpha OS=Salmonella typhimurium (strain LT2 / SGSC1412 / ATCC 700720) GN=pntA PE=3 SV=1	542.557	17	44.7937	3.0713	93	1	11.241	0.0248076	6.2616	0.3409	0.033677	0.0503461	1
P60659	SPEA_SALTY	Biosynthetic arginine decarboxylase OS=Salmonella typhimurium (strain LT2 / SGSC1412 / ATCC 700720) GN=speA PE=3 SV=1	541.07	17	34.1945	4.8784	91	4	10.6695	0.0214332	7.0734	0.5255	0.0380431	0.0776088	1
Q7CPR9	HLDE_SALTY	Bifunctional protein HldE OS=Salmonella typhimurium (strain LT2 / SGSC1412 / ATCC 700720) GN=hldE PE=3 SV=1	536.385	19	51.5723	6.0165	95	0	11.9214	0.0207412	5.991	0.308	0.0322216	0.0454872	1
P0CL07	GSA_SALTY	Glutamate-1-semialdehyde 2,1-aminomutase OS=Salmonella typhimurium (strain LT2 / SGSC1412 / ATCC 700720) GN=hemL PE=3 SV=1	533.834	8	26.2911	4.3191	43	2	9.8737	0.0270917	7.8372	0.3597	0.0421511	0.0531225	1
Q8ZQ03	Q8ZQ03_SALTY	Putative outer membrane protein OS=Salmonella typhimurium (strain LT2 / SGSC1412 / ATCC 700720) GN=ycfR PE=4 SV=1	524.201	3	56.4706	0.7091	18	0	10.5252	0.0195391	14.8936	0.1311	0.0801028	0.0193616	1
P06185	PGTE_SALTY	Outer membrane protease E OS=Salmonella typhimurium (strain LT2 / SGSC1412 / ATCC 700720) GN=pgtE PE=3 SV=2	522.981	8	39.1026	4.4658	52	0	10.5176	0.0264332	9.6135	0.3375	0.0517046	0.0498439	1
Q8ZNN5	APBC_SALTY	Iron-sulfur cluster carrier protein OS=Salmonella typhimurium (strain LT2 / SGSC1412 / ATCC 700720) GN=apbC PE=1 SV=1	520.236	7	23.3062	1.2102	35	0	9.1329	0.0226265	6.8697	0.2755	0.0369476	0.0406874	1
Q8ZRT7	SECA_SALTY	Protein translocase subunit SecA OS=Salmonella typhimurium (strain LT2 / SGSC1412 / ATCC 700720) GN=secA PE=3 SV=1	518.48	47	59.4895	6.8967	251	4	12.2215	0.0256547	6.0564	0.6181	0.0325734	0.0912845	1
Q8ZLF5	Q8ZLF5_SALTY	Cytosolic glycerophosphodiester phosphodiesterase OS=Salmonella typhimurium (strain LT2 / SGSC1412 / ATCC 700720) GN=ugpQ PE=4 SV=1	517.2	9	43.4959	5.2013	49	1	12.7247	0.0282856	3.019	0.0834	0.0162372	0.012317	1
Q8ZPM9	PDXH_SALTY	Pyridoxine/pyridoxamine 5'-phosphate oxidase OS=Salmonella typhimurium (strain LT2 / SGSC1412 / ATCC 700720) GN=pdxH PE=3 SV=1	516.886	10	46.789	5.0402	43	1	11.24	0.0222286	5.8036	0.1483	0.0312137	0.0219018	1
Q8ZRP0	BAMA_SALTY	Outer membrane protein assembly factor BamA OS=Salmonella typhimurium (strain LT2 / SGSC1412 / ATCC 700720) GN=bamA PE=3 SV=1	514.562	39	55.4726	8.4765	208	0	11.9118	0.0239982	10.843	0.972	0.0583173	0.143551	1
H9L4C2	H9L4C2_SALTY	Activated by transcription factor SsrB OS=Salmonella typhimurium (strain LT2 / SGSC1412 / ATCC 700720) GN=srfJ PE=3 SV=1	513.753	13	38.4787	2.1731	70	2	11.0498	0.0314993	10.1899	0.5241	0.0548047	0.0774021	1
P0A1P4	RFBJ_SALTY	CDP-abequose synthase OS=Salmonella typhimurium (strain LT2 / SGSC1412 / ATCC 700720) GN=rfbJ PE=1 SV=1	512.909	11	45.8194	9.5829	55	0	12.0101	0.0233642	4.9433	0.1697	0.0265867	0.0250623	1
Q8ZS17	YAAA_SALTY	UPF0246 protein YaaA OS=Salmonella typhimurium (strain LT2 / SGSC1412 / ATCC 700720) GN=yaaA PE=3 SV=1	511.41	10	62.6459	7.1103	51	0	11.6432	0.0237448	4.3679	0.13	0.023492	0.0191991	1
Q8ZKB1	PSD_SALTY	Phosphatidylserine decarboxylase proenzyme OS=Salmonella typhimurium (strain LT2 / SGSC1412 / ATCC 700720) GN=psd PE=3 SV=1	510.824	10	43.4783	10.6322	42	1	10.4601	0.0252302	3.3943	0.1222	0.0182557	0.0180472	1
Q8ZQ17	Q8ZQ17_SALTY	Ribonuclease E OS=Salmonella typhimurium (strain LT2 / SGSC1412 / ATCC 700720) GN=rne PE=3 SV=1	508.408	30	32.8022	8.8616	148	0	11.1051	0.0228028	7.2174	0.8638	0.0388176	0.127571	1
P43669	PRC_SALTY	Tail-specific protease OS=Salmonella typhimurium (strain LT2 / SGSC1412 / ATCC 700720) GN=prc PE=3 SV=2	507.945	27	45.7478	8.8019	129	0	11.758	0.025176	6.4316	0.4938	0.0345913	0.0729272	1
P0A299	RL7_SALTY	50S ribosomal protein L7/L12 OS=Salmonella typhimurium (strain LT2 / SGSC1412 / ATCC 700720) GN=rplL PE=3 SV=2	507.673	8	52.8926	3.7511	32	0	10.4375	0.0201913	9.4195	0.1159	0.0506612	0.0171168	1
P65398	MOAE_SALTY	Molybdopterin synthase catalytic subunit OS=Salmonella typhimurium (strain LT2 / SGSC1412 / ATCC 700720) GN=moaE PE=3 SV=1	504.868	5	50.6667	10.818	30	0	12.469	0.0290623	3.891	0.0657	0.0209271	0.00970295	1
Q7CR80	Q7CR80_SALTY	Cell division protein FtsA OS=Salmonella typhimurium (strain LT2 / SGSC1412 / ATCC 700720) GN=ftsA PE=3 SV=1	501.878	10	39.5238	6.6044	59	1	11.9987	0.0207501	9.4261	0.432	0.0506967	0.0638002	1
P27237	OPDA_SALTY	Oligopeptidase A OS=Salmonella typhimurium (strain LT2 / SGSC1412 / ATCC 700720) GN=prlC PE=1 SV=1	499.423	24	44.2647	6.8766	130	2	11.3419	0.0246724	9.1959	0.7107	0.0494586	0.10496	1
P37419	KBL_SALTY	2-amino-3-ketobutyrate coenzyme A ligase OS=Salmonella typhimurium (strain LT2 / SGSC1412 / ATCC 700720) GN=kbl PE=3 SV=2	493.486	8	33.1658	6.0116	52	0	12.4437	0.0237462	3.8461	0.1668	0.0206856	0.024634	1
Q7CP91	Q7CP91_SALTY	Peptidyl-prolyl cis-trans isomerase OS=Salmonella typhimurium (strain LT2 / SGSC1412 / ATCC 700720) GN=fklB PE=3 SV=1	488.194	4	24.0909	2.2246	28	1	9.5674	0.020807	7.6381	0.1813	0.0410803	0.0267754	1
Q8ZNB9	TRUA_SALTY	tRNA pseudouridine synthase A OS=Salmonella typhimurium (strain LT2 / SGSC1412 / ATCC 700720) GN=truA PE=3 SV=1	486.156	8	40	6.4615	40	0	9.0042	0.0255975	5.2961	0.1612	0.0284842	0.0238069	1
Q8ZKR6	Q8ZKR6_SALTY	Response reguator in two-component regulatory system with CpxA OS=Salmonella typhimurium (strain LT2 / SGSC1412 / ATCC 700720) GN=cpxR PE=4 SV=1	486.05	9	45.2586	3.6358	51	1	10.6702	0.0208419	10.4585	0.2748	0.0562493	0.040584	1
Q8ZLE9	Q8ZLE9_SALTY	Signal recognition particle receptor FtsY OS=Salmonella typhimurium (strain LT2 / SGSC1412 / ATCC 700720) GN=ftsY PE=3 SV=1	483.819	19	63.1365	9.686	96	0	10.692	0.0244071	5.483	0.2946	0.0294894	0.0435082	1
Q8ZR95	COPA_SALTY	Copper-exporting P-type ATPase A OS=Salmonella typhimurium (strain LT2 / SGSC1412 / ATCC 700720) GN=copA PE=1 SV=3	482.679	19	37.9352	6.7119	136	0	12.756	0.026197	8.1681	0.7209	0.0439308	0.106467	1
O33799	HPRT_SALTY	Hypoxanthine phosphoribosyltransferase OS=Salmonella typhimurium (strain LT2 / SGSC1412 / ATCC 700720) GN=hpt PE=1 SV=2	481.477	6	52.2472	2.535	27	1	12.0466	0.022878	2.4239	0.0489	0.0130365	0.00722183	1
P0A1Y6	NUOCD_SALTY	NADH-quinone oxidoreductase subunit C/D OS=Salmonella typhimurium (strain LT2 / SGSC1412 / ATCC 700720) GN=nuoC PE=3 SV=2	478.351	24	49.1611	9.3127	114	3	10.7526	0.0244372	9.2898	0.6376	0.0499637	0.0941644	1
O84947	SSEC_SALTY	Secreted effector protein SseC OS=Salmonella typhimurium (strain LT2 / SGSC1412 / ATCC 700720) GN=sseC PE=1 SV=1	477.348	21	44.4215	5.0354	107	4	8.8919	0.02068	18.0619	0.9636	0.097143	0.14231	1
Q7CQV2	Q7CQV2_SALTY	Arginine 3rd transport system OS=Salmonella typhimurium (strain LT2 / SGSC1412 / ATCC 700720) GN=artJ PE=3 SV=1	476.943	11	52.2634	9.8709	64	1	10.6339	0.0236684	13.5301	0.3628	0.0727694	0.0535804	1
Q8ZNC0	Q8ZNC0_SALTY	Dihydrofolate synthase/folylpolyglutamate synthase OS=Salmonella typhimurium (strain LT2 / SGSC1412 / ATCC 700720) GN=folC PE=3 SV=1	476.185	9	35.782	8.7768	55	1	9.7044	0.021219	7.6493	0.3492	0.0411405	0.0515718	1
Q8ZQU1	Q8ZQU1_SALTY	2-oxoglutarate dehydrogenase decarboxylase component OS=Salmonella typhimurium (strain LT2 / SGSC1412 / ATCC 700720) GN=sucA PE=4 SV=1	475.538	18	38.0493	8.6873	101	1	11.5449	0.0223866	8.9324	0.9414	0.0480414	0.139031	1
Q7CQ15	Q7CQ15_SALTY	Putative inner membrane protein OS=Salmonella typhimurium (strain LT2 / SGSC1412 / ATCC 700720) GN=yfgM PE=4 SV=1	470.989	9	61.6505	13.5936	51	1	13.586	0.020758	5.4784	0.1213	0.0294647	0.0179143	1
Q8ZKY8	Q8ZKY8_SALTY	Putative hydrolase of the HAD superfamily OS=Salmonella typhimurium (strain LT2 / SGSC1412 / ATCC 700720) GN=yidA PE=4 SV=1	461.092	8	39.5018	5.4381	41	1	11.0454	0.0208884	5.8532	0.1819	0.0314805	0.026864	1
Q8ZQX0	Q8ZQX0_SALTY	Putative enzyme OS=Salmonella typhimurium (strain LT2 / SGSC1412 / ATCC 700720) GN=ybfF PE=4 SV=1	460.557	8	41.4063	6.3778	40	1	13.0486	0.0316271	4.5497	0.1307	0.0244698	0.0193025	1
Q7CQX0	Q7CQX0_SALTY	Tol protein, role in outer membrane integrity OS=Salmonella typhimurium (strain LT2 / SGSC1412 / ATCC 700720) GN=tolR PE=3 SV=1	459.947	3	23.9437	0.5474	14	0	10.6809	0.0220005	2.2217	0.0344	0.011949	0.00508039	1
Q8ZKA5	Q8ZKA5_SALTY	GTPase HflX OS=Salmonella typhimurium (strain LT2 / SGSC1412 / ATCC 700720) GN=hflX PE=3 SV=1	458.688	14	51.4085	6.7733	59	2	11.2578	0.0229807	6.5583	0.3176	0.0352727	0.046905	1
Q7CQV7	Q7CQV7_SALTY	Putative periplasmic protein OS=Salmonella typhimurium (strain LT2 / SGSC1412 / ATCC 700720) GN=ybiS PE=4 SV=1	458.449	7	45.098	13.6068	38	0	9.7138	0.0208956	3.6766	0.1228	0.019774	0.0181358	1
Q7CQG2	Q7CQG2_SALTY	Putative oxoacyl-(Acyl carrier protein) reductase OS=Salmonella typhimurium (strain LT2 / SGSC1412 / ATCC 700720) GN=yciK PE=1 SV=1	457.776	10	44.2688	3.4735	63	1	11.4308	0.021885	5.3855	0.1521	0.028965	0.022463	1
P40861	PROA_SALTY	Gamma-glutamyl phosphate reductase OS=Salmonella typhimurium (strain LT2 / SGSC1412 / ATCC 700720) GN=proA PE=3 SV=2	454.499	11	34.6154	5.8456	58	0	11.9754	0.0219405	7.8495	0.3537	0.0422172	0.0522364	1
Q8ZLG7	Q8ZLG7_SALTY	Alpha-1,4 glucan phosphorylase OS=Salmonella typhimurium (strain LT2 / SGSC1412 / ATCC 700720) GN=glgP PE=3 SV=1	453.113	22	38.1595	3.9143	104	1	11.3266	0.0260552	3.5709	0.3345	0.0192055	0.0494009	1
P58729	AROC_SALTY	Chorismate synthase OS=Salmonella typhimurium (strain LT2 / SGSC1412 / ATCC 700720) GN=aroC PE=3 SV=2	453.108	8	32.133	7.2674	48	1	12.2051	0.0223766	3.9013	0.1535	0.0209825	0.0226698	1
Q8ZPM8	PDXY_SALTY	Pyridoxal kinase PdxY OS=Salmonella typhimurium (strain LT2 / SGSC1412 / ATCC 700720) GN=pdxY PE=3 SV=1	452.071	7	37.4126	9.9122	34	0	11.0776	0.0222044	3.1073	0.0974	0.0167121	0.0143846	1
O52765	SYH_SALTY	Histidine--tRNA ligase OS=Salmonella typhimurium (strain LT2 / SGSC1412 / ATCC 700720) GN=hisS PE=1 SV=4	450.216	16	50.2359	5.7574	72	1	10.2161	0.0210824	6.7467	0.3181	0.036286	0.0469788	1
Q7CQ56	MENB_SALTY	1,4-dihydroxy-2-naphthoyl-CoA synthase OS=Salmonella typhimurium (strain LT2 / SGSC1412 / ATCC 700720) GN=menB PE=1 SV=1	449.51	9	48.7719	5.5616	55	1	13.8136	0.0244879	3.5479	0.1141	0.0190818	0.0168509	1
P37426	RIR1_SALTY	Ribonucleoside-diphosphate reductase 1 subunit alpha OS=Salmonella typhimurium (strain LT2 / SGSC1412 / ATCC 700720) GN=nrdA PE=3 SV=1	449.011	19	33.1143	5.5918	97	2	11.0793	0.0238983	4.5231	0.3906	0.0243267	0.057686	1
P74860	SSAQ_SALTY	Secretion system apparatus protein SsaQ OS=Salmonella typhimurium (strain LT2 / SGSC1412 / ATCC 700720) GN=ssaQ PE=3 SV=2	448.838	6	22.0497	3.5664	40	0	11.1547	0.0250213	2.8342	0.1035	0.0152433	0.0152855	1
P96062	PHNS_SALTY	Putative 2-aminoethylphosphonate-binding periplasmic protein OS=Salmonella typhimurium (strain LT2 / SGSC1412 / ATCC 700720) GN=phnS PE=1 SV=1	447.117	11	54.3027	5.265	66	0	12.3095	0.0275534	9.5844	0.3503	0.0515481	0.0517343	1
Q8ZQU3	SDHA_SALTY	Succinate dehydrogenase flavoprotein subunit OS=Salmonella typhimurium (strain LT2 / SGSC1412 / ATCC 700720) GN=sdhA PE=3 SV=1	446.642	16	43.1973	4.8079	93	2	10.7488	0.0258742	7.8306	0.5097	0.0421156	0.0752754	1
P15888	NFSB_SALTY	Oxygen-insensitive NAD(P)H nitroreductase OS=Salmonella typhimurium (strain LT2 / SGSC1412 / ATCC 700720) GN=nfsB PE=1 SV=1	445.207	6	41.0138	3.8972	27	2	10.4798	0.0217671	3.8323	0.092	0.0206114	0.0135871	1
Q8ZML4	Q8ZML4_SALTY	Putative inner membrane protein OS=Salmonella typhimurium (strain LT2 / SGSC1412 / ATCC 700720) GN=ygaM PE=4 SV=1	441.828	3	38.3929	3.0051	18	1	8.5217	0.0172463	5.2024	0.0652	0.0279803	0.00962911	1
P67179	YEBC_SALTY	Probable transcriptional regulatory protein YebC OS=Salmonella typhimurium (strain LT2 / SGSC1412 / ATCC 700720) GN=yebC PE=3 SV=1	440.525	7	26.4228	9.7656	32	1	9.5053	0.0197956	6.9723	0.1854	0.0374994	0.0273809	1
Q8ZRS2	CUEO_SALTY	Blue copper oxidase CueO OS=Salmonella typhimurium (strain LT2 / SGSC1412 / ATCC 700720) GN=cueO PE=3 SV=1	438.325	20	56.3433	8.4073	120	3	12.5793	0.024202	10.5438	0.6199	0.0567081	0.0915504	1
P0A9X6	MREB_SALTY	Rod shape-determining protein MreB OS=Salmonella typhimurium (strain LT2 / SGSC1412 / ATCC 700720) GN=mreB PE=3 SV=1	437.991	11	32.2767	4.0641	64	0	9.1767	0.0170221	9.1325	0.339	0.0491176	0.0500655	1
Q8ZLI7	NFUA_SALTY	Fe/S biogenesis protein NfuA OS=Salmonella typhimurium (strain LT2 / SGSC1412 / ATCC 700720) GN=nfuA PE=3 SV=1	435.095	5	32.9843	9.8597	32	0	11.8295	0.0201344	6.0211	0.1274	0.0323835	0.0188152	1
P18949	METC_SALTY	Cystathionine beta-lyase OS=Salmonella typhimurium (strain LT2 / SGSC1412 / ATCC 700720) GN=metC PE=3 SV=2	432.879	16	52.1519	7.1398	74	0	10.9945	0.0241875	8.742	0.3773	0.0470174	0.0557218	1
P0A2C5	RBSB_SALTY	Ribose import binding protein RbsB OS=Salmonella typhimurium (strain LT2 / SGSC1412 / ATCC 700720) GN=rbsB PE=1 SV=1	432.773	9	41.5541	5.766	49	2	10.027	0.0266486	4.7411	0.1468	0.0254992	0.0216803	1
P0A261	TSX_SALTY	Nucleoside-specific channel-forming protein tsx OS=Salmonella typhimurium (strain LT2 / SGSC1412 / ATCC 700720) GN=tsx PE=3 SV=1	432.675	11	43.9024	7.5535	52	1	12.3221	0.0219447	3.8727	0.1269	0.0208287	0.0187413	1
Q7CPZ8	Q7CPZ8_SALTY	T-protein OS=Salmonella typhimurium (strain LT2 / SGSC1412 / ATCC 700720) GN=tyrA PE=4 SV=1	432.54	16	46.3807	5.604	96	1	12.0529	0.0281458	5.9573	0.2507	0.0320404	0.0370248	1
Q7CQG3	Q7CQG3_SALTY	Putative peptidase OS=Salmonella typhimurium (strain LT2 / SGSC1412 / ATCC 700720) GN=sohB PE=4 SV=1	430.484	14	45.1149	11.3629	69	0	14.8991	0.0235036	6.7124	0.2619	0.0361015	0.0386789	1
P07637	AROA_SALTY	3-phosphoshikimate 1-carboxyvinyltransferase OS=Salmonella typhimurium (strain LT2 / SGSC1412 / ATCC 700720) GN=aroA PE=3 SV=2	430.021	12	40.5152	3.6451	48	1	11.0543	0.0210939	3.8584	0.1793	0.0207518	0.02648	1
P74861	TYRB_SALTY	Aromatic-amino-acid aminotransferase OS=Salmonella typhimurium (strain LT2 / SGSC1412 / ATCC 700720) GN=tyrB PE=3 SV=3	428.126	14	41.5617	4.2263	75	1	12.7894	0.0255547	4.6012	0.2016	0.0247468	0.0297734	1
Q8ZK56	Q8ZK56_SALTY	Putative endonuclease OS=Salmonella typhimurium (strain LT2 / SGSC1412 / ATCC 700720) GN=STM4427 PE=4 SV=1	427.33	6	25.6318	8.2016	31	0	11.8669	0.0258276	9.6569	0.3041	0.051938	0.0449112	1
P0A1A9	EX3_SALTY	Exodeoxyribonuclease III OS=Salmonella typhimurium (strain LT2 / SGSC1412 / ATCC 700720) GN=xthA PE=3 SV=1	427.065	7	44.0299	8.4228	39	1	10.5058	0.0245557	6.9085	0.2139	0.0371562	0.03159	1
P20753	PPIA_SALTY	Peptidyl-prolyl cis-trans isomerase A OS=Salmonella typhimurium (strain LT2 / SGSC1412 / ATCC 700720) GN=ppiA PE=3 SV=2	426.323	8	55.2632	11.1937	46	1	12.2863	0.0220772	4.7171	0.0959	0.0253701	0.0141631	1
Q8ZNZ5	Q8ZNZ5_SALTY	Putative GAF domain-containing protein OS=Salmonella typhimurium (strain LT2 / SGSC1412 / ATCC 700720) GN=yebR PE=4 SV=1	425.914	5	28.866	8.7399	28	0	12.7313	0.0202051	4.3546	0.0926	0.0234205	0.0136757	1
P60317	PROQ_SALTY	RNA chaperone ProQ OS=Salmonella typhimurium (strain LT2 / SGSC1412 / ATCC 700720) GN=proQ PE=3 SV=1	425.691	7	35.0877	2.5433	41	0	9.0657	0.0180559	5.5882	0.1428	0.0300552	0.0210895	1
Q8ZLH6	Q8ZLH6_SALTY	Transcriptional repressor of the glp operon OS=Salmonella typhimurium (strain LT2 / SGSC1412 / ATCC 700720) GN=glpR PE=4 SV=1	423.909	5	26.1905	9.84	29	0	12.485	0.0206832	3.6679	0.1026	0.0197272	0.0151526	1
Q8ZME2	Q8ZME2_SALTY	(P)ppGpp synthetase I OS=Salmonella typhimurium (strain LT2 / SGSC1412 / ATCC 700720) GN=relA PE=3 SV=1	415.811	20	38.172	7.4551	88	1	11.5544	0.0237317	4.492	0.3804	0.0241595	0.0561796	1
Q8ZK67	F16PA_SALTY	Fructose-1,6-bisphosphatase class 1 OS=Salmonella typhimurium (strain LT2 / SGSC1412 / ATCC 700720) GN=fbp PE=3 SV=1	414.008	11	39.759	7.8199	62	0	10.3389	0.0264269	6.616	0.2457	0.0355831	0.0362864	1
Q7CPS3	Q7CPS3_SALTY	Putative cytoplasmic protein OS=Salmonella typhimurium (strain LT2 / SGSC1412 / ATCC 700720) GN=ygiN PE=4 SV=1	412.679	5	29.8077	2.6335	30	2	12.5007	0.023339	4.1974	0.0489	0.022575	0.00722183	1
Q8ZQN6	Q8ZQN6_SALTY	Putative transferase OS=Salmonella typhimurium (strain LT2 / SGSC1412 / ATCC 700720) GN=ybiB PE=4 SV=1	412.606	13	47.8395	4.5709	61	2	11.7738	0.0218071	4.2699	0.1535	0.022965	0.0226698	1
P63557	ARGB_SALTY	Acetylglutamate kinase OS=Salmonella typhimurium (strain LT2 / SGSC1412 / ATCC 700720) GN=argB PE=3 SV=1	409.935	9	34.1085	4.8101	47	0	10.7137	0.0253807	13.5331	0.3663	0.0727856	0.0540973	1
P67557	OPGG_SALTY	Glucans biosynthesis protein G OS=Salmonella typhimurium (strain LT2 / SGSC1412 / ATCC 700720) GN=mdoG PE=3 SV=1	408.119	25	55.773	5.0815	138	3	11.6384	0.024037	6.2734	0.3629	0.0337405	0.0535951	1
Q8ZPV5	SELD_SALTY	Selenide, water dikinase OS=Salmonella typhimurium (strain LT2 / SGSC1412 / ATCC 700720) GN=selD PE=3 SV=1	408.087	9	40.634	4.6846	50	1	12.3878	0.0192506	3.5321	0.1303	0.0189968	0.0192434	1
P0A231	PA1_SALTY	Phospholipase A1 OS=Salmonella typhimurium (strain LT2 / SGSC1412 / ATCC 700720) GN=pldA PE=3 SV=1	406.516	11	44.6367	10.3732	57	0	15.0033	0.0223194	1.1524	0.038	0.00619799	0.00561206	1
Q7CPH7	Q7CPH7_SALTY	Glutaredoxin 3 OS=Salmonella typhimurium (strain LT2 / SGSC1412 / ATCC 700720) GN=grxC PE=4 SV=1	405.775	2	27.7108	0.7257	15	0	9.3101	0.0192285	3.3422	0.0311	0.0179755	0.00459303	1
Q8ZLM6	FMT_SALTY	Methionyl-tRNA formyltransferase OS=Salmonella typhimurium (strain LT2 / SGSC1412 / ATCC 700720) GN=fmt PE=3 SV=3	404.873	11	40.9524	3.6739	51	1	12.9121	0.0240438	2.8541	0.0976	0.0153503	0.0144141	1
O85139	FABH_SALTY	3-oxoacyl-[acyl-carrier-protein] synthase 3 OS=Salmonella typhimurium (strain LT2 / SGSC1412 / ATCC 700720) GN=fabH PE=3 SV=1	402.829	13	44.164	3.1891	75	3	11.9268	0.0268036	8.5709	0.2898	0.0460972	0.0427993	1
P74881	PUR4_SALTY	Phosphoribosylformylglycinamidine synthase OS=Salmonella typhimurium (strain LT2 / SGSC1412 / ATCC 700720) GN=purL PE=1 SV=3	402.481	37	41.5444	8.4154	198	0	11.5671	0.0232576	7.2634	1.0334	0.039065	0.152618	1
O33789	WZZE_SALTY	ECA polysaccharide chain length modulation protein OS=Salmonella typhimurium (strain LT2 / SGSC1412 / ATCC 700720) GN=wzzE PE=3 SV=2	401.233	11	48.8506	5.3216	52	1	12.6576	0.0211781	5.6454	0.2228	0.0303629	0.0329044	1
P0A1P8	GLRX1_SALTY	Glutaredoxin 1 OS=Salmonella typhimurium (strain LT2 / SGSC1412 / ATCC 700720) GN=grxA PE=3 SV=1	398.714	2	37.931	4.1906	12	0	10.5097	0.0138124	5.557	0.0561	0.0298874	0.00828517	1
P10370	HISX_SALTY	Histidinol dehydrogenase OS=Salmonella typhimurium (strain LT2 / SGSC1412 / ATCC 700720) GN=hisD PE=1 SV=3	398.564	7	19.5853	3.073	47	0	9.8516	0.0211979	8.2324	0.3811	0.0442766	0.056283	1
Q7CQY1	SEQA_SALTY	Negative modulator of initiation of replication OS=Salmonella typhimurium (strain LT2 / SGSC1412 / ATCC 700720) GN=seqA PE=3 SV=1	396.779	6	29.4444	10.8056	32	0	12.2879	0.0228931	3.8737	0.0785	0.0208341	0.0115933	1
Q8ZP08	Q8ZP08_SALTY	Putative translation initiation inhibitor OS=Salmonella typhimurium (strain LT2 / SGSC1412 / ATCC 700720) GN=yoaB PE=1 SV=1	395.773	6	40.3509	4.673	25	1	9.2683	0.0239536	4.1182	0.0521	0.0221491	0.00769443	1
Q7CPL2	Q7CPL2_SALTY	Putative regulator OS=Salmonella typhimurium (strain LT2 / SGSC1412 / ATCC 700720) GN=yheO PE=4 SV=1	394.303	6	25.8333	3.6276	31	0	10.1624	0.0189625	6.9534	0.1885	0.0373977	0.0278388	1
P0A1X6	MAP1_SALTY	Methionine aminopeptidase OS=Salmonella typhimurium (strain LT2 / SGSC1412 / ATCC 700720) GN=map PE=1 SV=2	390.707	5	26.5152	9.9083	27	0	9.5904	0.0191475	5.4314	0.1613	0.0292119	0.0238217	1
Q8ZNC1	Q8ZNC1_SALTY	Cell division protein DedD OS=Salmonella typhimurium (strain LT2 / SGSC1412 / ATCC 700720) GN=dedD PE=3 SV=1	388.031	6	25.4464	1.6639	30	1	8.8332	0.0236211	1.3356	0.0313	0.00718331	0.00462256	1
P37411	GYRA_SALTY	DNA gyrase subunit A OS=Salmonella typhimurium (strain LT2 / SGSC1412 / ATCC 700720) GN=gyrA PE=1 SV=3	385.429	31	30.9795	5.6442	147	4	11.0891	0.0237696	5.2502	0.5105	0.0282373	0.0753936	1
Q7CP94	Q7CP94_SALTY	Ribonuclease R OS=Salmonella typhimurium (strain LT2 / SGSC1412 / ATCC 700720) GN=vacB PE=3 SV=1	385.048	26	43.3498	9.4106	129	1	11.5946	0.0230286	6.9841	0.6465	0.0375628	0.0954788	1
P58627	YCEF_SALTY	Maf-like protein YceF OS=Salmonella typhimurium (strain LT2 / SGSC1412 / ATCC 700720) GN=yceF PE=3 SV=1	383.741	6	42.7835	9.8675	21	0	10.7348	0.0147795	8.1711	0.1775	0.0439469	0.0262142	1
P06202	OPPA_SALTY	Periplasmic oligopeptide-binding protein OS=Salmonella typhimurium (strain LT2 / SGSC1412 / ATCC 700720) GN=oppA PE=1 SV=2	383.055	19	44.9355	7.9084	85	0	12.4056	0.0215849	4.347	0.2669	0.0233796	0.0394173	1
Q8ZQR4	6PGL_SALTY	6-phosphogluconolactonase OS=Salmonella typhimurium (strain LT2 / SGSC1412 / ATCC 700720) GN=pgl PE=3 SV=1	382.245	8	24.7734	4.0188	41	0	8.4489	0.0244257	8.8773	0.3251	0.0477451	0.0480126	1
Q8ZPN7	Q8ZPN7_SALTY	N-ethylmaleimide reductase OS=Salmonella typhimurium (strain LT2 / SGSC1412 / ATCC 700720) GN=nemA PE=4 SV=1	381.772	13	54.2466	4.2638	58	1	12.7385	0.0215894	3.3085	0.1306	0.0177942	0.0192878	1
Q8ZM76	GCSP_SALTY	Glycine dehydrogenase (decarboxylating) OS=Salmonella typhimurium (strain LT2 / SGSC1412 / ATCC 700720) GN=gcvP PE=3 SV=3	381.3	22	39.0805	9.7425	120	1	11.7032	0.0260341	9.7605	1.0251	0.0524952	0.151393	1
Q8ZQL1	Q8ZQL1_SALTY	D-alanyl-D-alanine carboxypeptidase penicillin-binding protein 6a OS=Salmonella typhimurium (strain LT2 / SGSC1412 / ATCC 700720) GN=dacC PE=3 SV=1	380.904	21	58.25	5.7689	103	2	12.4499	0.024245	4.638	0.2028	0.0249447	0.0299507	1
P0A1H9	FABZ_SALTY	3-hydroxyacyl-[acyl-carrier-protein] dehydratase FabZ OS=Salmonella typhimurium (strain LT2 / SGSC1412 / ATCC 700720) GN=fabZ PE=3 SV=1	377.544	6	54.9669	4.2562	30	1	11.8913	0.0267829	6.8615	0.1174	0.0369034	0.0173383	1
Q7CQ43	Q7CQ43_SALTY	Phosphoesterase OS=Salmonella typhimurium (strain LT2 / SGSC1412 / ATCC 700720) GN=yfcE PE=3 SV=1	373.348	3	22.9508	0.5822	17	0	7.5385	0.0238289	5.0863	0.1015	0.0273558	0.0149901	1
P60802	PDXB_SALTY	Erythronate-4-phosphate dehydrogenase OS=Salmonella typhimurium (strain LT2 / SGSC1412 / ATCC 700720) GN=pdxB PE=1 SV=1	372.676	11	36.2434	4.7721	54	0	11.4108	0.024385	7.3262	0.3046	0.0394028	0.0449851	1
P26264	CYSQ_SALTY	3'(2'),5'-bisphosphate nucleotidase CysQ OS=Salmonella typhimurium (strain LT2 / SGSC1412 / ATCC 700720) GN=cysQ PE=2 SV=2	371.131	8	54.065	10.6088	43	0	12.776	0.0265796	5.3584	0.1482	0.0288193	0.021887	1
P64209	GCH1_SALTY	GTP cyclohydrolase 1 OS=Salmonella typhimurium (strain LT2 / SGSC1412 / ATCC 700720) GN=folE PE=3 SV=2	370.463	9	53.1532	4.6528	43	1	11.5448	0.023093	4.3439	0.1081	0.023363	0.0159648	1
P0A271	HSLV_SALTY	ATP-dependent protease subunit HslV OS=Salmonella typhimurium (strain LT2 / SGSC1412 / ATCC 700720) GN=hslV PE=3 SV=2	369.964	7	43.1818	6.4148	42	0	15.7531	0.021221	5.9484	0.1133	0.0319925	0.0167328	1
Q7CPD4	PEPQ_SALTY	Xaa-Pro dipeptidase OS=Salmonella typhimurium (strain LT2 / SGSC1412 / ATCC 700720) GN=pepQ PE=3 SV=1	369.542	14	39.5034	6.371	72	1	10.6802	0.0197034	6.7308	0.3388	0.0362005	0.0500359	1
P19480	AHPF_SALTY	Alkyl hydroperoxide reductase subunit F OS=Salmonella typhimurium (strain LT2 / SGSC1412 / ATCC 700720) GN=ahpF PE=1 SV=1	369.081	18	36.4683	4.9914	90	0	10.538	0.0236948	10.3998	0.5854	0.0559336	0.0864552	1
Q8ZKL9	ARGE_SALTY	Acetylornithine deacetylase OS=Salmonella typhimurium (strain LT2 / SGSC1412 / ATCC 700720) GN=argE PE=3 SV=1	367.695	11	30.5483	3.9094	57	1	10.4803	0.0217205	9.1805	0.3916	0.0493758	0.0578337	1
O68446	PURR_SALTY	HTH-type transcriptional repressor PurR OS=Salmonella typhimurium (strain LT2 / SGSC1412 / ATCC 700720) GN=purR PE=3 SV=3	365.158	12	46.9208	4.9039	65	0	13.2823	0.0258938	5.025	0.1923	0.0270261	0.0284	1
Q7CPJ6	Q7CPJ6_SALTY	Putative ATPase involved in cell division OS=Salmonella typhimurium (strain LT2 / SGSC1412 / ATCC 700720) GN=ftsE PE=4 SV=1	364.531	5	36.4865	4.5891	30	0	11.5147	0.0196069	3.5035	0.0857	0.018843	0.0126567	1
P0A265	PPIC_SALTY	Peptidyl-prolyl cis-trans isomerase C OS=Salmonella typhimurium (strain LT2 / SGSC1412 / ATCC 700720) GN=ppiC PE=3 SV=2	359.791	4	48.3871	4.2011	16	1	6.6824	0.0224086	4.4756	0.0467	0.0240713	0.00689692	1
Q8ZRS4	SPED_SALTY	S-adenosylmethionine decarboxylase proenzyme OS=Salmonella typhimurium (strain LT2 / SGSC1412 / ATCC 700720) GN=speD PE=3 SV=1	359.297	9	51.1364	9.9346	49	0	10.8129	0.0226381	5.8736	0.1807	0.0315902	0.0266868	1
Q8ZNM8	Q8ZNM8_SALTY	Putative ABC superfamily transport protein (Bind_prot) OS=Salmonella typhimurium (strain LT2 / SGSC1412 / ATCC 700720) GN=yehZ PE=4 SV=1	357.546	8	48.8525	5.5733	44	0	12.634	0.0244792	2.4671	0.0808	0.0132689	0.011933	1
Q8ZRD7	Q8ZRD7_SALTY	Protein translocase subunit SecD OS=Salmonella typhimurium (strain LT2 / SGSC1412 / ATCC 700720) GN=secD PE=3 SV=1	357.31	15	30.7317	9.0515	66	0	11.5214	0.022714	3.4019	0.2267	0.0182966	0.0334803	1
Q8ZKX9	Q8ZKX9_SALTY	Putative oxidoreductase OS=Salmonella typhimurium (strain LT2 / SGSC1412 / ATCC 700720) GN=yieF PE=4 SV=1	356.367	4	54.6392	4.0179	19	1	10.0335	0.019163	3.4831	0.0728	0.0187333	0.0107515	1
Q7CQ51	NUOI_SALTY	NADH-quinone oxidoreductase subunit I OS=Salmonella typhimurium (strain LT2 / SGSC1412 / ATCC 700720) GN=nuoI PE=3 SV=1	355.735	4	27.7778	1.4118	22	0	9.7089	0.0243303	4.373	0.092	0.0235195	0.0135871	1
P21622	ILVH_SALTY	Acetolactate synthase isozyme 3 small subunit OS=Salmonella typhimurium (strain LT2 / SGSC1412 / ATCC 700720) GN=ilvH PE=3 SV=2	352.999	5	49.6933	5.2587	28	1	11.5821	0.0209282	4.8131	0.0869	0.0258865	0.0128339	1
Q8ZQJ0	Q8ZQJ0_SALTY	Putative lipoprotein OS=Salmonella typhimurium (strain LT2 / SGSC1412 / ATCC 700720) GN=ybjP PE=4 SV=1	351.637	6	45.0292	3.1762	28	1	11.9936	0.0259029	2.4058	0.0458	0.0129392	0.00676401	1
Q8ZKR8	Q8ZKR8_SALTY	Putative cytoplasmic protein OS=Salmonella typhimurium (strain LT2 / SGSC1412 / ATCC 700720) GN=yiiM PE=4 SV=1	349.036	11	42.4	6.0159	59	2	13.1143	0.0280818	1.9381	0.0552	0.0104238	0.00815225	1
P30752	LOLB_SALTY	Outer-membrane lipoprotein LolB OS=Salmonella typhimurium (strain LT2 / SGSC1412 / ATCC 700720) GN=lolB PE=3 SV=2	349.011	6	41.0628	5.3229	32	1	10.6096	0.0205171	3.9373	0.0935	0.0211761	0.0138086	1
P0A2C3	RNPH_SALTY	Ribonuclease PH OS=Salmonella typhimurium (strain LT2 / SGSC1412 / ATCC 700720) GN=rph PE=3 SV=1	348.803	5	23.5294	10.1803	27	0	9.1564	0.0250241	4.2819	0.1092	0.0230295	0.0161273	1
Q8ZNA5	FADL_SALTY	Long-chain fatty acid transport protein OS=Salmonella typhimurium (strain LT2 / SGSC1412 / ATCC 700720) GN=fadL PE=3 SV=2	345.091	13	50.1149	7.7205	59	0	12.6796	0.0251912	4.2648	0.2025	0.0229375	0.0299064	1
P26391	RMLB_SALTY	dTDP-glucose 4,6-dehydratase OS=Salmonella typhimurium (strain LT2 / SGSC1412 / ATCC 700720) GN=rfbB PE=1 SV=1	344.637	12	49.3075	4.4759	50	0	13.1615	0.0262958	3.3228	0.1359	0.0178711	0.0200705	1
P64281	GREA_SALTY	Transcription elongation factor GreA OS=Salmonella typhimurium (strain LT2 / SGSC1412 / ATCC 700720) GN=greA PE=3 SV=1	343.066	6	38.6076	2.406	23	0	11.2457	0.0256526	3.7511	0.0664	0.0201747	0.00980633	1
Q7CPP2	Q7CPP2_SALTY	Putative ABC superfamily transport protein OS=Salmonella typhimurium (strain LT2 / SGSC1412 / ATCC 700720) GN=yrbD PE=4 SV=1	342.29	9	47.541	5.0245	51	1	11.5502	0.0275204	3.1025	0.0617	0.0166863	0.00911221	1
Q8ZQF1	Q8ZQF1_SALTY	L-allo-threonine aldolase OS=Salmonella typhimurium (strain LT2 / SGSC1412 / ATCC 700720) GN=ltaA PE=4 SV=1	341.957	11	54.3544	10.4397	51	0	10.6038	0.0223953	2.8434	0.104	0.0152928	0.0153593	1
Q8ZKV8	Q8ZKV8_SALTY	Ribokinase OS=Salmonella typhimurium (strain LT2 / SGSC1412 / ATCC 700720) GN=rbsK PE=3 SV=1	341.872	5	28.8026	2.4274	36	0	12.9146	0.0215412	4.0039	0.1292	0.0215343	0.019081	1
P26397	RFBG_SALTY	CDP-glucose 4,6-dehydratase OS=Salmonella typhimurium (strain LT2 / SGSC1412 / ATCC 700720) GN=rfbG PE=1 SV=1	340.894	11	46.5181	6.0523	51	0	12.7516	0.0249193	5.9297	0.2446	0.0318919	0.0361239	1
Q8ZLU4	Q8ZLU4_SALTY	Penicillin-binding protein activator LpoA OS=Salmonella typhimurium (strain LT2 / SGSC1412 / ATCC 700720) GN=yraM PE=3 SV=1	338.419	14	30.1471	8.9452	88	1	12.1423	0.0259217	4.4639	0.3249	0.0240084	0.0479831	1
Q8ZPU5	NADE_SALTY	NH(3)-dependent NAD(+) synthetase OS=Salmonella typhimurium (strain LT2 / SGSC1412 / ATCC 700720) GN=nadE PE=1 SV=1	336.045	10	56.3636	6.8998	64	0	12.0315	0.0235232	6.1059	0.1868	0.0328396	0.0275877	1
Q7CPY9	Q7CPY9_SALTY	Transcriptional repressor of emrAB operon OS=Salmonella typhimurium (strain LT2 / SGSC1412 / ATCC 700720) GN=emrR PE=4 SV=1	335.844	4	27.2727	7.3328	28	0	11.866	0.0214676	6.1222	0.1271	0.0329272	0.0187709	1
P65792	PROB_SALTY	Glutamate 5-kinase OS=Salmonella typhimurium (strain LT2 / SGSC1412 / ATCC 700720) GN=proB PE=3 SV=1	334.579	10	43.3242	4.8405	54	1	11.719	0.0248944	5.3293	0.2095	0.0286628	0.0309402	1
P36557	BASS_SALTY	Sensor protein BasS OS=Salmonella typhimurium (strain LT2 / SGSC1412 / ATCC 700720) GN=basS PE=1 SV=1	334.173	9	37.0787	3.8949	48	1	11.7992	0.0300534	2.803	0.1132	0.0150755	0.016718	1
Q8ZPD4	Q8ZPD4_SALTY	Putative NADP-dependent oxidoreductase OS=Salmonella typhimurium (strain LT2 / SGSC1412 / ATCC 700720) GN=yncB PE=4 SV=1	332.185	6	26.6854	3.9629	28	0	11.8362	0.0223272	4.1417	0.1638	0.0222755	0.0241909	1
Q9L6R4	WECC_SALTY	UDP-N-acetyl-D-mannosamine dehydrogenase OS=Salmonella typhimurium (strain LT2 / SGSC1412 / ATCC 700720) GN=wecC PE=3 SV=1	331.529	9	32.1429	7.6528	34	0	11.4272	0.0312971	2.7203	0.1247	0.0146307	0.0184164	1
Q7CPL3	RL23_SALTY	50S ribosomal protein L23 OS=Salmonella typhimurium (strain LT2 / SGSC1412 / ATCC 700720) GN=rplW PE=3 SV=1	329.984	7	33	2.3183	29	1	10.6306	0.0194424	6.9065	0.0774	0.0371455	0.0114309	1
Q8ZL68	Q8ZL68_SALTY	Putative glutathione S-transferase OS=Salmonella typhimurium (strain LT2 / SGSC1412 / ATCC 700720) GN=yibF PE=4 SV=1	328.759	5	42.5743	6.6531	19	0	11.8218	0.0221449	3.0353	0.0689	0.0163249	0.0101755	1
P58525	MTOX_SALTY	N-methyl-L-tryptophan oxidase OS=Salmonella typhimurium (strain LT2 / SGSC1412 / ATCC 700720) GN=solA PE=3 SV=1	328.334	13	56.9892	5.3837	70	1	10.9187	0.0263919	3.8946	0.1593	0.0209465	0.0235263	1
P74852	SSAJ_SALTY	Secretion system apparatus lipoprotein SsaJ OS=Salmonella typhimurium (strain LT2 / SGSC1412 / ATCC 700720) GN=ssaJ PE=3 SV=1	328.282	9	53.8153	3.7361	52	1	13.9035	0.0256426	1.668	0.0478	0.00897106	0.00705938	1
Q7CQ12	ISCA_SALTY	Iron-binding protein IscA OS=Salmonella typhimurium (strain LT2 / SGSC1412 / ATCC 700720) GN=iscA PE=3 SV=1	322.619	3	31.7757	13.3748	12	0	8.9024	0.0200383	8.4857	0.0991	0.0456389	0.0146357	1
P37586	METH_SALTY	Methionine synthase OS=Salmonella typhimurium (strain LT2 / SGSC1412 / ATCC 700720) GN=metH PE=3 SV=3	322.031	40	43.2763	6.4794	200	4	11.7788	0.0266951	4.8228	0.6595	0.0259386	0.0973987	1
Q8ZLR4	Q8ZLR4_SALTY	Glutamate synthase, large subunit OS=Salmonella typhimurium (strain LT2 / SGSC1412 / ATCC 700720) GN=gltB PE=4 SV=1	320.505	47	44.0781	7.7708	240	4	11.9606	0.0258334	7.3588	1.2101	0.0395781	0.178714	1
Q8ZMW8	Q8ZMW8_SALTY	Outer membrane protein assembly factor BamD OS=Salmonella typhimurium (strain LT2 / SGSC1412 / ATCC 700720) GN=yfiO PE=3 SV=1	318.481	13	63.6735	6.991	72	2	11.3818	0.0265035	6.958	0.194	0.0374225	0.028651	1
P15875	LEU1_SALTY	2-isopropylmalate synthase OS=Salmonella typhimurium (strain LT2 / SGSC1412 / ATCC 700720) GN=leuA PE=3 SV=4	318.301	14	38.6233	6.9834	73	0	11.8147	0.0227759	14.9096	0.8614	0.0801888	0.127216	1
Q8ZLJ4	HSLO_SALTY	33 kDa chaperonin OS=Salmonella typhimurium (strain LT2 / SGSC1412 / ATCC 700720) GN=hslO PE=3 SV=2	316.016	8	54.4521	5.0087	46	1	12.1764	0.0229842	5.7204	0.1871	0.0307662	0.027632	1
H9L444	H9L444_SALTY	Gifsy-1 prophage protein OS=Salmonella typhimurium (strain LT2 / SGSC1412 / ATCC 700720) GN=STM1012 PE=4 SV=1	312.96	4	38.2353	5.2833	21	0	11.4583	0.0198843	3.0568	0.048	0.0164405	0.00708891	1
Q8ZML1	PROX_SALTY	Glycine betaine/proline betaine-binding periplasmic protein OS=Salmonella typhimurium (strain LT2 / SGSC1412 / ATCC 700720) GN=proX PE=2 SV=1	312.869	12	52.568	7.815	52	0	13.898	0.0247318	8.7379	0.3169	0.0469954	0.0468016	1
Q8ZPI6	Q8ZPI6_SALTY	Putative periplasmic protein OS=Salmonella typhimurium (strain LT2 / SGSC1412 / ATCC 700720) GN=ydeI PE=1 SV=1	312.121	8	62.3077	8.5461	44	2	14.0123	0.0306524	2.9692	0.0427	0.0159694	0.00630618	1
Q8ZM47	Q8ZM47_SALTY	Putative enzyme with a TIM-barrel fold OS=Salmonella typhimurium (strain LT2 / SGSC1412 / ATCC 700720) GN=yggS PE=3 SV=1	309.435	6	41.453	6.1355	27	0	12.181	0.0292819	2.3481	0.0605	0.0126289	0.00893499	1
Q8ZK71	MSRA_SALTY	Peptide methionine sulfoxide reductase MsrA OS=Salmonella typhimurium (strain LT2 / SGSC1412 / ATCC 700720) GN=msrA PE=3 SV=1	308.058	2	14.1509	0.6347	15	0	9.3555	0.0192936	4.1257	0.0975	0.0221894	0.0143994	1
P37427	RIR2_SALTY	Ribonucleoside-diphosphate reductase 1 subunit beta OS=Salmonella typhimurium (strain LT2 / SGSC1412 / ATCC 700720) GN=nrdB PE=3 SV=3	307.766	13	38.2979	9.8456	61	0	13.4209	0.0208159	5.026	0.2203	0.0270315	0.0325352	1
P37415	YTL2_SALTY	Uncharacterized protein pSLT051 OS=Salmonella typhimurium (strain LT2 / SGSC1412 / ATCC 700720) GN=PSLT051 PE=3 SV=1	304.285	13	47.9233	7.7854	56	1	12.1295	0.0255858	4.228	0.1498	0.0227396	0.0221233	1
P52616	FLJB_SALTY	Phase 2 flagellin OS=Salmonella typhimurium (strain LT2 / SGSC1412 / ATCC 700720) GN=fljB PE=3 SV=2	300.092	22	60.8696	11.5343	90	0	12.1705	0.0228669	1.9187	0.1008	0.0103194	0.0148867	1
Q8ZLM7	DEF_SALTY	Peptide deformylase OS=Salmonella typhimurium (strain LT2 / SGSC1412 / ATCC 700720) GN=def PE=3 SV=1	298.891	6	43.1953	1.956	24	1	9.8184	0.0188965	4.3638	0.0846	0.02347	0.0124942	1
P26977	PUR2_SALTY	Phosphoribosylamine--glycine ligase OS=Salmonella typhimurium (strain LT2 / SGSC1412 / ATCC 700720) GN=purD PE=3 SV=1	296.128	8	47.0862	6.6997	44	0	11.513	0.025985	5.3293	0.2447	0.0286628	0.0361387	1
Q9ZFV8	MAO2_SALTY	NADP-dependent malic enzyme OS=Salmonella typhimurium (strain LT2 / SGSC1412 / ATCC 700720) GN=maeB PE=3 SV=2	295.649	21	35.8366	6.087	101	3	11.5794	0.0216289	3.8604	0.3196	0.0207625	0.0472004	1
Q8ZQZ7	LPTE_SALTY	LPS-assembly lipoprotein LptE OS=Salmonella typhimurium (strain LT2 / SGSC1412 / ATCC 700720) GN=lptE PE=1 SV=1	295.466	9	51.5306	4.9154	50	3	11.685	0.0244603	2.1378	0.046	0.0114978	0.00679354	1
Q93IM5	GLK_SALTY	Glucokinase OS=Salmonella typhimurium (strain LT2 / SGSC1412 / ATCC 700720) GN=glk PE=3 SV=1	295.33	10	42.3676	6.0703	53	2	11.098	0.0257964	2.7688	0.0967	0.0148915	0.0142812	1
P26393	RMLA_SALTY	Glucose-1-phosphate thymidylyltransferase OS=Salmonella typhimurium (strain LT2 / SGSC1412 / ATCC 700720) GN=rmlA PE=1 SV=1	294.968	10	39.726	8.4292	45	1	13.312	0.0270693	3.0992	0.1009	0.0166685	0.0149015	1
Q8ZRU4	MURD_SALTY	UDP-N-acetylmuramoylalanine--D-glutamate ligase OS=Salmonella typhimurium (strain LT2 / SGSC1412 / ATCC 700720) GN=murD PE=3 SV=3	293.892	7	35.6164	2.8839	38	1	12.1738	0.0274758	5.4508	0.258	0.0293162	0.0381029	1
P64222	GCST_SALTY	Aminomethyltransferase OS=Salmonella typhimurium (strain LT2 / SGSC1412 / ATCC 700720) GN=gcvT PE=3 SV=1	293.39	13	38.7363	8.7792	58	1	11.1559	0.0290726	5.968	0.2407	0.0320979	0.0355479	1
Q7CQY5	Q7CQY5_SALTY	Putative phosphatase in N-acetylglucosamine metabolism OS=Salmonella typhimurium (strain LT2 / SGSC1412 / ATCC 700720) GN=nagD PE=4 SV=1	292.933	7	32	5.0577	41	1	12.6432	0.0220686	2.7418	0.0748	0.0147463	0.0110469	1
P22715	GALE_SALTY	UDP-glucose 4-epimerase OS=Salmonella typhimurium (strain LT2 / SGSC1412 / ATCC 700720) GN=galE PE=3 SV=2	292.757	12	51.1834	7.9796	60	0	13.3221	0.0255686	2.5692	0.0958	0.013818	0.0141483	1
P64105	FABA_SALTY	3-hydroxydecanoyl-[acyl-carrier-protein] dehydratase OS=Salmonella typhimurium (strain LT2 / SGSC1412 / ATCC 700720) GN=fabA PE=3 SV=2	292.645	8	34.3023	10.9799	33	2	13.1829	0.0201662	1.9657	0.0377	0.0105722	0.00556775	1
Q8ZL84	Q8ZL84_SALTY	IclR family transcriptional repressor OS=Salmonella typhimurium (strain LT2 / SGSC1412 / ATCC 700720) GN=yiaJ PE=4 SV=1	291.748	5	20.6767	5.3501	33	0	11.7733	0.025094	2.3787	0.0706	0.0127934	0.0104266	1
P61351	YCEI_SALTY	Protein YceI OS=Salmonella typhimurium (strain LT2 / SGSC1412 / ATCC 700720) GN=yceI PE=3 SV=1	291.412	9	59.6859	12.8071	35	0	12.7769	0.0229254	1.6665	0.035	0.008963	0.005169	1
P31570	BTUR_SALTY	Cob(I)yrinic acid a,c-diamide adenosyltransferase OS=Salmonella typhimurium (strain LT2 / SGSC1412 / ATCC 700720) GN=btuR PE=1 SV=1	290.096	5	34.1837	2.7819	21	0	5.1772	0.0169294	1.4955	0.0327	0.0080433	0.00482932	1
P37604	DACD_SALTY	D-alanyl-D-alanine carboxypeptidase DacD OS=Salmonella typhimurium (strain LT2 / SGSC1412 / ATCC 700720) GN=dacD PE=3 SV=1	285.331	11	34.1026	5.8897	54	1	12.8736	0.0234899	0.8945	0.0386	0.00481092	0.00570067	1
Q8ZP96	Q8ZP96_SALTY	Putative inner membrane protein OS=Salmonella typhimurium (strain LT2 / SGSC1412 / ATCC 700720) GN=ydcF PE=4 SV=1	284.891	9	42.4812	3.6874	45	1	10.3103	0.0223589	3.4157	0.1015	0.0183708	0.0149901	1
P00910	TRPC_SALTY	Tryptophan biosynthesis protein TrpCF OS=Salmonella typhimurium (strain LT2 / SGSC1412 / ATCC 700720) GN=trpC PE=3 SV=1	284.033	8	24.3363	8.5911	46	0	11.2804	0.0253154	1.8166	0.0902	0.00977028	0.0133213	1
P55880	YAJL_SALTY	Protein deglycase YajL OS=Salmonella typhimurium (strain LT2 / SGSC1412 / ATCC 700720) GN=yajL PE=3 SV=2	283.337	3	25.5102	4.7352	16	0	12.1063	0.0197674	1.4298	0.03	0.00768994	0.00443057	1
Q7CR48	Q7CR48_SALTY	Delta-aminolevulinic acid dehydratase OS=Salmonella typhimurium (strain LT2 / SGSC1412 / ATCC 700720) GN=hemB PE=3 SV=1	283.291	10	53.7037	5.5963	44	1	12.5058	0.0272916	6.6844	0.2399	0.0359509	0.0354298	1
P0A1W4	LEPA_SALTY	Elongation factor 4 OS=Salmonella typhimurium (strain LT2 / SGSC1412 / ATCC 700720) GN=lepA PE=3 SV=1	283.035	15	33.5559	5.8631	68	0	11.1807	0.0222174	4.7672	0.3199	0.0256396	0.0472447	1
P0A1R4	HIS5_SALTY	Imidazole glycerol phosphate synthase subunit HisH OS=Salmonella typhimurium (strain LT2 / SGSC1412 / ATCC 700720) GN=hisH PE=3 SV=1	282.148	7	30.6122	4.5513	26	2	11.582	0.0229115	4.1892	0.0919	0.0225309	0.0135723	1
H9L4A3	H9L4A3_SALTY	Putative dioxygenase for synthesis of lipid OS=Salmonella typhimurium (strain LT2 / SGSC1412 / ATCC 700720) GN=lpxO PE=4 SV=1	282.097	10	44.3709	8.2761	51	0	10.6337	0.027195	4.6406	0.1625	0.0249587	0.0239989	1
Q8ZPG8	Q8ZPG8_SALTY	Putative hydrolase OS=Salmonella typhimurium (strain LT2 / SGSC1412 / ATCC 700720) GN=STM1540 PE=4 SV=1	281.74	17	64.1873	6.5988	78	0	13.3778	0.0232527	15.2114	0.6136	0.081812	0.0906199	1
P65599	ORN_SALTY	Oligoribonuclease OS=Salmonella typhimurium (strain LT2 / SGSC1412 / ATCC 700720) GN=orn PE=3 SV=2	279.463	5	38.1215	1.2497	22	0	11.5418	0.0279948	5.388	0.1115	0.0289785	0.016467	1
P05416	GLGA_SALTY	Glycogen synthase OS=Salmonella typhimurium (strain LT2 / SGSC1412 / ATCC 700720) GN=glgA PE=3 SV=2	278.03	12	31.6562	5.7638	60	2	10.8494	0.0276368	4.3531	0.2315	0.0234124	0.0341892	1
Q7CQ47	Q7CQ47_SALTY	Putative aminotransferase (Ortho) OS=Salmonella typhimurium (strain LT2 / SGSC1412 / ATCC 700720) GN=yfbQ PE=4 SV=1	275.978	7	27.2277	5.5048	33	1	11.6598	0.0226135	2.4717	0.1131	0.0132936	0.0167033	1
Q8ZLJ5	Q8ZLJ5_SALTY	Heat shock protein 15 OS=Salmonella typhimurium (strain LT2 / SGSC1412 / ATCC 700720) GN=yrfH PE=3 SV=1	275.606	3	27.8195	1.2028	18	0	13.5153	0.0222344	2.7701	0.043	0.0148985	0.00635049	1
Q8ZR22	Q8ZR22_SALTY	Periplasmic disulfide isomerase, thiol-disulphide oxidase OS=Salmonella typhimurium (strain LT2 / SGSC1412 / ATCC 700720) GN=dsbG PE=4 SV=1	274.105	11	58.0645	8.9553	50	3	12.7557	0.0250471	6.0977	0.168	0.0327955	0.0248112	1
P65921	PYRG_SALTY	CTP synthase OS=Salmonella typhimurium (strain LT2 / SGSC1412 / ATCC 700720) GN=pyrG PE=3 SV=2	272.05	12	39.0826	15.2747	56	0	12.0731	0.0254797	4.3597	0.2641	0.0234479	0.0390038	1
Q7CP64	Q7CP64_SALTY	Protein CreA OS=Salmonella typhimurium (strain LT2 / SGSC1412 / ATCC 700720) GN=creA PE=4 SV=1	272.012	3	22.293	12.6796	12	0	9.7392	0.0290039	9.5563	0.1655	0.051397	0.024442	1
Q8ZN42	HSCA_SALTY	Chaperone protein HscA OS=Salmonella typhimurium (strain LT2 / SGSC1412 / ATCC 700720) GN=hscA PE=3 SV=1	270.528	18	33.4416	6.8262	94	5	13.3603	0.025516	4.1785	0.275	0.0224734	0.0406136	1
P58687	AROD_SALTY	3-dehydroquinate dehydratase OS=Salmonella typhimurium (strain LT2 / SGSC1412 / ATCC 700720) GN=aroD PE=1 SV=1	269.499	7	42.0635	8.3316	30	0	10.9553	0.0243991	2.2143	0.0605	0.0119092	0.00893499	1
Q8ZPZ4	MNMA_SALTY	tRNA-specific 2-thiouridylase MnmA OS=Salmonella typhimurium (strain LT2 / SGSC1412 / ATCC 700720) GN=mnmA PE=3 SV=2	267.837	8	31.5217	13.1442	36	0	11.099	0.0251827	4.9249	0.2032	0.0264878	0.0300097	1
Q8ZMF7	ISPF_SALTY	2-C-methyl-D-erythritol 2,4-cyclodiphosphate synthase OS=Salmonella typhimurium (strain LT2 / SGSC1412 / ATCC 700720) GN=ispF PE=1 SV=1	267.339	3	43.3962	3.6139	16	0	11.3234	0.0248658	1.6075	0.0273	0.00864567	0.00403182	1
Q7CQF9	Q7CQF9_SALTY	Putative cytoplasmic protein OS=Salmonella typhimurium (strain LT2 / SGSC1412 / ATCC 700720) GN=yciF PE=4 SV=1	267.124	7	62.8743	3.4296	42	0	13.684	0.0272378	4.6855	0.0877	0.0252002	0.012952	1
P37409	BTUB_SALTY	Vitamin B12 transporter BtuB OS=Salmonella typhimurium (strain LT2 / SGSC1412 / ATCC 700720) GN=btuB PE=3 SV=2	267.092	26	65.1466	8.0301	129	0	13.9915	0.0252121	1.4674	0.1006	0.00789217	0.0148572	1
Q8ZR68	SYC_SALTY	Cysteine--tRNA ligase OS=Salmonella typhimurium (strain LT2 / SGSC1412 / ATCC 700720) GN=cysS PE=3 SV=1	266.8	11	37.744	8.0216	54	0	13.9716	0.0275511	2.9291	0.1539	0.0157537	0.0227288	1
Q8ZKP5	Q8ZKP5_SALTY	Ferredoxin-NADP reductase OS=Salmonella typhimurium (strain LT2 / SGSC1412 / ATCC 700720) GN=fpr PE=1 SV=1	265.74	3	20.1613	13.8693	13	0	12.7096	0.0199058	3.3368	0.0931	0.0179464	0.0137495	1
Q8ZRU3	MURG_SALTY	UDP-N-acetylglucosamine--N-acetylmuramyl-(pentapeptide) pyrophosphoryl-undecaprenol N-acetylglucosamine transferase OS=Salmonella typhimurium (strain LT2 / SGSC1412 / ATCC 700720) GN=murG PE=3 SV=3	265.11	4	19.7183	3.411	22	0	13.9732	0.020999	2.8597	0.1084	0.0153804	0.0160091	1
P32200	LPXA_SALTY	Acyl-[acyl-carrier-protein]--UDP-N-acetylglucosamine O-acyltransferase OS=Salmonella typhimurium (strain LT2 / SGSC1412 / ATCC 700720) GN=lpxA PE=3 SV=1	264.89	5	12.5954	3.2498	23	0	10.9925	0.0180339	4.6189	0.1311	0.024842	0.0193616	1
Q7CPH3	Q7CPH3_SALTY	Putative stress-induced protein OS=Salmonella typhimurium (strain LT2 / SGSC1412 / ATCC 700720) GN=yicC PE=4 SV=1	263.369	12	44.5993	6.9424	53	0	11.3736	0.0244979	4.2872	0.1423	0.023058	0.0210157	1
Q8ZLY1	Q8ZLY1_SALTY	Putative transporter OS=Salmonella typhimurium (strain LT2 / SGSC1412 / ATCC 700720) GN=yqjH PE=4 SV=1	262.458	5	33.7255	9.2165	22	0	11.3714	0.0248894	2.1393	0.0623	0.0115059	0.00920082	1
Q8ZQR3	Q8ZQR3_SALTY	Pectinesterase OS=Salmonella typhimurium (strain LT2 / SGSC1412 / ATCC 700720) GN=ybhC PE=4 SV=1	262.198	7	22.4824	7.9073	33	0	11.443	0.0194734	5.7153	0.2634	0.0307388	0.0389004	1
P0A2F2	NPD_SALTY	NAD-dependent protein deacylase OS=Salmonella typhimurium (strain LT2 / SGSC1412 / ATCC 700720) GN=cobB PE=1 SV=3	261.916	8	44.3223	10.5852	40	0	12.6326	0.0243803	3.4678	0.1088	0.018651	0.0160682	1
Q8ZR71	Q8ZR71_SALTY	N5-carboxyaminoimidazole ribonucleotide synthase OS=Salmonella typhimurium (strain LT2 / SGSC1412 / ATCC 700720) GN=purK PE=3 SV=1	261.3	2	13.8028	1.7501	14	0	9.1187	0.0164857	2.6897	0.1059	0.0144661	0.0156399	1
Q8ZR02	Q8ZR02_SALTY	D-alanyl-D-alanine carboxypeptidase, penicillin-binding protein 5 OS=Salmonella typhimurium (strain LT2 / SGSC1412 / ATCC 700720) GN=dacA PE=3 SV=1	259.977	23	51.861	7.7306	107	2	12.2078	0.0249226	4.7442	0.2115	0.0255159	0.0312355	1
Q7CPJ1	Q7CPJ1_SALTY	Ribosomal RNA large subunit methyltransferase J OS=Salmonella typhimurium (strain LT2 / SGSC1412 / ATCC 700720) GN=yhiR PE=3 SV=1	257.388	13	68.5714	8.3486	59	1	12.355	0.0247746	2.0959	0.0674	0.0112725	0.00995402	1
P51066	ACEA_SALTY	Isocitrate lyase OS=Salmonella typhimurium (strain LT2 / SGSC1412 / ATCC 700720) GN=aceA PE=3 SV=2	256.558	12	37.788	9.5437	50	0	13.0687	0.0215642	1.2483	0.0597	0.00671378	0.00881684	1
Q9L6P4	Q9L6P4_SALTY	Putative hydrolase of the HAD superfamily OS=Salmonella typhimurium (strain LT2 / SGSC1412 / ATCC 700720) GN=yigB PE=4 SV=1	256.212	8	45.3782	12.1335	36	1	10.3874	0.0219703	2.6054	0.0708	0.0140127	0.0104561	1
Q8ZQC4	KCY_SALTY	Cytidylate kinase OS=Salmonella typhimurium (strain LT2 / SGSC1412 / ATCC 700720) GN=cmk PE=3 SV=1	255.322	11	59.4714	10.13	54	0	13.162	0.0260218	2.2664	0.0563	0.0121895	0.00831471	1
Q8ZLK5	GPH_SALTY	Phosphoglycolate phosphatase OS=Salmonella typhimurium (strain LT2 / SGSC1412 / ATCC 700720) GN=gph PE=3 SV=1	252.988	6	25	7.2182	30	2	14.1489	0.0235619	2.4553	0.0672	0.0132054	0.00992448	1
Q8ZKF6	ACSA_SALTY	Acetyl-coenzyme A synthetase OS=Salmonella typhimurium (strain LT2 / SGSC1412 / ATCC 700720) GN=acs PE=1 SV=1	252.328	19	44.7853	9.1671	88	0	11.6875	0.0231245	3.3626	0.2442	0.0180852	0.0360648	1
Q8ZLI9	BIOH_SALTY	Pimeloyl-[acyl-carrier protein] methyl ester esterase OS=Salmonella typhimurium (strain LT2 / SGSC1412 / ATCC 700720) GN=bioH PE=1 SV=1	251.19	9	49.6094	8.2718	43	0	13.9572	0.0311472	1.9325	0.0551	0.0103936	0.00813748	1
Q9L6R0	Q9L6R0_SALTY	dTDP-4-amino-4,6-dideoxygalactose transaminase OS=Salmonella typhimurium (strain LT2 / SGSC1412 / ATCC 700720) GN=wecE PE=3 SV=1	250.16	13	49.4681	3.6592	62	0	11.4402	0.0210555	3.7966	0.161	0.0204194	0.0237774	1
Q8ZNP1	YEGS_SALTY	Probable lipid kinase YegS OS=Salmonella typhimurium (strain LT2 / SGSC1412 / ATCC 700720) GN=yegS PE=1 SV=1	249.943	12	54.5151	7.6642	46	2	12.5919	0.0244346	3.3452	0.1081	0.0179916	0.0159648	1
P02911	ARGT_SALTY	Lysine/arginine/ornithine-binding periplasmic protein OS=Salmonella typhimurium (strain LT2 / SGSC1412 / ATCC 700720) GN=argT PE=1 SV=2	249.363	8	38.8462	5.9663	42	2	11.9176	0.0236376	3.4857	0.0987	0.0187473	0.0145766	1
P0DM80	PHOQ_SALTY	Virulence sensor histidine kinase PhoQ OS=Salmonella typhimurium (strain LT2 / SGSC1412 / ATCC 700720) GN=phoQ PE=1 SV=1	248.667	14	45.5852	4.9664	71	3	11.9899	0.0271269	4.3603	0.2423	0.0234512	0.0357842	1
Q7CP84	Q7CP84_SALTY	Putative peptide maturation protein OS=Salmonella typhimurium (strain LT2 / SGSC1412 / ATCC 700720) GN=pmbA PE=4 SV=1	248.409	18	54.8889	9.725	82	2	13.6093	0.0264649	4.9168	0.2394	0.0264442	0.035356	1
P50335	YHJJ_SALTY	Protein YhjJ OS=Salmonella typhimurium (strain LT2 / SGSC1412 / ATCC 700720) GN=yhjJ PE=3 SV=2	247.643	14	43.4343	9.492	54	0	13.6785	0.0264238	1.11	0.0614	0.00596995	0.0090679	1
Q8ZLG5	GLGB_SALTY	1,4-alpha-glucan branching enzyme GlgB OS=Salmonella typhimurium (strain LT2 / SGSC1412 / ATCC 700720) GN=glgB PE=3 SV=1	247.035	25	49.5879	7.4786	126	4	12.3047	0.0245281	3.9089	0.3301	0.0210234	0.0487511	1
Q9L9I4	DCUP_SALTY	Uroporphyrinogen decarboxylase OS=Salmonella typhimurium (strain LT2 / SGSC1412 / ATCC 700720) GN=hemE PE=3 SV=1	244.644	7	31.6384	12.5514	43	0	12.4332	0.0230051	4.5936	0.1809	0.0247059	0.0267163	1
P63601	AROK_SALTY	Shikimate kinase 1 OS=Salmonella typhimurium (strain LT2 / SGSC1412 / ATCC 700720) GN=aroK PE=3 SV=2	242.48	11	66.474	10.8193	38	0	13.8106	0.0241306	5.8756	0.1144	0.0316009	0.0168952	1
P20751	FIC_SALTY	Probable adenosine monophosphate-protein transferase fic OS=Salmonella typhimurium (strain LT2 / SGSC1412 / ATCC 700720) GN=fic PE=3 SV=2	242.401	5	49.5	6.9425	20	0	12.4375	0.0222975	3.5107	0.0806	0.0188817	0.0119035	1
Q8ZP52	ACNA_SALTY	Aconitate hydratase A OS=Salmonella typhimurium (strain LT2 / SGSC1412 / ATCC 700720) GN=acnA PE=1 SV=1	241.546	26	45.7912	9.2276	132	0	13.0712	0.0289176	4.1228	0.4036	0.0221738	0.059606	1
Q8ZM45	RDGB_SALTY	dITP/XTP pyrophosphatase OS=Salmonella typhimurium (strain LT2 / SGSC1412 / ATCC 700720) GN=rdgB PE=3 SV=1	240.274	3	31.9797	1.7854	15	0	12.0985	0.0231824	5.1335	0.1086	0.0276097	0.0160387	1
Q7CPB8	FABR_SALTY	HTH-type transcriptional repressor FabR OS=Salmonella typhimurium (strain LT2 / SGSC1412 / ATCC 700720) GN=fabR PE=3 SV=2	239.286	6	39.0476	6.8764	35	1	15.3371	0.0293963	1.4245	0.0341	0.00766144	0.00503608	1
Q8ZMM6	Q8ZMM6_SALTY	Putative transcription activator OS=Salmonella typhimurium (strain LT2 / SGSC1412 / ATCC 700720) GN=mig-14 PE=4 SV=1	238.037	8	30.8725	4.3752	49	1	11.6304	0.0323607	1.8758	0.067	0.0100887	0.00989494	1
Q8ZPA8	Q8ZPA8_SALTY	S-(hydroxymethyl)glutathione dehydrogenase OS=Salmonella typhimurium (strain LT2 / SGSC1412 / ATCC 700720) GN=STM1627 PE=3 SV=1	237.416	10	22.3118	1.8542	47	3	12.6067	0.0219885	3.3325	0.1329	0.0179233	0.0196274	1
Q8ZL56	GPMI_SALTY	2,3-bisphosphoglycerate-independent phosphoglycerate mutase OS=Salmonella typhimurium (strain LT2 / SGSC1412 / ATCC 700720) GN=gpmI PE=3 SV=1	234.596	14	42.9961	7.9384	69	2	13.1651	0.0232655	2.4262	0.1368	0.0130489	0.0202034	1
Q8ZRK8	Q8ZRK8_SALTY	Putative cytoplasmic protein OS=Salmonella typhimurium (strain LT2 / SGSC1412 / ATCC 700720) GN=STM0295 PE=4 SV=1	233.371	4	48.0392	9.5636	23	0	11.4043	0.0287954	0.87	0.0102	0.00467915	0.00150639	1
Q7CQC4	CMOA_SALTY	Carboxy-S-adenosyl-L-methionine synthase OS=Salmonella typhimurium (strain LT2 / SGSC1412 / ATCC 700720) GN=cmoA PE=3 SV=1	232.343	13	59.919	7.4172	57	3	11.873	0.020474	2.1541	0.0605	0.0115855	0.00893499	1
Q8ZQR9	Q8ZQR9_SALTY	Putative ABC superfamily (Atp_bind), molybdenum transporter OS=Salmonella typhimurium (strain LT2 / SGSC1412 / ATCC 700720) GN=modF PE=4 SV=1	232.042	13	42.9735	12.6935	67	0	12.9006	0.0240403	2.2353	0.123	0.0120222	0.0181653	1
Q7CPU8	Q7CPU8_SALTY	Putative periplasmic immunogenic protein OS=Salmonella typhimurium (strain LT2 / SGSC1412 / ATCC 700720) GN=yggE PE=4 SV=1	231.842	10	35.0806	5.0355	40	1	11.3586	0.0237447	7.0162	0.1859	0.0377355	0.0274548	1
P0A1P2	GPDA_SALTY	Glycerol-3-phosphate dehydrogenase [NAD(P)+] OS=Salmonella typhimurium (strain LT2 / SGSC1412 / ATCC 700720) GN=gpsA PE=3 SV=1	231.452	8	35.6932	10.609	26	0	10.6544	0.0246159	2.1957	0.0803	0.0118092	0.0118592	1
Q9ZFU8	EUTK_SALTY	Ethanolamine utilization protein EutK OS=Salmonella typhimurium (strain LT2 / SGSC1412 / ATCC 700720) GN=eutK PE=3 SV=2	230.986	7	56.7073	14.9417	27	1	12.5167	0.0243746	2.0556	0.0361	0.0110557	0.00533145	1
Q8ZND0	Q8ZND0_SALTY	Putative glutathione-S-transferase OS=Salmonella typhimurium (strain LT2 / SGSC1412 / ATCC 700720) GN=yfcF PE=4 SV=1	229.126	5	38.3178	7.1153	33	0	9.2112	0.0332053	8.9007	0.2137	0.047871	0.0315604	1
Q7CQF8	Q7CQF8_SALTY	Putative cytoplasmic protein OS=Salmonella typhimurium (strain LT2 / SGSC1412 / ATCC 700720) GN=yciE PE=4 SV=1	228.674	7	60.119	2.9405	34	1	11.9945	0.0241911	3.4147	0.065	0.0183654	0.00959957	1
Q8ZRU7	MURE_SALTY	UDP-N-acetylmuramoyl-L-alanyl-D-glutamate--2,6-diaminopimelate ligase OS=Salmonella typhimurium (strain LT2 / SGSC1412 / ATCC 700720) GN=murE PE=3 SV=1	228.268	13	49.2929	9.1794	71	3	13.0684	0.0264143	2.8127	0.1507	0.0151276	0.0222562	1
Q9L6M2	TATD_SALTY	3'-5' ssDNA/RNA exonuclease TatD OS=Salmonella typhimurium (strain LT2 / SGSC1412 / ATCC 700720) GN=tatD PE=3 SV=1	226.667	8	40.7692	8.3719	36	2	12.2453	0.0238791	21.4439	0.635	0.115332	0.0937804	1
P0A2L3	CORC_SALTY	Magnesium and cobalt efflux protein CorC OS=Salmonella typhimurium (strain LT2 / SGSC1412 / ATCC 700720) GN=corC PE=1 SV=1	223.842	12	45.5479	5.4487	62	1	11.9577	0.0254479	4.8433	0.1616	0.0260489	0.023866	1
Q7CPP0	Q7CPP0_SALTY	Lipopolysaccharide export system protein LptC OS=Salmonella typhimurium (strain LT2 / SGSC1412 / ATCC 700720) GN=yrbK PE=3 SV=1	221.158	6	65.9686	10.5065	32	0	12.166	0.026967	2.0601	0.0444	0.0110799	0.00655725	1
P0A2K3	SYE_SALTY	Glutamate--tRNA ligase OS=Salmonella typhimurium (strain LT2 / SGSC1412 / ATCC 700720) GN=gltX PE=3 SV=1	221.06	19	52.6539	4.7241	105	5	11.7568	0.0255702	6.6701	0.3604	0.035874	0.0532259	1
Q7CPI5	Q7CPI5_SALTY	Putative outer membrane lipoprotein OS=Salmonella typhimurium (strain LT2 / SGSC1412 / ATCC 700720) GN=yiaD PE=3 SV=1	220.483	10	69.0909	5.7394	48	1	12.4024	0.0206138	2.1658	0.0484	0.0116484	0.00714799	1
Q8ZKQ5	LSRR_SALTY	Transcriptional regulator LsrR OS=Salmonella typhimurium (strain LT2 / SGSC1412 / ATCC 700720) GN=lsrR PE=1 SV=1	220.458	5	33.2288	10.7251	26	0	10.5996	0.0428723	1.4597	0.0506	0.00785076	0.0074729	1
Q8ZRE1	Q8ZRE1_SALTY	Sensory kinase in two-component regulatory system with PhoB, regulates pho regulon OS=Salmonella typhimurium (strain LT2 / SGSC1412 / ATCC 700720) GN=phoR PE=4 SV=1	219.66	12	35.9629	5.079	64	1	12.0706	0.0325058	3.2436	0.1612	0.0174452	0.0238069	1
P07800	CHEZ_SALTY	Protein phosphatase CheZ OS=Salmonella typhimurium (strain LT2 / SGSC1412 / ATCC 700720) GN=cheZ PE=1 SV=1	219.247	11	71.9626	10.3193	46	0	12.0041	0.0213503	0.5935	0.0142	0.00319204	0.00209714	1
O68901	SODC_SALTY	Superoxide dismutase [Cu-Zn] 2 OS=Salmonella typhimurium (strain LT2 / SGSC1412 / ATCC 700720) GN=sodC PE=3 SV=1	219.201	4	52.0231	1.1268	23	1	11.7918	0.0283039	7.6228	0.1365	0.040998	0.0201591	1
P0CL08	HILD_SALTY	Transcriptional regulator hilD OS=Salmonella typhimurium (strain LT2 / SGSC1412 / ATCC 700720) GN=hilD PE=4 SV=1	219.168	9	37.2168	9.0286	37	1	11.4338	0.0263854	0.8062	0.0288	0.00433601	0.00425335	1
P0A2F0	RPOE_SALTY	ECF RNA polymerase sigma-E factor OS=Salmonella typhimurium (strain LT2 / SGSC1412 / ATCC 700720) GN=rpoE PE=3 SV=1	218.786	6	40.3141	5.4998	27	0	14.7743	0.0295016	3.719	0.081	0.020002	0.0119625	1
Q9FD10	SSEJ_SALTY	Secreted effector protein SseJ OS=Salmonella typhimurium (strain LT2 / SGSC1412 / ATCC 700720) GN=sseJ PE=1 SV=1	217.858	7	30.1471	8.2147	32	0	12.784	0.0305287	1.6823	0.0783	0.00904797	0.0115638	1
Q8ZMU8	Q8ZMU8_SALTY	Fels-2 prophage protein OS=Salmonella typhimurium (strain LT2 / SGSC1412 / ATCC 700720) GN=STM2703 PE=4 SV=1	217.828	10	60.7242	12.2864	56	1	13.9805	0.0295952	1.0431	0.0403	0.00561014	0.00595173	1
P26395	RFBI_SALTY	Protein RfbI OS=Salmonella typhimurium (strain LT2 / SGSC1412 / ATCC 700720) GN=rfbI PE=4 SV=1	216.658	12	46.9697	7.215	60	1	12.6285	0.0220296	4.7263	0.1756	0.0254196	0.0259336	1
Q7CPC7	Q7CPC7_SALTY	Putative acetyltransferase OS=Salmonella typhimurium (strain LT2 / SGSC1412 / ATCC 700720) GN=yiiD PE=4 SV=1	215.273	10	37.0821	8.3428	42	0	12.118	0.022471	4.7784	0.177	0.0256998	0.0261404	1
P40827	NLPD_SALTY	Murein hydrolase activator NlpD OS=Salmonella typhimurium (strain LT2 / SGSC1412 / ATCC 700720) GN=nlpD PE=3 SV=2	215.213	8	24.4032	5.0804	37	0	10.272	0.0222987	2.8418	0.1128	0.0152842	0.0166589	1
Q7CR73	Q7CR73_SALTY	Putative LysR family transcriptional regulator OS=Salmonella typhimurium (strain LT2 / SGSC1412 / ATCC 700720) GN=STM0164 PE=4 SV=1	215.025	5	31.3726	6.2622	30	1	12.5639	0.024123	2.658	0.0745	0.0142956	0.0110026	1
Q7CQJ3	Q7CQJ3_SALTY	Putative hydrogenase OS=Salmonella typhimurium (strain LT2 / SGSC1412 / ATCC 700720) GN=STM1534 PE=4 SV=1	214.94	4	33.0882	6.3712	18	0	14.8926	0.0291262	0.3324	0.0051	0.00178776	0.000753197	1
Q7CPB9	Q7CPB9_SALTY	Regulatory protein sensor for oxidative stress OS=Salmonella typhimurium (strain LT2 / SGSC1412 / ATCC 700720) GN=oxyR PE=4 SV=1	214.351	3	20.6557	1.1233	21	0	12.0451	0.0224358	4.216	0.1453	0.0226751	0.0214587	1
Q8ZLB1	Q8ZLB1_SALTY	Dipeptide transport protein OS=Salmonella typhimurium (strain LT2 / SGSC1412 / ATCC 700720) GN=dppD PE=3 SV=1	212.44	8	29.6636	8.1633	33	0	11.7561	0.0251124	4.1976	0.1517	0.0225761	0.0224039	1
Q8ZPL3	Q8ZPL3_SALTY	Response regulator in two-component regulatory system with RstB (OmpR family) OS=Salmonella typhimurium (strain LT2 / SGSC1412 / ATCC 700720) GN=rstA PE=4 SV=1	211.998	6	21.3992	3.1446	20	0	11.9696	0.0176298	0.775	0.0212	0.00416821	0.00313094	1
Q8ZN53	RODZ_SALTY	Cytoskeleton protein RodZ OS=Salmonella typhimurium (strain LT2 / SGSC1412 / ATCC 700720) GN=rodZ PE=3 SV=1	211.683	13	33.2335	9.8471	49	0	9.3526	0.0203128	6.0462	0.2163	0.0325185	0.0319444	1
P0A2Q4	METR_SALTY	HTH-type transcriptional regulator MetR OS=Salmonella typhimurium (strain LT2 / SGSC1412 / ATCC 700720) GN=metR PE=4 SV=1	210.583	4	26.8139	2.9191	23	0	10.3149	0.0267402	4.0789	0.1458	0.0219377	0.0215326	1
Q7CPU5	E4PD_SALTY	D-erythrose-4-phosphate dehydrogenase OS=Salmonella typhimurium (strain LT2 / SGSC1412 / ATCC 700720) GN=epd PE=3 SV=1	207.2	6	47.4138	5.9786	33	1	11.2872	0.031297	1.8038	0.0692	0.00970144	0.0102199	1
P37722	FRSA_SALTY	Esterase FrsA OS=Salmonella typhimurium (strain LT2 / SGSC1412 / ATCC 700720) GN=frsA PE=3 SV=2	206	10	38.6473	11.4001	48	1	12.3663	0.0257139	2.5694	0.1219	0.0138191	0.0180029	1
Q8ZQT4	Q8ZQT4_SALTY	Putative periplasmic protein OS=Salmonella typhimurium (strain LT2 / SGSC1412 / ATCC 700720) GN=ybgF PE=4 SV=1	205.038	9	42.7481	9.4136	49	0	12.4219	0.0194706	4.1111	0.1161	0.0221109	0.0171463	1
Q8ZKR1	Q8ZKR1_SALTY	Putative ADP-ribosylglycohydrolase OS=Salmonella typhimurium (strain LT2 / SGSC1412 / ATCC 700720) GN=STM4067 PE=4 SV=1	204.523	12	45.0867	9.1244	50	0	14.2131	0.0259731	0.7551	0.0282	0.00406118	0.00416474	1
Q8ZJY5	Q8ZJY5_SALTY	Putative carbon starvation protein OS=Salmonella typhimurium (strain LT2 / SGSC1412 / ATCC 700720) GN=yjiY PE=4 SV=1	201.669	8	17.0391	5.6725	46	0	12.0672	0.0219047	1.8069	0.1405	0.00971811	0.0207498	1
Q7CPU7	Q7CPU7_SALTY	Putative membrane protein OS=Salmonella typhimurium (strain LT2 / SGSC1412 / ATCC 700720) GN=yggB PE=4 SV=1	200.888	11	52.0979	8.2613	59	0	12.1238	0.0255196	4.4282	0.1375	0.0238163	0.0203068	1
Q8ZKA6	Q8ZKA6_SALTY	Putative nucleotide-binding protein OS=Salmonella typhimurium (strain LT2 / SGSC1412 / ATCC 700720) GN=yjeE PE=4 SV=1	199.618	4	47.7124	5.5879	19	0	11.8998	0.0256472	3.4525	0.0587	0.0185687	0.00866915	1
P0CL51	SYR_SALTY	Arginine--tRNA ligase OS=Salmonella typhimurium (strain LT2 / SGSC1412 / ATCC 700720) GN=argS PE=3 SV=1	199.524	23	52.3397	9.8162	98	4	11.8783	0.0242201	3.4928	0.2253	0.0187855	0.0332736	1
Q8ZQP0	YBHG_SALTY	UPF0194 membrane protein YbhG OS=Salmonella typhimurium (strain LT2 / SGSC1412 / ATCC 700720) GN=ybhG PE=3 SV=1	197.398	7	29.9094	6.7031	31	0	13.0336	0.0192031	7.0313	0.2553	0.0378167	0.0377042	1
Q7CPP9	GLMM_SALTY	Phosphoglucosamine mutase OS=Salmonella typhimurium (strain LT2 / SGSC1412 / ATCC 700720) GN=glmM PE=3 SV=1	197.302	15	35.2809	9.3702	75	3	12.2475	0.0232659	3.4647	0.1654	0.0186343	0.0244272	1
Q8ZQY9	Q8ZQY9_SALTY	Putative molecular chaperone, DnaJ family OS=Salmonella typhimurium (strain LT2 / SGSC1412 / ATCC 700720) GN=ybeS PE=4 SV=1	196.695	8	27.8826	7.7349	35	0	13.8371	0.0258539	1.3229	0.072	0.007115	0.0106334	1
P60829	YJGA_SALTY	UPF0307 protein YjgA OS=Salmonella typhimurium (strain LT2 / SGSC1412 / ATCC 700720) GN=yjgA PE=3 SV=1	195.642	8	50.8197	5.2776	32	0	12.1454	0.0269872	5.3219	0.1138	0.028623	0.0168066	1
Q8ZL47	Q8ZL47_SALTY	Flavoprotein OS=Salmonella typhimurium (strain LT2 / SGSC1412 / ATCC 700720) GN=dfp PE=4 SV=1	194.194	9	43.2432	3.648	38	2	10.782	0.0209909	2.7193	0.1191	0.0146253	0.0175894	1
Q8ZP21	Q8ZP21_SALTY	Glutamate dehydrogenase OS=Salmonella typhimurium (strain LT2 / SGSC1412 / ATCC 700720) GN=STM1795 PE=3 SV=1	194.134	15	47.3923	8.7823	71	2	11.778	0.0242413	1.8804	0.0909	0.0101134	0.0134246	1
P64413	NIKR_SALTY	Nickel-responsive regulator OS=Salmonella typhimurium (strain LT2 / SGSC1412 / ATCC 700720) GN=nikR PE=3 SV=1	193.036	3	37.594	1.6549	17	0	12.6815	0.0207874	2.3343	0.0354	0.0125546	0.00522807	1
Q8ZN58	EX7L_SALTY	Exodeoxyribonuclease 7 large subunit OS=Salmonella typhimurium (strain LT2 / SGSC1412 / ATCC 700720) GN=xseA PE=3 SV=1	191.786	10	35.412	7.9448	44	0	13.2815	0.0228388	1.1906	0.0605	0.00640345	0.00893499	1
P65672	CYSD_SALTY	Sulfate adenylyltransferase subunit 2 OS=Salmonella typhimurium (strain LT2 / SGSC1412 / ATCC 700720) GN=cysD PE=3 SV=1	189.963	9	40.7285	5.3301	41	1	11.7569	0.0232313	2.6774	0.0945	0.0144	0.0139563	1
Q8ZRS3	SPEE_SALTY	Polyamine aminopropyltransferase OS=Salmonella typhimurium (strain LT2 / SGSC1412 / ATCC 700720) GN=speE PE=3 SV=1	189.797	5	29.3706	1.8832	29	2	11.5848	0.0267939	6.3405	0.2057	0.0341013	0.0303789	1
Q8ZNV3	Q8ZNV3_SALTY	dATP pyrophosphohydrolase OS=Salmonella typhimurium (strain LT2 / SGSC1412 / ATCC 700720) GN=ntpA PE=4 SV=1	189.12	4	50.6667	8.821	29	0	13.4465	0.029603	4.8555	0.0851	0.0261145	0.0125681	1
Q56057	ERA_SALTY	GTPase Era OS=Salmonella typhimurium (strain LT2 / SGSC1412 / ATCC 700720) GN=era PE=3 SV=2	187.571	6	30.897	11.0827	28	0	14.3123	0.0239963	3.0404	0.1032	0.0163523	0.0152412	1
Q8ZLR5	Q8ZLR5_SALTY	Aerobic respiration control sensor protein OS=Salmonella typhimurium (strain LT2 / SGSC1412 / ATCC 700720) GN=arcB PE=4 SV=1	187.336	19	30.9769	10.4607	89	0	14.0787	0.02855	4.1938	0.3695	0.0225557	0.0545699	1
P22713	GAL1_SALTY	Galactokinase OS=Salmonella typhimurium (strain LT2 / SGSC1412 / ATCC 700720) GN=galK PE=3 SV=2	186.787	7	26.4398	1.8598	36	0	11.2791	0.0213242	2.1168	0.0885	0.0113849	0.0130702	1
Q8ZLB2	Q8ZLB2_SALTY	Dipeptide transport protein OS=Salmonella typhimurium (strain LT2 / SGSC1412 / ATCC 700720) GN=dppF PE=3 SV=1	185.819	5	22.2552	2.9739	31	0	11.1012	0.0197243	5.8052	0.2214	0.0312223	0.0326976	1
P65226	KHSE_SALTY	Homoserine kinase OS=Salmonella typhimurium (strain LT2 / SGSC1412 / ATCC 700720) GN=thrB PE=3 SV=1	184.91	4	22.9773	12.3008	21	0	11.4761	0.0214347	4.2405	0.1433	0.0228068	0.0211634	1
Q9F173	DPO1_SALTY	DNA polymerase I OS=Salmonella typhimurium (strain LT2 / SGSC1412 / ATCC 700720) GN=polA PE=3 SV=2	184.186	24	37.6078	7.9345	103	1	11.3468	0.0236405	2.5197	0.2601	0.0135518	0.0384131	1
Q8ZJZ8	Q8ZJZ8_SALTY	Isoaspartyl dipeptidase OS=Salmonella typhimurium (strain LT2 / SGSC1412 / ATCC 700720) GN=iadA PE=3 SV=1	183.809	8	35.641	7.0628	43	0	12.5587	0.0241075	3.2059	0.1302	0.0172424	0.0192287	1
Q7CPK4	Q7CPK4_SALTY	Gluconokinase OS=Salmonella typhimurium (strain LT2 / SGSC1412 / ATCC 700720) GN=gntK PE=3 SV=1	183.053	6	31.0734	5.0575	28	1	13.8414	0.0222831	0.5989	0.0118	0.00322109	0.00174269	1
Q8ZP20	TREA_SALTY	Periplasmic trehalase OS=Salmonella typhimurium (strain LT2 / SGSC1412 / ATCC 700720) GN=treA PE=3 SV=1	182.12	22	47.0175	8.2519	112	2	13.2768	0.024102	2.7188	0.173	0.0146226	0.0255496	1
P0A1W2	LEP_SALTY	Signal peptidase I OS=Salmonella typhimurium (strain LT2 / SGSC1412 / ATCC 700720) GN=lepB PE=3 SV=1	181.526	6	26.2346	6.3827	35	0	11.5364	0.0250248	2.7024	0.0972	0.0145344	0.0143551	1
Q7CQK3	Q7CQK3_SALTY	NAD(P) transhydrogenase subunit beta OS=Salmonella typhimurium (strain LT2 / SGSC1412 / ATCC 700720) GN=pntB PE=3 SV=1	179.064	7	19.0476	4.1644	42	1	13.0839	0.0309419	4.3373	0.2122	0.0233275	0.0313389	1
Q8ZL52	TDH_SALTY	L-threonine 3-dehydrogenase OS=Salmonella typhimurium (strain LT2 / SGSC1412 / ATCC 700720) GN=tdh PE=3 SV=1	177.861	5	26.393	6.1504	30	0	15.25	0.0168444	3.649	0.137	0.0196255	0.0202329	1
Q8ZQE5	Q8ZQE5_SALTY	Putative membrane protein OS=Salmonella typhimurium (strain LT2 / SGSC1412 / ATCC 700720) GN=ybjY PE=3 SV=1	177.679	13	38.172	8.095	65	1	11.3149	0.0240352	1.5608	0.0637	0.00839451	0.00940758	1
Q8ZK65	Q8ZK65_SALTY	Putative transcriptional regulator OS=Salmonella typhimurium (strain LT2 / SGSC1412 / ATCC 700720) GN=STM4417 PE=4 SV=1	177.495	7	48.0144	5.0999	34	1	13.3513	0.0279721	1.4332	0.0442	0.00770823	0.00652771	1
Q8ZK09	Q8ZK09_SALTY	Putative inner membrane protein OS=Salmonella typhimurium (strain LT2 / SGSC1412 / ATCC 700720) GN=STM4498 PE=4 SV=1	177.329	7	50.5	7.5018	29	0	11.4422	0.0295918	4.3204	0.0982	0.0232366	0.0145027	1
P0A1J7	FLGN_SALTY	Flagella synthesis protein FlgN OS=Salmonella typhimurium (strain LT2 / SGSC1412 / ATCC 700720) GN=flgN PE=1 SV=1	176.7	5	42.1429	7.8075	34	0	11.2622	0.026224	2.561	0.0409	0.0137739	0.00604035	1
Q8ZNU9	Q8ZNU9_SALTY	Putative cytoplasmic protein OS=Salmonella typhimurium (strain LT2 / SGSC1412 / ATCC 700720) GN=yecM PE=4 SV=1	176.572	7	52.381	7.344	30	0	13.1298	0.023154	0.9997	0.0217	0.00537672	0.00320478	1
Q9L6Q4	Q9L6Q4_SALTY	89% identity with E. coli putative uroporphyrinogen III methylase (HEMX) (SP:P09127) OS=Salmonella typhimurium (strain LT2 / SGSC1412 / ATCC 700720) GN=hemX PE=4 SV=1	176.388	14	46.7866	7.9852	71	1	12.4259	0.0236402	3.2059	0.1356	0.0172424	0.0200262	1
Q8ZPD6	YNCE_SALTY	Uncharacterized protein YncE OS=Salmonella typhimurium (strain LT2 / SGSC1412 / ATCC 700720) GN=yncE PE=3 SV=1	175.107	14	38.8102	8.5452	57	1	12.776	0.0225316	0.3926	0.0151	0.00211153	0.00223005	1
Q8ZJW6	RSMC_SALTY	Ribosomal RNA small subunit methyltransferase C OS=Salmonella typhimurium (strain LT2 / SGSC1412 / ATCC 700720) GN=rsmC PE=3 SV=1	174.833	7	28.0702	1.4178	29	1	11.1959	0.0229164	1.6221	0.0615	0.0087242	0.00908267	1
Q9FA46	Q9FA46_SALTY	Tricarboxylic transport protein OS=Salmonella typhimurium (strain LT2 / SGSC1412 / ATCC 700720) GN=STM2786 PE=4 SV=1	174.565	13	50.7692	9.9862	74	1	13.4048	0.025807	4.7988	0.1708	0.0258096	0.0252247	1
Q8ZPW3	YEAH_SALTY	UPF0229 protein YeaH OS=Salmonella typhimurium (strain LT2 / SGSC1412 / ATCC 700720) GN=yeaH PE=3 SV=1	173.349	10	31.0748	7.1411	44	1	13.0783	0.0286721	2.2011	0.1092	0.0118383	0.0161273	1
P66684	RNT_SALTY	Ribonuclease T OS=Salmonella typhimurium (strain LT2 / SGSC1412 / ATCC 700720) GN=rnt PE=3 SV=1	173.139	5	32.5581	11.7876	22	1	10.9013	0.026725	1.4559	0.0346	0.00783032	0.00510993	1
P0A1Q4	DNAB_SALTY	Replicative DNA helicase OS=Salmonella typhimurium (strain LT2 / SGSC1412 / ATCC 700720) GN=dnaB PE=3 SV=1	172.602	16	49.0446	10.1695	85	1	13.6971	0.0274098	4.4848	0.2366	0.0241208	0.0349424	1
Q7DAP1	Q7DAP1_SALTY	Alpha-helical coiled coil protein OS=Salmonella typhimurium (strain LT2 / SGSC1412 / ATCC 700720) GN=tlpA PE=4 SV=1	172.503	12	43.6658	8.0098	49	0	13.4042	0.0247215	3.9191	0.1628	0.0210782	0.0240432	1
P30012	NADC_SALTY	Nicotinate-nucleotide pyrophosphorylase [carboxylating] OS=Salmonella typhimurium (strain LT2 / SGSC1412 / ATCC 700720) GN=nadC PE=1 SV=3	171.992	5	27.9461	10.096	25	0	11.4973	0.0213543	2.2399	0.0733	0.0120469	0.0108254	1
P63263	CBPA_SALTY	Curved DNA-binding protein OS=Salmonella typhimurium (strain LT2 / SGSC1412 / ATCC 700720) GN=cbpA PE=3 SV=1	171.688	10	49.0196	7.8887	45	0	12.9364	0.0286301	2.8035	0.0973	0.0150782	0.0143698	1
Q8ZL38	Q8ZL38_SALTY	Putative cytoplasmic protein OS=Salmonella typhimurium (strain LT2 / SGSC1412 / ATCC 700720) GN=STM3745 PE=4 SV=1	171.049	5	31.0954	3.0877	46	0	15.5017	0.0317575	3.7971	0.1271	0.0204221	0.0187709	1
Q8ZM42	Q8ZM42_SALTY	Putative periplasmic protein OS=Salmonella typhimurium (strain LT2 / SGSC1412 / ATCC 700720) GN=yggN PE=4 SV=1	170.057	7	52.7197	10.5365	38	2	12.9821	0.0264169	1.7099	0.0451	0.00919642	0.00666063	1
P66950	BEPA_SALTY	Beta-barrel assembly-enhancing protease OS=Salmonella typhimurium (strain LT2 / SGSC1412 / ATCC 700720) GN=bepA PE=3 SV=1	169.909	15	49.2813	5.5631	76	1	12.6222	0.0274285	2.4415	0.1312	0.0131312	0.0193764	1
P0A289	RF2_SALTY	Peptide chain release factor 2 OS=Salmonella typhimurium (strain LT2 / SGSC1412 / ATCC 700720) GN=prfB PE=3 SV=1	169.1	14	50.137	5.2397	88	1	13.266	0.0244392	4.6258	0.1909	0.0248791	0.0281932	1
Q8ZL15	Q8ZL15_SALTY	Acetolactate synthase OS=Salmonella typhimurium (strain LT2 / SGSC1412 / ATCC 700720) GN=ilvB PE=3 SV=1	167.684	10	24.7331	4.1616	51	2	11.3266	0.0266819	3.915	0.2376	0.0210562	0.0350901	1
Q8ZQ05	Q8ZQ05_SALTY	Respiratory NADH dehydrogenase 2 OS=Salmonella typhimurium (strain LT2 / SGSC1412 / ATCC 700720) GN=ndh PE=4 SV=1	166.842	15	49.7696	7.0478	68	2	12.3618	0.0297024	1.7344	0.0826	0.00932819	0.0121988	1
P0A1Z4	PYRB_SALTY	Aspartate carbamoyltransferase catalytic subunit OS=Salmonella typhimurium (strain LT2 / SGSC1412 / ATCC 700720) GN=pyrB PE=3 SV=2	166.027	9	43.7299	9.6958	44	1	13.5839	0.0191644	2.44	0.084	0.0131231	0.0124056	1
Q8ZQ89	Q8ZQ89_SALTY	Gifsy-2 prophage probable major tail protein OS=Salmonella typhimurium (strain LT2 / SGSC1412 / ATCC 700720) GN=STM1038 PE=4 SV=1	165.355	5	37.751	9.2433	23	0	12.167	0.0262719	1.8181	0.0486	0.00977835	0.00717753	1
Q8ZKP3	GLPK_SALTY	Glycerol kinase OS=Salmonella typhimurium (strain LT2 / SGSC1412 / ATCC 700720) GN=glpK PE=3 SV=3	165.024	14	39.6414	10.2886	63	1	13.5681	0.0230373	13.6235	0.7677	0.0732718	0.113378	1
P07691	PYRF_SALTY	Orotidine 5'-phosphate decarboxylase OS=Salmonella typhimurium (strain LT2 / SGSC1412 / ATCC 700720) GN=pyrF PE=3 SV=2	163.641	6	27.3469	8.8559	23	1	10.2035	0.0298435	3.5582	0.0945	0.0191372	0.0139563	1
Q8ZQ72	Q8ZQ72_SALTY	Putative ATPase component of ABC transporter OS=Salmonella typhimurium (strain LT2 / SGSC1412 / ATCC 700720) GN=uup PE=4 SV=1	163.138	19	43.622	10.7179	87	5	11.6793	0.0257269	2.6305	0.1903	0.0141477	0.0281046	1
P26464	DPO3B_SALTY	DNA polymerase III subunit beta OS=Salmonella typhimurium (strain LT2 / SGSC1412 / ATCC 700720) GN=dnaN PE=3 SV=3	162.807	9	43.1694	3.442	57	0	11.7358	0.0269187	2.2077	0.09	0.0118738	0.0132917	1
Q08698	RIR3_SALTY	Ribonucleoside-diphosphate reductase 2 subunit alpha OS=Salmonella typhimurium (strain LT2 / SGSC1412 / ATCC 700720) GN=nrdE PE=1 SV=2	162.018	23	44.6779	9.4224	116	5	13.5102	0.0265543	3.3493	0.2711	0.0180137	0.0400376	1
Q8ZRI9	LEUD2_SALTY	3-isopropylmalate dehydratase small subunit 2 OS=Salmonella typhimurium (strain LT2 / SGSC1412 / ATCC 700720) GN=leuD2 PE=3 SV=1	161.551	2	13.4615	7.7147	9	0	12.6183	0.026607	0.4044	0.0093	0.002175	0.00137348	1
Q8ZLT8	Q8ZLT8_SALTY	Putative alkanal monooxygenase OS=Salmonella typhimurium (strain LT2 / SGSC1412 / ATCC 700720) GN=yhbW PE=4 SV=1	160.942	10	35.5224	5.4312	46	0	13.1964	0.021192	1.6287	0.0605	0.0087597	0.00893499	1
P0A1Q8	HEM3_SALTY	Porphobilinogen deaminase OS=Salmonella typhimurium (strain LT2 / SGSC1412 / ATCC 700720) GN=hemC PE=3 SV=1	160.555	6	25.5591	6.4433	24	1	14.5582	0.0196633	1.8518	0.0629	0.0099596	0.00928943	1
Q8ZPF6	Q8ZPF6_SALTY	Putative coiled-coil protein OS=Salmonella typhimurium (strain LT2 / SGSC1412 / ATCC 700720) GN=STM1554 PE=4 SV=1	158.773	16	34.4262	8.9325	75	3	13.0527	0.0255278	12.6284	0.7037	0.0679198	0.103926	1
P0A2N6	ZIPA_SALTY	Cell division protein ZipA OS=Salmonella typhimurium (strain LT2 / SGSC1412 / ATCC 700720) GN=zipA PE=3 SV=1	158.513	2	11.2805	0.4477	21	0	7.2335	0.0216057	7.8982	0.2868	0.0424792	0.0423563	1
Q8ZP64	YCJF_SALTY	UPF0283 membrane protein YcjF OS=Salmonella typhimurium (strain LT2 / SGSC1412 / ATCC 700720) GN=ycjF PE=3 SV=1	157.061	7	32.8612	7.6674	29	0	12.9512	0.0276933	1.3499	0.0532	0.00726022	0.00785688	1
Q8ZN89	DNLJ_SALTY	DNA ligase OS=Salmonella typhimurium (strain LT2 / SGSC1412 / ATCC 700720) GN=ligA PE=3 SV=1	157.05	11	33.532	7.469	58	1	12.6453	0.0330184	13.0961	0.9679	0.0704352	0.142945	1
Q02755	MCPC_SALTY	Methyl-accepting chemotaxis citrate transducer OS=Salmonella typhimurium (strain LT2 / SGSC1412 / ATCC 700720) GN=tcp PE=3 SV=1	157.047	14	41.4991	7.073	61	3	13.231	0.0233492	1.0911	0.0643	0.0058683	0.00949619	1
H9L460	H9L460_SALTY	Catalase OS=Salmonella typhimurium (strain LT2 / SGSC1412 / ATCC 700720) GN=katE PE=3 SV=1	156.549	15	22.5333	10.25	60	1	11.4224	0.0231316	2.1444	0.1798	0.0115333	0.0265539	1
Q8ZPB2	Q8ZPB2_SALTY	Carboxylic ester hydrolase OS=Salmonella typhimurium (strain LT2 / SGSC1412 / ATCC 700720) GN=STM1623 PE=3 SV=1	156.432	6	22.3108	7.022	29	1	15.9753	0.0257957	0.6826	0.0384	0.00367125	0.00567113	1
P22038	TRMA_SALTY	tRNA/tmRNA (uracil-C(5))-methyltransferase OS=Salmonella typhimurium (strain LT2 / SGSC1412 / ATCC 700720) GN=trmA PE=2 SV=2	155.959	13	34.9727	8.7777	59	2	12.7175	0.0260778	1.2445	0.0525	0.00669334	0.0077535	1
Q7CQY7	Q7CQY7_SALTY	Putative phosphate starvation-inducible protein, ATP-binding OS=Salmonella typhimurium (strain LT2 / SGSC1412 / ATCC 700720) GN=phoL PE=4 SV=1	155.861	9	41.8283	8.7143	39	0	12.237	0.0211737	1.6588	0.0681	0.00892158	0.0100574	1
Q8ZPH7	Q8ZPH7_SALTY	Putative outer membrane protein OS=Salmonella typhimurium (strain LT2 / SGSC1412 / ATCC 700720) GN=STM1530 PE=3 SV=1	155.045	17	59.4086	6.5492	88	2	10.8698	0.0242708	0.9854	0.0402	0.00529981	0.00593697	1
P0A202	CSGF_SALTY	Curli production assembly/transport component CsgF OS=Salmonella typhimurium (strain LT2 / SGSC1412 / ATCC 700720) GN=csgF PE=3 SV=1	154.221	4	47.1014	13.8471	15	0	15.3172	0.0252294	1.7354	0.0263	0.00933356	0.00388413	1
Q8ZQC7	Q8ZQC7_SALTY	Putative cytoplasmic protein OS=Salmonella typhimurium (strain LT2 / SGSC1412 / ATCC 700720) GN=ycaO PE=4 SV=1	154.093	12	29.6928	6.1346	51	1	11.1533	0.023112	3.0803	0.2025	0.0165669	0.0299064	1
Q8ZRG8	Q8ZRG8_SALTY	Putative cation efflux pump OS=Salmonella typhimurium (strain LT2 / SGSC1412 / ATCC 700720) GN=STM0352 PE=3 SV=1	153.685	9	34.5588	6.0516	39	1	12.1753	0.0215623	0.9841	0.043	0.00529282	0.00635049	1
Q8ZNM0	CDD_SALTY	Cytidine deaminase OS=Salmonella typhimurium (strain LT2 / SGSC1412 / ATCC 700720) GN=cdd PE=3 SV=1	152.885	4	19.0476	0.7772	22	0	6.9803	0.0289522	4.9515	0.158	0.0266308	0.0233343	1
Q8ZLT9	Q8ZLT9_SALTY	Putative protease OS=Salmonella typhimurium (strain LT2 / SGSC1412 / ATCC 700720) GN=yhbV PE=4 SV=1	152.88	7	33.8926	8.8726	32	0	13.1703	0.0234785	3.4177	0.1152	0.0183815	0.0170134	1
Q8ZN82	Q8ZN82_SALTY	Transketolase OS=Salmonella typhimurium (strain LT2 / SGSC1412 / ATCC 700720) GN=tktB PE=3 SV=1	152.597	19	43.5435	12.0577	77	1	13.5166	0.0261716	1.8763	0.1375	0.0100914	0.0203068	1
Q8ZQ34	NANM_SALTY	N-acetylneuraminate epimerase OS=Salmonella typhimurium (strain LT2 / SGSC1412 / ATCC 700720) GN=nanM PE=3 SV=1	151.851	10	32.1244	9.6027	48	2	12.0081	0.0287571	5.9423	0.2528	0.0319597	0.0373349	1
P06614	CYSB_SALTY	HTH-type transcriptional regulator CysB OS=Salmonella typhimurium (strain LT2 / SGSC1412 / ATCC 700720) GN=cysB PE=1 SV=1	151.718	9	30.5556	5.3327	40	1	12.9863	0.0274482	3.4035	0.1228	0.0183052	0.0181358	1
Q8ZRD0	Q8ZRD0_SALTY	Geranyltranstransferase (Farnesyldiphosphate synthase) OS=Salmonella typhimurium (strain LT2 / SGSC1412 / ATCC 700720) GN=ispA PE=3 SV=1	151.222	2	12.709	0.7094	13	0	12.7982	0.0261667	2.489	0.0802	0.0133867	0.0118444	1
Q8ZRK9	Q8ZRK9_SALTY	Putative RHS-family protein OS=Salmonella typhimurium (strain LT2 / SGSC1412 / ATCC 700720) GN=STM0292 PE=4 SV=1	151.074	10	48.7805	7.9278	46	1	13.9582	0.0266051	1.1095	0.0301	0.00596726	0.00444534	1
Q7CPS1	YGIB_SALTY	UPF0441 protein YgiB OS=Salmonella typhimurium (strain LT2 / SGSC1412 / ATCC 700720) GN=ygiB PE=3 SV=1	150.407	5	22.87	3.1029	29	1	10.4291	0.0257315	3.7471	0.0887	0.0201532	0.0130997	1
Q8ZRQ3	Q8ZRQ3_SALTY	Penicillin-binding protein 1B OS=Salmonella typhimurium (strain LT2 / SGSC1412 / ATCC 700720) GN=mrcB PE=3 SV=1	149.438	24	29.7619	7.6134	110	3	12.3037	0.0229224	3.0629	0.2879	0.0164733	0.0425187	1
Q7CQG6	Q7CQG6_SALTY	Lipopolysaccharide assembly protein B OS=Salmonella typhimurium (strain LT2 / SGSC1412 / ATCC 700720) GN=yciM PE=3 SV=1	149.251	14	57.3265	5.5062	60	4	13.0537	0.0263288	2.9695	0.1333	0.015971	0.0196865	1
Q8ZNY6	Q8ZNY6_SALTY	Putative acetyltransferase OS=Salmonella typhimurium (strain LT2 / SGSC1412 / ATCC 700720) GN=STM1857 PE=4 SV=1	148.458	7	48.2014	8.594	30	0	11.293	0.0263552	2.3353	0.0371	0.01256	0.00547914	1
Q7CQ32	Q7CQ32_SALTY	Lipoprotein OS=Salmonella typhimurium (strain LT2 / SGSC1412 / ATCC 700720) GN=vacJ PE=4 SV=1	147.621	9	50.5976	10.2411	38	2	12.974	0.0225913	1.5225	0.043	0.00818852	0.00635049	1
Q8ZRU2	MURC_SALTY	UDP-N-acetylmuramate--L-alanine ligase OS=Salmonella typhimurium (strain LT2 / SGSC1412 / ATCC 700720) GN=murC PE=3 SV=1	147.18	10	25.0509	6.0822	50	0	12.2548	0.0283621	3.4223	0.1833	0.0184063	0.0270708	1
Q7CPS0	Q7CPS0_SALTY	Putative glutathionylspermidine synthase OS=Salmonella typhimurium (strain LT2 / SGSC1412 / ATCC 700720) GN=ygiC PE=4 SV=1	146.73	9	39.0181	8.3738	45	0	13.3428	0.0225069	2.3226	0.1051	0.0124917	0.0155218	1
Q8ZQ76	Q8ZQ76_SALTY	Aminopeptidase N OS=Salmonella typhimurium (strain LT2 / SGSC1412 / ATCC 700720) GN=pepN PE=4 SV=1	146.086	19	24.023	9.2828	98	0	12.116	0.0241692	4.8172	0.4777	0.0259085	0.0705495	1
Q7CQW2	Q7CQW2_SALTY	Glutamine high-affinity transporter OS=Salmonella typhimurium (strain LT2 / SGSC1412 / ATCC 700720) GN=glnQ PE=4 SV=1	145.313	5	29.1667	10.5246	27	1	15.0171	0.0331757	1.9414	0.052	0.0104415	0.00767966	1
P0A1W6	LIVK_SALTY	Leucine-specific-binding protein OS=Salmonella typhimurium (strain LT2 / SGSC1412 / ATCC 700720) GN=livK PE=1 SV=1	145.257	11	36.5854	9.2024	56	1	14.0997	0.0309039	5.24	0.2071	0.0281825	0.0305857	1
Q56019	SIPB_SALTY	Cell invasion protein SipB OS=Salmonella typhimurium (strain LT2 / SGSC1412 / ATCC 700720) GN=sipB PE=1 SV=1	145.206	22	46.543	9.0624	102	3	13.5702	0.025539	0.6275	0.0392	0.00337491	0.00578928	1
Q7CPI1	Q7CPI1_SALTY	PTS family, mannitol-specific enzyme IIABC components OS=Salmonella typhimurium (strain LT2 / SGSC1412 / ATCC 700720) GN=mtlA PE=4 SV=1	144.996	8	20.5329	7.2431	39	0	11.2554	0.0333706	4.1591	0.2842	0.022369	0.0419723	1
H9L415	H9L415_SALTY	Putative ATPase component of ABC-type transport system OS=Salmonella typhimurium (strain LT2 / SGSC1412 / ATCC 700720) GN=STM1258 PE=4 SV=1	143.861	4	24.1509	1.4169	22	2	10.8374	0.0232539	2.152	0.0656	0.0115742	0.00968818	1
P65246	KTHY_SALTY	Thymidylate kinase OS=Salmonella typhimurium (strain LT2 / SGSC1412 / ATCC 700720) GN=tmk PE=3 SV=1	143.714	9	52.5822	13.2684	40	1	13.7387	0.028338	1.8529	0.044	0.00996552	0.00649817	1
Q8ZPV6	Q8ZPV6_SALTY	Protease 4 OS=Salmonella typhimurium (strain LT2 / SGSC1412 / ATCC 700720) GN=sppA PE=3 SV=1	143.329	15	41.2621	8.398	71	0	13.3993	0.0244373	4.7953	0.3229	0.0257907	0.0476877	1
Q7CPT1	Q7CPT1_SALTY	Glutathionylspermidine synthetase OS=Salmonella typhimurium (strain LT2 / SGSC1412 / ATCC 700720) GN=gsp PE=4 SV=1	143.144	11	30.4207	2.9971	55	2	12.1215	0.0268196	4.1525	0.2938	0.0223335	0.0433901	1
P74857	SSAN_SALTY	Probable secretion system apparatus ATP synthase SsaN OS=Salmonella typhimurium (strain LT2 / SGSC1412 / ATCC 700720) GN=ssaN PE=1 SV=1	142.544	7	23.5566	6.9585	28	1	11.1889	0.024382	2.0811	0.1008	0.0111929	0.0148867	1
Q8ZK13	Q8ZK13_SALTY	Putative ABC-type sugar/spermidine/putrescine transport systems, ATPase component OS=Salmonella typhimurium (strain LT2 / SGSC1412 / ATCC 700720) GN=STM4494 PE=4 SV=1	142.276	13	51.5152	6.8209	54	2	12.4477	0.028699	1.278	0.0528	0.00687351	0.00779781	1
Q8ZMQ8	Q8ZMQ8_SALTY	Putative excinuclease ATPase subunit OS=Salmonella typhimurium (strain LT2 / SGSC1412 / ATCC 700720) GN=STM2746 PE=4 SV=1	142.106	13	52.2248	10.5594	68	1	11.9401	0.0264898	1.6874	0.0843	0.0090754	0.0124499	1
Q7CQF3	KITH_SALTY	Thymidine kinase OS=Salmonella typhimurium (strain LT2 / SGSC1412 / ATCC 700720) GN=tdk PE=3 SV=1	142.079	9	55.6098	7.0142	40	0	13.5039	0.024049	1.3303	0.0315	0.0071548	0.0046521	1
Q8ZP54	RNB_SALTY	Exoribonuclease 2 OS=Salmonella typhimurium (strain LT2 / SGSC1412 / ATCC 700720) GN=rnb PE=3 SV=1	141.837	19	39.2857	11.337	81	1	12.143	0.0231787	3.1104	0.2266	0.0167288	0.0334656	1
Q8ZMN0	Q8ZMN0_SALTY	TonB-dependent siderophore receptor protein OS=Salmonella typhimurium (strain LT2 / SGSC1412 / ATCC 700720) GN=iroN PE=3 SV=1	141.747	25	48.4848	8.9099	104	3	12.5441	0.0264896	1.2499	0.0994	0.00672238	0.01468	1
Q8ZJV5	Q8ZJV5_SALTY	Putative fimbrial usher protein OS=Salmonella typhimurium (strain LT2 / SGSC1412 / ATCC 700720) GN=stjB PE=4 SV=1	141.194	22	32.5436	8.7844	109	1	13.2696	0.0274	0.991	0.0879	0.00532993	0.0129816	1
Q8ZP17	DADA_SALTY	D-amino acid dehydrogenase OS=Salmonella typhimurium (strain LT2 / SGSC1412 / ATCC 700720) GN=dadA PE=3 SV=1	141.171	6	27.7778	8.2932	27	0	16.4081	0.0211691	9.3066	0.4483	0.050054	0.0662075	1
Q8ZP71	Q8ZP71_SALTY	Putative aldo/keto reductase family OS=Salmonella typhimurium (strain LT2 / SGSC1412 / ATCC 700720) GN=STM1676 PE=4 SV=1	141.106	7	33.218	9.9107	30	0	9.7702	0.0203906	2.003	0.0654	0.0107728	0.00965865	1
Q8ZRQ8	PCNB_SALTY	Poly(A) polymerase I OS=Salmonella typhimurium (strain LT2 / SGSC1412 / ATCC 700720) GN=pcnB PE=3 SV=2	139.945	18	48.6021	9.1412	83	2	13.5267	0.0257461	2.365	0.1279	0.0127198	0.018889	1
Q8ZK11	Q8ZK11_SALTY	Putative ATPase involved in DNA repair OS=Salmonella typhimurium (strain LT2 / SGSC1412 / ATCC 700720) GN=STM4496 PE=4 SV=1	139.444	39	38.582	9.9322	171	0	14.108	0.026343	2.5477	0.3557	0.0137024	0.0525318	1
Q7CQI6	Q7CQI6_SALTY	Putative gntR family regulatory protein OS=Salmonella typhimurium (strain LT2 / SGSC1412 / ATCC 700720) GN=yncC PE=4 SV=1	139.121	3	22.1719	8.727	17	0	12.0124	0.0366014	3.4984	0.0869	0.0188156	0.0128339	1
P16326	FLGL_SALTY	Flagellar hook-associated protein 3 OS=Salmonella typhimurium (strain LT2 / SGSC1412 / ATCC 700720) GN=flgL PE=1 SV=1	138.809	9	58.3596	7.5262	52	2	11.3676	0.0248552	3.6447	0.1246	0.0196024	0.0184016	1
Q8ZRA7	Q8ZRA7_SALTY	RND family, acridine efflux pump OS=Salmonella typhimurium (strain LT2 / SGSC1412 / ATCC 700720) GN=acrB PE=3 SV=1	138.371	27	34.9857	7.5649	118	1	12.7481	0.0226674	4.0233	0.4575	0.0216387	0.0675662	1
Q8ZL36	Q8ZL36_SALTY	Putative inner membrane protein OS=Salmonella typhimurium (strain LT2 / SGSC1412 / ATCC 700720) GN=yicH PE=4 SV=1	138.164	10	35.3251	8.5386	40	0	12.7574	0.0208822	1.0867	0.0677	0.00584464	0.00999832	1
Q8ZK61	Q8ZK61_SALTY	Putative NAD-dependent aldehyde dehydrogenase OS=Salmonella typhimurium (strain LT2 / SGSC1412 / ATCC 700720) GN=STM4421 PE=4 SV=1	138.089	11	42.7146	7.0231	69	5	12.9687	0.0303841	2.3627	0.1275	0.0127074	0.0188299	1
Q8ZPZ7	Q8ZPZ7_SALTY	Putative cytoplasmic protein OS=Salmonella typhimurium (strain LT2 / SGSC1412 / ATCC 700720) GN=ycfD PE=4 SV=1	137.784	7	28.6863	9.6595	33	0	12.8921	0.0239257	1.8386	0.0784	0.00988861	0.0115786	1
Q8ZNE5	Q8ZNE5_SALTY	Putative von Willebrand factor, vWF type A domain protein OS=Salmonella typhimurium (strain LT2 / SGSC1412 / ATCC 700720) GN=yfbK PE=4 SV=1	137.466	16	45.1939	10.9642	77	3	13.9638	0.0248768	1.6154	0.1046	0.00868816	0.0154479	1
P29848	CYSM_SALTY	Cysteine synthase B OS=Salmonella typhimurium (strain LT2 / SGSC1412 / ATCC 700720) GN=cysM PE=1 SV=1	137.394	9	36.6337	8.3643	40	1	13.0031	0.0241577	0.9849	0.0323	0.00529712	0.00477025	1
Q8ZQC8	SOPD2_SALTY	Secreted effector protein sopD2 OS=Salmonella typhimurium (strain LT2 / SGSC1412 / ATCC 700720) GN=sopD2 PE=1 SV=1	137.284	10	27.8997	8.4236	42	1	11.7524	0.0241928	1.5169	0.058	0.0081584	0.00856577	1
P41780	APBE_SALTY	FAD:protein FMN transferase OS=Salmonella typhimurium (strain LT2 / SGSC1412 / ATCC 700720) GN=apbE PE=1 SV=2	136.04	10	44.8571	9.4899	44	1	12.652	0.027904	1.8044	0.0691	0.00970467	0.0102051	1
O33921	AGP_SALTY	Glucose-1-phosphatase OS=Salmonella typhimurium (strain LT2 / SGSC1412 / ATCC 700720) GN=agp PE=3 SV=2	135.458	8	40.4358	4.0982	42	1	13.605	0.0291556	6.3249	0.2903	0.0340174	0.0428732	1
Q8ZLB8	BCSC_SALTY	Cellulose synthase operon protein C OS=Salmonella typhimurium (strain LT2 / SGSC1412 / ATCC 700720) GN=bcsC PE=3 SV=3	135.288	50	57.2034	9.2229	223	7	13.0221	0.023599	1.2499	0.1624	0.00672238	0.0239842	1
Q8ZMW1	Q8ZMW1_SALTY	DNA repair protein RecN OS=Salmonella typhimurium (strain LT2 / SGSC1412 / ATCC 700720) GN=recN PE=3 SV=1	134.672	11	26.7631	6.0357	57	0	13.0675	0.0282325	0.9139	0.0564	0.00491526	0.00832947	1
Q8ZMM7	Q8ZMM7_SALTY	VirK-like protein OS=Salmonella typhimurium (strain LT2 / SGSC1412 / ATCC 700720) GN=virK PE=4 SV=1	134.373	9	26.5372	6.0877	42	0	14.999	0.0250609	7.1704	0.2621	0.0385648	0.0387084	1
Q8ZM23	UXAC_SALTY	Uronate isomerase OS=Salmonella typhimurium (strain LT2 / SGSC1412 / ATCC 700720) GN=uxaC PE=1 SV=1	134.298	13	41.0638	8.4935	58	2	14.345	0.0274166	1.2489	0.0674	0.006717	0.00995402	1
Q8ZKY9	Q8ZKY9_SALTY	Galactonate operon transcriptional repressor OS=Salmonella typhimurium (strain LT2 / SGSC1412 / ATCC 700720) GN=dgoR PE=4 SV=1	134.149	5	33.1878	7.1214	21	0	11.3853	0.0274737	0.5813	0.0152	0.00312643	0.00224482	1
Q8ZQ10	Q8ZQ10_SALTY	Outer membrane receptor for Fe(III)-coprogen OS=Salmonella typhimurium (strain LT2 / SGSC1412 / ATCC 700720) GN=fhuE PE=3 SV=1	133.983	27	50.5525	9.7357	129	3	14.2276	0.0255172	3.1211	0.2525	0.0167863	0.0372906	1
Q8ZQW5	Q8ZQW5_SALTY	Response regulator in two-component regulatory system with KdpD OS=Salmonella typhimurium (strain LT2 / SGSC1412 / ATCC 700720) GN=kdpE PE=4 SV=1	133.861	6	24.4444	7.9377	22	0	15.238	0.0210251	0.5085	0.0129	0.00273488	0.00190515	1
P0A2P0	RHLB_SALTY	ATP-dependent RNA helicase RhlB OS=Salmonella typhimurium (strain LT2 / SGSC1412 / ATCC 700720) GN=rhlB PE=3 SV=2	133.692	16	40.6176	11.3628	68	1	14.2167	0.0229908	1.4406	0.0682	0.00774803	0.0100722	1
Q8ZL03	IBPB_SALTY	Small heat shock protein IbpB OS=Salmonella typhimurium (strain LT2 / SGSC1412 / ATCC 700720) GN=ibpB PE=3 SV=1	133.29	6	45.0704	5.2769	29	0	10.0909	0.0199445	3.0149	0.0485	0.0162151	0.00716276	1
P0A2D1	UCPA_SALTY	Oxidoreductase UcpA OS=Salmonella typhimurium (strain LT2 / SGSC1412 / ATCC 700720) GN=ucpA PE=3 SV=1	133.269	10	31.9392	8.5186	31	0	12.4566	0.0196344	33.6202	0.9427	0.180821	0.139223	1
Q8ZQQ2	SLRP_SALTY	E3 ubiquitin-protein ligase SlrP OS=Salmonella typhimurium (strain LT2 / SGSC1412 / ATCC 700720) GN=slrP PE=1 SV=1	132.64	16	23.6601	8.9502	77	3	11.9609	0.0288754	0.795	0.0694	0.00427578	0.0102494	1
Q8ZMX7	Q8ZMX7_SALTY	ATP-dependent RNA helicase SrmB OS=Salmonella typhimurium (strain LT2 / SGSC1412 / ATCC 700720) GN=srmB PE=3 SV=1	132.494	9	22.0721	5.4627	49	1	11.3054	0.0287407	3.2176	0.1614	0.0173053	0.0238365	1
Q8ZPG1	Q8ZPG1_SALTY	Putative S-adenosylmethionine:tRNA-ribosyltransferase-isomerase OS=Salmonella typhimurium (strain LT2 / SGSC1412 / ATCC 700720) GN=STM1548 PE=4 SV=1	132.204	10	25.7225	5.8715	40	1	12.1395	0.0211165	1.9652	0.0789	0.0105695	0.0116524	1
Q8ZRW6	Q8ZRW6_SALTY	Putative secreted protein OS=Salmonella typhimurium (strain LT2 / SGSC1412 / ATCC 700720) GN=STM0081 PE=4 SV=1	131.035	3	35.5072	2.1327	23	0	11.6562	0.0283387	1.8947	0.0296	0.0101903	0.0043715	1
Q8ZR12	Q8ZR12_SALTY	Citrate lyase alpha chain OS=Salmonella typhimurium (strain LT2 / SGSC1412 / ATCC 700720) GN=citF PE=4 SV=1	130.411	11	37.1316	6.3826	53	4	12.2837	0.0261209	2.5835	0.1424	0.0138949	0.0210304	1
P0A2B7	RMUC_SALTY	DNA recombination protein RmuC OS=Salmonella typhimurium (strain LT2 / SGSC1412 / ATCC 700720) GN=rmuC PE=3 SV=1	130.231	17	38.0252	9.4864	74	0	12.1764	0.0243551	7.5197	0.4109	0.0404435	0.0606841	1
P17853	CYSH_SALTY	Phosphoadenosine phosphosulfate reductase OS=Salmonella typhimurium (strain LT2 / SGSC1412 / ATCC 700720) GN=cysH PE=3 SV=3	129.487	9	40.9836	4.0309	38	1	10.9192	0.0227843	2.5202	0.0708	0.0135545	0.0104561	1
Q8ZPP4	Q8ZPP4_SALTY	Secretion system apparatus protein OS=Salmonella typhimurium (strain LT2 / SGSC1412 / ATCC 700720) GN=ssaD PE=4 SV=1	128.307	12	35.2357	8.4637	53	0	12.9462	0.0255685	3.0078	0.1358	0.016177	0.0200557	1
Q8ZM78	Q8ZM78_SALTY	6-phospho-beta-glucosidase A OS=Salmonella typhimurium (strain LT2 / SGSC1412 / ATCC 700720) GN=bglA PE=3 SV=1	128.206	12	40.0419	9.7588	64	0	14.3067	0.027126	1.9437	0.1082	0.0104539	0.0159796	1
Q8ZNF7	Q8ZNF7_SALTY	CinA-like protein OS=Salmonella typhimurium (strain LT2 / SGSC1412 / ATCC 700720) GN=STM2293 PE=3 SV=1	127.991	11	37.6884	8.6355	48	1	12.3482	0.0224502	2.9654	0.131	0.0159489	0.0193468	1
P26405	RFBK_SALTY	Phosphomannomutase OS=Salmonella typhimurium (strain LT2 / SGSC1412 / ATCC 700720) GN=rfbK PE=3 SV=1	127.04	11	34.8008	6.821	43	0	14.3438	0.0226637	2.3951	0.1261	0.0128817	0.0186232	1
Q8ZMW7	Q8ZMW7_SALTY	Chorismate mutase P OS=Salmonella typhimurium (strain LT2 / SGSC1412 / ATCC 700720) GN=pheA PE=4 SV=1	125.269	7	19.9482	5.5431	32	1	14.3116	0.0190958	2.7195	0.1171	0.0146264	0.017294	1
Q8ZM34	Q8ZM34_SALTY	Putative arylsulfatase OS=Salmonella typhimurium (strain LT2 / SGSC1412 / ATCC 700720) GN=STM3122 PE=4 SV=1	124.665	19	48.7047	6.9094	102	1	13.6155	0.0291234	2.4129	0.1563	0.0129774	0.0230833	1
P40811	ILVI_SALTY	Acetolactate synthase isozyme 3 large subunit OS=Salmonella typhimurium (strain LT2 / SGSC1412 / ATCC 700720) GN=ilvI PE=3 SV=3	124.437	10	38.676	8.8552	53	1	12.4817	0.0250583	1.3196	0.0834	0.00709725	0.012317	1
Q8ZLH7	Q8ZLH7_SALTY	Sigma N (Sigma 54)-dependent regulator of rtcBA expression OS=Salmonella typhimurium (strain LT2 / SGSC1412 / ATCC 700720) GN=rtcR PE=4 SV=1	124.239	14	33.2068	8.7625	59	0	13.0446	0.0274011	2.8934	0.174	0.0155617	0.0256973	1
P0A281	PTH_SALTY	Peptidyl-tRNA hydrolase OS=Salmonella typhimurium (strain LT2 / SGSC1412 / ATCC 700720) GN=pth PE=3 SV=1	124.095	5	32.9897	6.7154	25	0	14.0697	0.0216854	2.4737	0.0525	0.0133044	0.0077535	1
Q8ZNL2	Q8ZNL2_SALTY	Putative phosphoserine phosphatase OS=Salmonella typhimurium (strain LT2 / SGSC1412 / ATCC 700720) GN=STM2197 PE=4 SV=1	123.949	6	36.2712	9.2133	22	0	11.6161	0.0246122	1.1986	0.0401	0.00644647	0.0059222	1
Q56016	RSMA_SALTY	Ribosomal RNA small subunit methyltransferase A OS=Salmonella typhimurium (strain LT2 / SGSC1412 / ATCC 700720) GN=rsmA PE=3 SV=2	123.23	6	38.4615	4.814	26	0	12.2452	0.0192381	1.667	0.0512	0.00896569	0.00756151	1
Q8ZQD0	Q8ZQD0_SALTY	Pyruvate formate-lyase-activating enzyme OS=Salmonella typhimurium (strain LT2 / SGSC1412 / ATCC 700720) GN=pflA PE=3 SV=1	122.704	7	30.6569	4.5931	33	2	12.4653	0.0307944	1.436	0.0455	0.00772329	0.0067197	1
Q8ZNT8	Q8ZNT8_SALTY	Putative ABC-type polar amino acid transport system OS=Salmonella typhimurium (strain LT2 / SGSC1412 / ATCC 700720) GN=yecC PE=4 SV=1	122.524	5	36.8	11.4037	26	1	10.8046	0.0192369	1.8848	0.0523	0.0101371	0.00772396	1
Q8ZM62	Q8ZM62_SALTY	Putative hydrolase or acyltransferase OS=Salmonella typhimurium (strain LT2 / SGSC1412 / ATCC 700720) GN=STM3079 PE=4 SV=1	122.501	9	38.6792	4.5343	38	2	14.5521	0.0231574	19.422	0.7004	0.104458	0.103439	1
Q7CQJ2	Q7CQJ2_SALTY	Putative gntR family regulatory protein OS=Salmonella typhimurium (strain LT2 / SGSC1412 / ATCC 700720) GN=STM1541 PE=4 SV=1	121.747	6	31.1787	11.4877	24	0	12.2821	0.0221045	1.5746	0.0474	0.00846873	0.0070003	1
P12677	BIOA_SALTY	Adenosylmethionine-8-amino-7-oxononanoate aminotransferase OS=Salmonella typhimurium (strain LT2 / SGSC1412 / ATCC 700720) GN=bioA PE=3 SV=2	121.031	9	32.634	7.0187	41	2	11.6862	0.0220839	3.7129	0.1779	0.0199692	0.0262733	1
Q8ZJU7	Q8ZJU7_SALTY	Transcriptional regulator OS=Salmonella typhimurium (strain LT2 / SGSC1412 / ATCC 700720) GN=rob PE=4 SV=1	120.779	5	18.3391	0.9607	22	0	12.8701	0.022055	1.1554	0.0386	0.00621413	0.00570067	1
Q8ZNM6	Q8ZNM6_SALTY	D-alanyl-D-alanine endopeptidase OS=Salmonella typhimurium (strain LT2 / SGSC1412 / ATCC 700720) GN=pbpG PE=3 SV=1	120.741	13	45.0794	9.341	58	4	12.2199	0.025125	0.9502	0.0326	0.00511049	0.00481455	1
Q8ZKL8	ARGC_SALTY	N-acetyl-gamma-glutamyl-phosphate reductase OS=Salmonella typhimurium (strain LT2 / SGSC1412 / ATCC 700720) GN=argC PE=1 SV=1	120.722	4	12.8743	6.6321	19	0	10.1664	0.0163573	3.6638	0.133	0.0197051	0.0196422	1
Q7DAP2	Q7DAP2_SALTY	Carbonic anhydrase OS=Salmonella typhimurium (strain LT2 / SGSC1412 / ATCC 700720) GN=PSLT046 PE=3 SV=1	120.466	6	28.8618	12.2235	37	1	12.2128	0.0194111	1.2851	0.0345	0.0069117	0.00509516	1
Q8ZNH2	Q8ZNH2_SALTY	Phosphotransferase RcsD OS=Salmonella typhimurium (strain LT2 / SGSC1412 / ATCC 700720) GN=yojN PE=3 SV=1	120.017	17	28.7964	9.3475	83	1	13.3118	0.0252555	1.1141	0.1114	0.005992	0.0164522	1
Q56078	BGLX_SALTY	Periplasmic beta-glucosidase OS=Salmonella typhimurium (strain LT2 / SGSC1412 / ATCC 700720) GN=bglX PE=3 SV=2	119.853	20	36.8627	5.9768	89	4	12.6663	0.0258379	2.223	0.1855	0.011956	0.0273957	1
Q7CQG1	Q7CQG1_SALTY	Putative translation factor OS=Salmonella typhimurium (strain LT2 / SGSC1412 / ATCC 700720) GN=yciO PE=3 SV=1	119.658	4	24.7573	4.7064	17	0	10.5454	0.0241065	2.5722	0.0599	0.0138342	0.00884637	1
Q8ZLA7	Q8ZLA7_SALTY	Putative PQQ enzyme repeat protein OS=Salmonella typhimurium (strain LT2 / SGSC1412 / ATCC 700720) GN=STM3632 PE=4 SV=1	119.244	11	28.6096	11.765	44	0	14.2932	0.0325268	8.2153	0.3462	0.0441846	0.0511288	1
Q8ZKX0	GLMU_SALTY	Bifunctional protein GlmU OS=Salmonella typhimurium (strain LT2 / SGSC1412 / ATCC 700720) GN=glmU PE=3 SV=1	118.956	12	29.1667	8.3039	65	4	9.9916	0.021512	2.0632	0.1021	0.0110966	0.0150787	1
Q8ZKE3	Q8ZKE3_SALTY	Arginine decarboxylase OS=Salmonella typhimurium (strain LT2 / SGSC1412 / ATCC 700720) GN=adi PE=4 SV=1	118.74	16	28.3069	9.656	81	0	14.2548	0.0281819	4.6753	0.3969	0.0251453	0.0586165	1
P0A1D3	CH60_SALTY	60 kDa chaperonin OS=Salmonella typhimurium (strain LT2 / SGSC1412 / ATCC 700720) GN=groL PE=3 SV=2	63658.9	172	78.4672	2.0838	1430	19	6.6216	0.0200866	421.542	24.2206	3.09174	4.92811	2
P0A1E3	CYSK_SALTY	Cysteine synthase A OS=Salmonella typhimurium (strain LT2 / SGSC1412 / ATCC 700720) GN=cysK PE=1 SV=2	47096.7	47	84.2105	1.6472	540	1	6.7782	0.0186654	173.09	5.9876	1.2695	1.21828	2
P0A263	OMPC_SALTY	Outer membrane protein C OS=Salmonella typhimurium (strain LT2 / SGSC1412 / ATCC 700720) GN=ompC PE=3 SV=1	42010.6	76	87.037	2.7324	713	3	7.4434	0.0212174	265.216	10.9373	1.94519	2.22539	2
Q8ZPY6	Q8ZPY6_SALTY	Putative molecular chaperone (Small heat shock protein) OS=Salmonella typhimurium (strain LT2 / SGSC1412 / ATCC 700720) GN=STM1251 PE=1 SV=1	39009.6	19	83.2258	1.8011	261	0	6.3167	0.0175829	186.791	3.2783	1.36999	0.667028	2
P0A1H5	EFTU_SALTY	Elongation factor Tu OS=Salmonella typhimurium (strain LT2 / SGSC1412 / ATCC 700720) GN=tufA PE=3 SV=2	37837.9	121	68.7817	1.5806	709	7	6.4066	0.0205974	511.648	22.2335	3.75261	4.5238	2
Q7CQV8	Q7CQV8_SALTY	Outer membrane protease, receptor for phage OX2 OS=Salmonella typhimurium (strain LT2 / SGSC1412 / ATCC 700720) GN=ompX PE=4 SV=1	37422	28	69.0058	2.0367	241	0	5.893	0.0179056	206.662	3.8339	1.51573	0.780075	2
Q8ZRN1	METQ_SALTY	D-methionine-binding lipoprotein MetQ OS=Salmonella typhimurium (strain LT2 / SGSC1412 / ATCC 700720) GN=metQ PE=3 SV=1	36853.8	41	77.4908	4.1109	379	0	7.289	0.0158992	93.2416	2.75	0.683866	0.559536	2
P02936	OMPA_SALTY	Outer membrane protein A OS=Salmonella typhimurium (strain LT2 / SGSC1412 / ATCC 700720) GN=ompA PE=3 SV=2	34964.9	74	72.5714	2.6078	478	1	5.7889	0.0171925	604.99	22.7652	4.4372	4.63198	2
P67605	YEEX_SALTY	UPF0265 protein YeeX OS=Salmonella typhimurium (strain LT2 / SGSC1412 / ATCC 700720) GN=yeeX PE=3 SV=1	34719.7	12	66.6667	2.2581	106	1	7.4783	0.0189531	31.8485	0.4164	0.233588	0.084724	2
P64076	ENO_SALTY	Enolase OS=Salmonella typhimurium (strain LT2 / SGSC1412 / ATCC 700720) GN=eno PE=3 SV=2	34370	61	75.463	1.702	536	4	7.1827	0.0203179	165.82	7.5707	1.21618	1.54039	2
P0A251	AHPC_SALTY	Alkyl hydroperoxide reductase subunit C OS=Salmonella typhimurium (strain LT2 / SGSC1412 / ATCC 700720) GN=ahpC PE=1 SV=2	31220.2	62	67.9144	2.0064	294	1	6.7817	0.0185686	144.523	3.015	1.05998	0.613455	2
P0A1S2	HNS_SALTY	DNA-binding protein H-NS OS=Salmonella typhimurium (strain LT2 / SGSC1412 / ATCC 700720) GN=hns PE=1 SV=2	30132.6	39	72.2628	1.9881	202	4	6.9385	0.0147192	106.542	1.662	0.781419	0.338163	2
Q7CQN4	LPP1_SALTY	Major outer membrane lipoprotein 1 OS=Salmonella typhimurium (strain LT2 / SGSC1412 / ATCC 700720) GN=lpp1 PE=3 SV=1	30029.1	11	48.7179	3.3703	122	3	6.3532	0.015497	108.388	0.9157	0.794954	0.186315	2
Q56073	DNAK_SALTY	Chaperone protein DnaK OS=Salmonella typhimurium (strain LT2 / SGSC1412 / ATCC 700720) GN=dnaK PE=3 SV=2	29102.2	125	85.8934	2.1941	1022	4	7.1822	0.0169951	116.928	8.1049	0.857594	1.64909	2
P25077	MDH_SALTY	Malate dehydrogenase OS=Salmonella typhimurium (strain LT2 / SGSC1412 / ATCC 700720) GN=mdh PE=3 SV=2	28134.9	53	76.2821	1.4212	437	0	6.4035	0.0168499	145.355	4.7453	1.06608	0.965516	2
Q8ZKX5	Q8ZKX5_SALTY	Phosphate-binding protein PstS OS=Salmonella typhimurium (strain LT2 / SGSC1412 / ATCC 700720) GN=pstS PE=3 SV=1	26759.9	68	80.0578	2.2452	528	0	6.7911	0.0143593	226.22	8.3287	1.65918	1.69462	2
P0A283	PTGA_SALTY	PTS system glucose-specific EIIA component OS=Salmonella typhimurium (strain LT2 / SGSC1412 / ATCC 700720) GN=crr PE=1 SV=2	26611.3	12	79.2899	1.882	159	1	6.625	0.0131625	65.8441	1.2015	0.482923	0.244467	2
P65702	PGK_SALTY	Phosphoglycerate kinase OS=Salmonella typhimurium (strain LT2 / SGSC1412 / ATCC 700720) GN=pgk PE=3 SV=2	24432.6	41	78.8114	2.6756	403	2	7.5633	0.0181637	78.5696	3.2452	0.576257	0.660294	2
Q8ZLD7	USPA_SALTY	Universal stress protein A OS=Salmonella typhimurium (strain LT2 / SGSC1412 / ATCC 700720) GN=uspA PE=3 SV=3	24073.3	16	77.0833	2.6107	134	2	8.4149	0.0185852	73.7503	1.1901	0.54091	0.242147	2
P0A1D5	CH10_SALTY	10 kDa chaperonin OS=Salmonella typhimurium (strain LT2 / SGSC1412 / ATCC 700720) GN=groS PE=3 SV=1	23174.5	20	80.4124	1.4197	146	0	5.9464	0.0212986	243.592	2.5134	1.78659	0.511396	2
Q7CR42	Q7CR42_SALTY	Putative thiol-alkyl hydroperoxide reductase OS=Salmonella typhimurium (strain LT2 / SGSC1412 / ATCC 700720) GN=STM0402 PE=4 SV=1	21242.4	49	68.5	1.7821	294	1	7.094	0.0147683	77.8784	1.7469	0.571187	0.355438	2
P43019	SODM_SALTY	Superoxide dismutase [Mn] OS=Salmonella typhimurium (strain LT2 / SGSC1412 / ATCC 700720) GN=sodA PE=3 SV=3	19180.8	28	75.7282	1.6581	223	1	7.0506	0.0182209	118.739	2.7404	0.870876	0.557583	2
P66764	METK_SALTY	S-adenosylmethionine synthase OS=Salmonella typhimurium (strain LT2 / SGSC1412 / ATCC 700720) GN=metK PE=3 SV=2	18788.9	57	61.7188	2.5268	372	1	7.3405	0.0166378	143.733	6.0628	1.05418	1.23358	2
P0A1P0	G3P_SALTY	Glyceraldehyde-3-phosphate dehydrogenase OS=Salmonella typhimurium (strain LT2 / SGSC1412 / ATCC 700720) GN=gapA PE=3 SV=2	17828.4	50	61.0272	3.8789	367	1	6.9042	0.0211145	291.667	10.4293	2.13919	2.12203	2
P0A1R6	DBHA_SALTY	DNA-binding protein HU-alpha OS=Salmonella typhimurium (strain LT2 / SGSC1412 / ATCC 700720) GN=hupA PE=3 SV=1	17357.4	16	63.3333	1.9038	117	0	6.2004	0.0148544	90.3284	0.86	0.6625	0.174982	2
Q7CQV9	DPS_SALTY	DNA protection during starvation protein OS=Salmonella typhimurium (strain LT2 / SGSC1412 / ATCC 700720) GN=dps PE=3 SV=3	16197.8	39	83.2335	2.5015	170	1	7.1818	0.0180688	36.296	0.6794	0.266207	0.138236	2
Q7CQJ0	SRA_SALTY	Stationary-phase-induced ribosome-associated protein OS=Salmonella typhimurium (strain LT2 / SGSC1412 / ATCC 700720) GN=sra PE=3 SV=1	15302.2	4	55.3191	0.5536	42	0	5.9566	0.0136086	12.6854	0.0681	0.0930391	0.0138562	2
Q8ZPZ0	Q8ZPZ0_SALTY	Isocitrate dehydrogenase [NADP] OS=Salmonella typhimurium (strain LT2 / SGSC1412 / ATCC 700720) GN=icdA PE=4 SV=1	14875.7	64	55.5288	4.8027	359	2	6.6124	0.0183464	76.9843	3.5513	0.56463	0.722575	2
P62405	RL5_SALTY	50S ribosomal protein L5 OS=Salmonella typhimurium (strain LT2 / SGSC1412 / ATCC 700720) GN=rplE PE=3 SV=2	14702.3	29	77.6536	3.5458	154	0	8.5942	0.0145523	37.8582	0.7713	0.277665	0.156935	2
P30705	PHOE_SALTY	Outer membrane pore protein E OS=Salmonella typhimurium (strain LT2 / SGSC1412 / ATCC 700720) GN=phoE PE=2 SV=1	14630.6	51	77.1429	2.0347	320	2	7.7126	0.0186235	48.1679	1.8671	0.35328	0.379895	2
Q8ZLM1	RS13_SALTY	30S ribosomal protein S13 OS=Salmonella typhimurium (strain LT2 / SGSC1412 / ATCC 700720) GN=rpsM PE=3 SV=3	14485.9	22	61.0169	3.9935	118	0	8.9974	0.0168042	44.1388	0.5834	0.323729	0.118703	2
Q7CPK0	UGPB_SALTY	sn-glycerol-3-phosphate-binding periplasmic protein UgpB OS=Salmonella typhimurium (strain LT2 / SGSC1412 / ATCC 700720) GN=ugpB PE=3 SV=1	14331.9	71	73.2877	2.1025	450	1	8.022	0.0179358	65.2977	3.1674	0.478916	0.644464	2
Q7CQW9	Q7CQW9_SALTY	Tol protein required for outer membrane integrity OS=Salmonella typhimurium (strain LT2 / SGSC1412 / ATCC 700720) GN=pal PE=3 SV=1	14157.4	25	54.023	1.9741	195	1	7.11	0.0162349	99.2432	1.8779	0.727884	0.382092	2
Q8ZP65	TPX_SALTY	Probable thiol peroxidase OS=Salmonella typhimurium (strain LT2 / SGSC1412 / ATCC 700720) GN=tpx PE=3 SV=1	13883.3	20	60.7143	3.6552	124	0	6.597	0.0149291	57.1943	1.0407	0.419483	0.211749	2
P66593	RS6_SALTY	30S ribosomal protein S6 OS=Salmonella typhimurium (strain LT2 / SGSC1412 / ATCC 700720) GN=rpsF PE=3 SV=1	13759.1	27	67.1756	2.9724	128	3	8.7907	0.017551	31.2242	0.4738	0.229009	0.096403	2
P66541	RS2_SALTY	30S ribosomal protein S2 OS=Salmonella typhimurium (strain LT2 / SGSC1412 / ATCC 700720) GN=rpsB PE=3 SV=2	13318.6	25	67.2199	1.5556	195	1	7.4583	0.0179473	42.0071	1.1264	0.308095	0.229186	2
P15111	DHE4_SALTY	NADP-specific glutamate dehydrogenase OS=Salmonella typhimurium (strain LT2 / SGSC1412 / ATCC 700720) GN=gdhA PE=3 SV=2	12894.3	51	60.179	2.3514	320	2	7.3903	0.0167172	37.8765	1.8528	0.277799	0.376985	2
P0A1P6	GLN1B_SALTY	Glutamine synthetase OS=Salmonella typhimurium (strain LT2 / SGSC1412 / ATCC 700720) GN=glnA PE=1 SV=2	12695.9	39	72.2814	4.741	382	3	7.7703	0.0178098	59.426	3.091	0.435851	0.628919	2
P55900	SERC_SALTY	Phosphoserine aminotransferase OS=Salmonella typhimurium (strain LT2 / SGSC1412 / ATCC 700720) GN=serC PE=1 SV=2	12587.1	26	54.4199	3.4184	255	2	8.3891	0.0178652	40.7777	1.6359	0.299078	0.332853	2
P14062	6PGD_SALTY	6-phosphogluconate dehydrogenase, decarboxylating OS=Salmonella typhimurium (strain LT2 / SGSC1412 / ATCC 700720) GN=gnd PE=3 SV=1	12577.4	63	82.6923	5.5741	426	0	8.4178	0.0163224	38.926	2.0051	0.285497	0.407973	2
Q8ZQS2	GPMA_SALTY	2,3-bisphosphoglycerate-dependent phosphoglycerate mutase OS=Salmonella typhimurium (strain LT2 / SGSC1412 / ATCC 700720) GN=gpmA PE=3 SV=3	12527.7	33	80.4	4.2194	192	1	9.1513	0.0198787	50.9171	1.4508	0.373444	0.295191	2
P67093	USPG_SALTY	Universal stress protein G OS=Salmonella typhimurium (strain LT2 / SGSC1412 / ATCC 700720) GN=uspG PE=3 SV=1	11952.4	13	85.2113	6.3392	105	0	7.6962	0.0227782	43.7963	0.6964	0.321217	0.141695	2
P11003	METF_SALTY	5,10-methylenetetrahydrofolate reductase OS=Salmonella typhimurium (strain LT2 / SGSC1412 / ATCC 700720) GN=metF PE=3 SV=2	11894.2	29	64.527	2.3366	228	1	8.8031	0.0174455	73.3183	2.4447	0.537742	0.497418	2
P0A2C7	POTD_SALTY	Spermidine/putrescine-binding periplasmic protein OS=Salmonella typhimurium (strain LT2 / SGSC1412 / ATCC 700720) GN=potD PE=3 SV=1	11427.7	50	76.4368	3.1652	344	0	8.4053	0.0208689	57.8056	2.2557	0.423966	0.458962	2
Q7CPE2	ATPB_SALTY	ATP synthase subunit beta OS=Salmonella typhimurium (strain LT2 / SGSC1412 / ATCC 700720) GN=atpD PE=3 SV=1	11333.4	48	83.4783	1.5732	393	2	7.8139	0.0179059	35.2817	1.7761	0.258768	0.361379	2
P0A1H3	EFG_SALTY	Elongation factor G OS=Salmonella typhimurium (strain LT2 / SGSC1412 / ATCC 700720) GN=fusA PE=3 SV=2	11309.9	79	68.4659	3.7591	508	6	7.3963	0.0177187	63.9957	4.977	0.469367	1.01266	2
Q7CPZ4	GRPE_SALTY	Protein GrpE OS=Salmonella typhimurium (strain LT2 / SGSC1412 / ATCC 700720) GN=grpE PE=3 SV=1	11043.6	23	78.0612	3.4998	151	2	8.7155	0.017191	39.8971	0.8714	0.292619	0.177302	2
P66955	TALB_SALTY	Transaldolase B OS=Salmonella typhimurium (strain LT2 / SGSC1412 / ATCC 700720) GN=talB PE=3 SV=2	11015.4	52	67.1924	1.4967	333	1	7.2217	0.0156868	57.1385	2.0194	0.419074	0.410883	2
P65889	PUR7_SALTY	Phosphoribosylaminoimidazole-succinocarboxamide synthase OS=Salmonella typhimurium (strain LT2 / SGSC1412 / ATCC 700720) GN=purC PE=3 SV=1	10690.3	23	60.3376	2.1215	166	1	7.1807	0.0162877	33.9826	0.9202	0.24924	0.187231	2
P37432	OMPF_SALTY	Outer membrane protein F OS=Salmonella typhimurium (strain LT2 / SGSC1412 / ATCC 700720) GN=ompF PE=1 SV=2	10401.4	40	83.4711	3.2245	320	3	9.1323	0.0183528	48.1765	1.9294	0.353343	0.392571	2
P66313	RL6_SALTY	50S ribosomal protein L6 OS=Salmonella typhimurium (strain LT2 / SGSC1412 / ATCC 700720) GN=rplF PE=3 SV=2	10276.9	26	54.8023	3.6457	127	0	7.4753	0.0175453	35.235	0.6665	0.258426	0.135611	2
Q8ZRT2	Q8ZRT2_SALTY	Pyruvate dehydrogenase E1 component OS=Salmonella typhimurium (strain LT2 / SGSC1412 / ATCC 700720) GN=aceE PE=4 SV=1	10214.3	129	66.0654	2.8448	717	5	8.1268	0.0167845	52.9925	5.2921	0.388665	1.07677	2
P66170	RL29_SALTY	50S ribosomal protein L29 OS=Salmonella typhimurium (strain LT2 / SGSC1412 / ATCC 700720) GN=rpmC PE=3 SV=1	9861.73	5	55.5556	0.9132	38	0	6.5991	0.0155351	11.6111	0.0843	0.0851598	0.0171523	2
P0A9Y9	CSPC_SALTY	Cold shock-like protein CspC OS=Salmonella typhimurium (strain LT2 / SGSC1412 / ATCC 700720) GN=cspC PE=3 SV=2	9825.53	20	86.9565	5.4696	94	0	8.8305	0.01761	92.0608	0.6815	0.675206	0.138663	2
Q8ZRS0	Q8ZRS0_SALTY	Carbonic anhydrase OS=Salmonella typhimurium (strain LT2 / SGSC1412 / ATCC 700720) GN=yadF PE=1 SV=1	9772.89	15	52.2727	2.9904	118	0	8.7035	0.0173856	31.0111	0.7768	0.227446	0.158054	2
P0DM78	PHOP_SALTY	Virulence transcriptional regulatory protein PhoP OS=Salmonella typhimurium (strain LT2 / SGSC1412 / ATCC 700720) GN=phoP PE=1 SV=1	9702.67	40	95.9821	3.3779	260	2	8.7386	0.0173502	47.0857	1.207	0.345343	0.245586	2
P0A1F6	UDP_SALTY	Uridine phosphorylase OS=Salmonella typhimurium (strain LT2 / SGSC1412 / ATCC 700720) GN=udp PE=1 SV=2	9697.6	19	55.7312	1.8257	135	1	7.3692	0.0172801	27.046	0.7386	0.198365	0.150281	2
Q7CQU5	Q7CQU5_SALTY	Thioredoxin reductase OS=Salmonella typhimurium (strain LT2 / SGSC1412 / ATCC 700720) GN=trxB PE=3 SV=1	9626.92	21	65.528	4.9896	192	2	8.7159	0.0176423	39.721	1.3868	0.291328	0.282169	2
P0A2B3	RS7_SALTY	30S ribosomal protein S7 OS=Salmonella typhimurium (strain LT2 / SGSC1412 / ATCC 700720) GN=rpsG PE=1 SV=2	9570.1	33	75.641	2.9664	186	1	7.4254	0.0176493	51.6419	0.9084	0.37876	0.18483	2
P0A7Z7	RPOA_SALTY	DNA-directed RNA polymerase subunit alpha OS=Salmonella typhimurium (strain LT2 / SGSC1412 / ATCC 700720) GN=rpoA PE=3 SV=1	9484.1	55	61.0942	2.8644	284	1	7.6289	0.0192874	35.1701	1.2921	0.25795	0.262901	2
Q7CR46	IRAP_SALTY	Anti-adapter protein IraP OS=Salmonella typhimurium (strain LT2 / SGSC1412 / ATCC 700720) GN=iraP PE=2 SV=2	9284.14	8	52.3256	0.9731	57	0	6.4696	0.0130961	27.8579	0.2753	0.20432	0.0560147	2
Q7CPL5	RL14_SALTY	50S ribosomal protein L14 OS=Salmonella typhimurium (strain LT2 / SGSC1412 / ATCC 700720) GN=rplN PE=3 SV=1	9245.38	6	28.4553	3.4572	66	1	7.8681	0.0154175	22.8822	0.3131	0.167826	0.0637058	2
Q8ZRT1	Q8ZRT1_SALTY	Acetyltransferase component of pyruvate dehydrogenase complex OS=Salmonella typhimurium (strain LT2 / SGSC1412 / ATCC 700720) GN=aceF PE=3 SV=2	8921.88	75	69.3164	3.7908	472	2	8.1936	0.0179664	49.8041	3.2926	0.365281	0.669938	2
P0A7V6	RS3_SALTY	30S ribosomal protein S3 OS=Salmonella typhimurium (strain LT2 / SGSC1412 / ATCC 700720) GN=rpsC PE=3 SV=2	8824.49	21	53.2189	4.3918	141	1	7.2465	0.0139765	50.452	1.3109	0.370032	0.266726	2
P0A7W4	RS5_SALTY	30S ribosomal protein S5 OS=Salmonella typhimurium (strain LT2 / SGSC1412 / ATCC 700720) GN=rpsE PE=1 SV=2	8807.68	20	73.6527	2.6481	118	1	7.3307	0.0177817	40.7445	0.7172	0.298834	0.145927	2
P61179	RL22_SALTY	50S ribosomal protein L22 OS=Salmonella typhimurium (strain LT2 / SGSC1412 / ATCC 700720) GN=rplV PE=3 SV=1	8737.98	21	61.8182	4.326	115	1	8.8883	0.0181399	31.9067	0.3901	0.234015	0.0793728	2
P60726	RL4_SALTY	50S ribosomal protein L4 OS=Salmonella typhimurium (strain LT2 / SGSC1412 / ATCC 700720) GN=rplD PE=1 SV=1	8700.61	16	44.7761	4.8356	109	0	6.7619	0.0141033	30.2541	0.6682	0.221894	0.135957	2
P58480	HTPG_SALTY	Chaperone protein HtpG OS=Salmonella typhimurium (strain LT2 / SGSC1412 / ATCC 700720) GN=htpG PE=3 SV=1	8686.31	83	76.7628	3.2633	526	1	7.8984	0.0155765	41.2698	2.9502	0.302687	0.600271	2
P66932	TIG_SALTY	Trigger factor OS=Salmonella typhimurium (strain LT2 / SGSC1412 / ATCC 700720) GN=tig PE=3 SV=1	8560.98	58	67.8241	3.1045	300	1	8.0278	0.0154523	28.7977	1.3842	0.211212	0.28164	2
P0A2A3	RL1_SALTY	50S ribosomal protein L1 OS=Salmonella typhimurium (strain LT2 / SGSC1412 / ATCC 700720) GN=rplA PE=3 SV=1	8483.87	30	76.4957	1.9012	202	1	7.6016	0.014598	45.2748	1.1196	0.332061	0.227803	2
P67904	RS10_SALTY	30S ribosomal protein S10 OS=Salmonella typhimurium (strain LT2 / SGSC1412 / ATCC 700720) GN=rpsJ PE=3 SV=1	8468.29	10	41.7476	0.988	59	0	5.6597	0.0137166	33.4304	0.3934	0.24519	0.0800442	2
P0A1F8	DHAS_SALTY	Aspartate-semialdehyde dehydrogenase OS=Salmonella typhimurium (strain LT2 / SGSC1412 / ATCC 700720) GN=asd PE=1 SV=1	8420.58	15	61.1413	1.8355	201	1	7.4461	0.0194104	54.2098	2.1881	0.397593	0.445208	2
Q7CQ71	RL25_SALTY	50S ribosomal protein L25 OS=Salmonella typhimurium (strain LT2 / SGSC1412 / ATCC 700720) GN=rplY PE=3 SV=1	8338.45	11	69.1489	6.9514	80	1	7.6629	0.0163891	26.6453	0.2809	0.195426	0.0571541	2
P65215	KDSA_SALTY	2-dehydro-3-deoxyphosphooctonate aldolase OS=Salmonella typhimurium (strain LT2 / SGSC1412 / ATCC 700720) GN=kdsA PE=3 SV=1	8245.11	31	73.5915	2.4773	202	4	8.3311	0.0191908	36.9285	1.1457	0.270846	0.233113	2
Q8ZRT0	Q8ZRT0_SALTY	Dihydrolipoyl dehydrogenase OS=Salmonella typhimurium (strain LT2 / SGSC1412 / ATCC 700720) GN=lpdA PE=4 SV=1	8117.85	45	46.4135	3.2176	270	2	6.9958	0.0167674	64.7003	3.2948	0.474534	0.670386	2
P64052	EFTS_SALTY	Elongation factor Ts OS=Salmonella typhimurium (strain LT2 / SGSC1412 / ATCC 700720) GN=tsf PE=3 SV=1	8059.74	61	79.5053	2.4326	337	3	8.4895	0.0177881	52.5659	1.6018	0.385537	0.325915	2
Q7CQ01	CLPB_SALTY	Chaperone protein ClpB OS=Salmonella typhimurium (strain LT2 / SGSC1412 / ATCC 700720) GN=clpB PE=3 SV=1	7781.95	89	66.3944	4.0515	622	2	8.2784	0.0163752	38.6499	3.6952	0.283472	0.751854	2
P58661	AAT_SALTY	Aspartate aminotransferase OS=Salmonella typhimurium (strain LT2 / SGSC1412 / ATCC 700720) GN=aspC PE=3 SV=1	7593.52	54	65.1515	2.1914	285	1	7.859	0.0156963	35.0782	1.5367	0.257276	0.312669	2
P66073	RL15_SALTY	50S ribosomal protein L15 OS=Salmonella typhimurium (strain LT2 / SGSC1412 / ATCC 700720) GN=rplO PE=3 SV=1	7570.4	10	52.7778	0.7643	89	0	6.5124	0.0143405	37.8794	0.5669	0.277821	0.115346	2
Q8ZQ40	NQOR_SALTY	NAD(P)H dehydrogenase (quinone) OS=Salmonella typhimurium (strain LT2 / SGSC1412 / ATCC 700720) GN=STM1119 PE=3 SV=3	7497.94	11	53.5354	2.8894	118	0	7.3762	0.0161777	24.1202	0.5033	0.176906	0.102405	2
P0A2B1	RS20_SALTY	30S ribosomal protein S20 OS=Salmonella typhimurium (strain LT2 / SGSC1412 / ATCC 700720) GN=rpsT PE=3 SV=2	7330.08	9	35.6322	1.823	44	0	7.0862	0.0199124	22.4691	0.2169	0.164796	0.0441322	2
Q7CPU6	Q7CPU6_SALTY	Fructose-bisphosphate aldolase OS=Salmonella typhimurium (strain LT2 / SGSC1412 / ATCC 700720) GN=fba PE=3 SV=1	7283.34	35	50.4178	1.9135	224	2	7.2834	0.0150287	88.6839	3.4928	0.650438	0.710672	2
P77983	KPYK1_SALTY	Pyruvate kinase I OS=Salmonella typhimurium (strain LT2 / SGSC1412 / ATCC 700720) GN=pykF PE=3 SV=2	7230.17	44	66.383	2.8818	290	1	8.4782	0.021147	33.0827	1.6872	0.24264	0.343291	2
P0AA13	RL13_SALTY	50S ribosomal protein L13 OS=Salmonella typhimurium (strain LT2 / SGSC1412 / ATCC 700720) GN=rplM PE=3 SV=1	7110.39	25	61.9718	2.9441	111	0	7.7609	0.0155811	27.9334	0.4475	0.204873	0.0910518	2
Q7CQ55	Q7CQ55_SALTY	Putative inner membrane protein OS=Salmonella typhimurium (strain LT2 / SGSC1412 / ATCC 700720) GN=elaB PE=4 SV=1	7013.89	14	42.7184	1.4451	77	0	6.6127	0.0173927	18.4337	0.2145	0.135199	0.0436438	2
Q8ZNV8	Q8ZNV8_SALTY	ABC superfamily high affinity Zn transport protein OS=Salmonella typhimurium (strain LT2 / SGSC1412 / ATCC 700720) GN=znuA PE=1 SV=1	6973.23	25	38.1381	1.6694	189	2	7.5172	0.0183982	45.2743	1.6607	0.332057	0.337899	2
P05989	ILVC_SALTY	Ketol-acid reductoisomerase (NADP(+)) OS=Salmonella typhimurium (strain LT2 / SGSC1412 / ATCC 700720) GN=ilvC PE=1 SV=4	6957.61	46	66.5988	5.7099	299	2	8.8973	0.0149162	44.1445	2.3963	0.323771	0.48757	2
Q7CP78	RIDA_SALTY	2-iminobutanoate/2-iminopropanoate deaminase OS=Salmonella typhimurium (strain LT2 / SGSC1412 / ATCC 700720) GN=ridA PE=1 SV=1	6938.84	13	76.5625	1.5958	75	1	8.8439	0.0181359	23.0409	0.3141	0.16899	0.0639092	2
P0CW86	SODC1_SALTY	Superoxide dismutase [Cu-Zn] 1 OS=Salmonella typhimurium (strain LT2 / SGSC1412 / ATCC 700720) GN=sodC1 PE=1 SV=1	6924.57	10	37.2881	0.9972	78	1	7.8459	0.0149654	33.8272	0.6272	0.2481	0.127615	2
Q7CQ36	Q7CQ36_SALTY	3-oxoacyl-[acyl-carrier-protein] synthase I OS=Salmonella typhimurium (strain LT2 / SGSC1412 / ATCC 700720) GN=fabB PE=3 SV=1	6701.92	31	57.9208	4.3733	218	4	10.0173	0.0177654	26.4481	1.1297	0.19398	0.229858	2
P66193	RL31B_SALTY	50S ribosomal protein L31 type B OS=Salmonella typhimurium (strain LT2 / SGSC1412 / ATCC 700720) GN=rpmE2 PE=3 SV=1	6629.3	7	70.9302	10.076	46	0	8.22	0.0147294	16.3829	0.1608	0.120158	0.0327176	2
Q8ZRP4	DAPD_SALTY	2,3,4,5-tetrahydropyridine-2,6-dicarboxylate N-succinyltransferase OS=Salmonella typhimurium (strain LT2 / SGSC1412 / ATCC 700720) GN=dapD PE=3 SV=1	6575.25	32	58.3942	2.9539	166	0	8.6546	0.0165976	46.3007	1.3901	0.339585	0.282841	2
P23988	PAGC_SALTY	Virulence membrane protein PagC OS=Salmonella typhimurium (strain LT2 / SGSC1412 / ATCC 700720) GN=pagC PE=3 SV=2	6420.42	14	68.6487	1.8914	114	0	8.9427	0.0195468	31.0198	0.6261	0.22751	0.127391	2
P41031	CYSP_SALTY	Thiosulfate-binding protein OS=Salmonella typhimurium (strain LT2 / SGSC1412 / ATCC 700720) GN=cysP PE=3 SV=2	6342	40	71.8935	4.6904	264	1	9.7652	0.0176399	27.9031	1.0487	0.204651	0.213377	2
Q8ZNU4	Q8ZNU4_SALTY	Ferritin OS=Salmonella typhimurium (strain LT2 / SGSC1412 / ATCC 700720) GN=ftn PE=3 SV=1	6182.36	10	41.2121	4.9625	75	0	7.8211	0.015223	23.1511	0.4477	0.169798	0.0910925	2
P16657	FABI_SALTY	Enoyl-[acyl-carrier-protein] reductase [NADH] FabI OS=Salmonella typhimurium (strain LT2 / SGSC1412 / ATCC 700720) GN=fabI PE=1 SV=3	6121.59	27	56.1069	3.2284	145	1	8.8244	0.0162188	30.0035	0.8398	0.220056	0.170872	2
P28354	SYK1_SALTY	Lysine--tRNA ligase OS=Salmonella typhimurium (strain LT2 / SGSC1412 / ATCC 700720) GN=lysS PE=3 SV=3	6085.39	45	66.9307	1.9491	273	1	8.6044	0.0158736	36.4269	2.0994	0.267168	0.42716	2
P0A2E1	GLYA_SALTY	Serine hydroxymethyltransferase OS=Salmonella typhimurium (strain LT2 / SGSC1412 / ATCC 700720) GN=glyA PE=1 SV=1	6040.07	52	50.1199	4.4539	300	3	9.0972	0.0189104	60.4735	2.7592	0.443534	0.561408	2
P0A1Z2	SKP_SALTY	Chaperone protein Skp OS=Salmonella typhimurium (strain LT2 / SGSC1412 / ATCC 700720) GN=skp PE=1 SV=1	5954.47	19	46.5839	3.8049	90	1	6.982	0.0179992	34.1062	0.6107	0.250147	0.124258	2
P0A2A1	RL19_SALTY	50S ribosomal protein L19 OS=Salmonella typhimurium (strain LT2 / SGSC1412 / ATCC 700720) GN=rplS PE=3 SV=2	5950.7	11	53.0435	0.9052	70	0	6.8087	0.0165172	30.3599	0.3986	0.22267	0.0811023	2
Q7CPE1	ATPA_SALTY	ATP synthase subunit alpha OS=Salmonella typhimurium (strain LT2 / SGSC1412 / ATCC 700720) GN=atpA PE=3 SV=1	5749.08	57	59.4542	2.2729	325	1	7.7745	0.016798	29.7741	1.6477	0.218374	0.335254	2
Q8ZRC9	YAJQ_SALTY	UPF0234 protein YajQ OS=Salmonella typhimurium (strain LT2 / SGSC1412 / ATCC 700720) GN=yajQ PE=3 SV=2	5621.18	18	70.5521	6.198	115	0	7.8204	0.0163525	13.334	0.2443	0.0977962	0.0497072	2
P0A2A9	RS16_SALTY	30S ribosomal protein S16 OS=Salmonella typhimurium (strain LT2 / SGSC1412 / ATCC 700720) GN=rpsP PE=3 SV=1	5608.82	15	71.9512	2.908	66	0	5.7022	0.0150381	23.418	0.2163	0.171756	0.0440101	2
Q8ZM69	Q8ZM69_SALTY	D-3-phosphoglycerate dehydrogenase OS=Salmonella typhimurium (strain LT2 / SGSC1412 / ATCC 700720) GN=serA PE=3 SV=1	5607.73	32	42.9268	2.3249	190	1	7.3276	0.0149625	63.1607	2.7927	0.463242	0.568224	2
P0A1R8	DBHB_SALTY	DNA-binding protein HU-beta OS=Salmonella typhimurium (strain LT2 / SGSC1412 / ATCC 700720) GN=hupB PE=3 SV=1	5592.77	10	52.2222	1.8759	47	0	6.1334	0.0163814	15.3589	0.1419	0.112647	0.0288721	2
Q04873	UDG_SALTY	UDP-glucose 6-dehydrogenase OS=Salmonella typhimurium (strain LT2 / SGSC1412 / ATCC 700720) GN=udg PE=3 SV=1	5578.51	36	79.6392	3.6565	271	0	7.7282	0.016363	30.2733	1.3261	0.222035	0.269819	2
Q7CPL4	RL16_SALTY	50S ribosomal protein L16 OS=Salmonella typhimurium (strain LT2 / SGSC1412 / ATCC 700720) GN=rplP PE=3 SV=1	5507.05	5	40.4412	5.589	50	0	8.3012	0.0166658	29.7866	0.4526	0.218465	0.0920895	2
O68926	BFR_SALTY	Bacterioferritin OS=Salmonella typhimurium (strain LT2 / SGSC1412 / ATCC 700720) GN=bfr PE=3 SV=1	5364.88	16	72.7848	5.4483	89	0	8.144	0.0159167	17.7594	0.326	0.130254	0.0663305	2
P60428	RL2_SALTY	50S ribosomal protein L2 OS=Salmonella typhimurium (strain LT2 / SGSC1412 / ATCC 700720) GN=rplB PE=3 SV=1	5355.7	44	53.4799	3.8842	197	2	7.6959	0.0152973	22.6701	0.6786	0.16627	0.138073	2
P60446	RL3_SALTY	50S ribosomal protein L3 OS=Salmonella typhimurium (strain LT2 / SGSC1412 / ATCC 700720) GN=rplC PE=3 SV=1	5321.1	16	43.5407	3.5662	92	0	8.4857	0.0149753	32.9995	0.736	0.24203	0.149752	2
O84944	SSEA_SALTY	Type III secretion system chaperone SseA OS=Salmonella typhimurium (strain LT2 / SGSC1412 / ATCC 700720) GN=sseA PE=1 SV=1	5173.15	10	53.7037	1.2804	56	0	7.8182	0.0175167	20.7443	0.2594	0.152146	0.0527795	2
P0A6B1	ACP_SALTY	Acyl carrier protein OS=Salmonella typhimurium (strain LT2 / SGSC1412 / ATCC 700720) GN=acpP PE=3 SV=2	5151.29	11	42.3077	1.4363	56	0	6.0569	0.0168614	41.2428	0.3563	0.302489	0.0724956	2
Q7CPE7	Q7CPE7_SALTY	Phosphate-specific transport system accessory protein PhoU OS=Salmonella typhimurium (strain LT2 / SGSC1412 / ATCC 700720) GN=phoU PE=3 SV=1	5049.23	24	53.9419	1.7624	156	2	8.3299	0.0182317	34.1639	0.9475	0.25057	0.192786	2
Q8ZKM0	CAPP_SALTY	Phosphoenolpyruvate carboxylase OS=Salmonella typhimurium (strain LT2 / SGSC1412 / ATCC 700720) GN=ppc PE=3 SV=1	4874.02	80	63.1937	3.9621	457	2	7.7563	0.0176944	29.131	2.8973	0.213657	0.589507	2
Q7CPL7	RL17_SALTY	50S ribosomal protein L17 OS=Salmonella typhimurium (strain LT2 / SGSC1412 / ATCC 700720) GN=rplQ PE=3 SV=1	4867.4	11	33.0709	2.1633	63	1	8.4481	0.0168915	33.7416	0.4876	0.247473	0.0992109	2
O54297	RS4_SALTY	30S ribosomal protein S4 OS=Salmonella typhimurium (strain LT2 / SGSC1412 / ATCC 700720) GN=rpsD PE=1 SV=3	4808.95	29	54.3689	1.8924	127	0	8.7393	0.0184339	31.2454	0.7356	0.229165	0.149671	2
Q8ZMD6	Q8ZMD6_SALTY	Putative MFS superfamily D-glucarate permease OS=Salmonella typhimurium (strain LT2 / SGSC1412 / ATCC 700720) GN=STM2963 PE=4 SV=1	4718.61	5	68.4564	1.0763	47	0	8.7479	0.0179355	7.5051	0.1224	0.055045	0.0249045	2
Q8ZK80	RL9_SALTY	50S ribosomal protein L9 OS=Salmonella typhimurium (strain LT2 / SGSC1412 / ATCC 700720) GN=rplI PE=3 SV=1	4579.58	20	64.4295	4.294	99	0	8.9554	0.0180638	15.5104	0.2448	0.113759	0.0498089	2
Q7CQT9	Q7CQT9_SALTY	30S ribosomal protein S1 OS=Salmonella typhimurium (strain LT2 / SGSC1412 / ATCC 700720) GN=rpsA PE=3 SV=1	4575.43	71	69.2998	2.795	416	1	8.316	0.0171836	30.5234	1.8707	0.223869	0.380627	2
P37592	OMPD_SALTY	Outer membrane porin protein OmpD OS=Salmonella typhimurium (strain LT2 / SGSC1412 / ATCC 700720) GN=ompD PE=1 SV=2	4540.53	34	73.4807	2.5296	206	0	8.6137	0.0211226	23.3305	0.9257	0.171114	0.18835	2
Q7CQR0	Q7CQR0_SALTY	Uncharacterized protein OS=Salmonella typhimurium (strain LT2 / SGSC1412 / ATCC 700720) GN=ycfF PE=4 SV=1	4426.66	7	44.5378	4.4999	58	0	10.2513	0.0188527	10.7776	0.143	0.0790467	0.0290959	2
P69226	IF1_SALTY	Translation initiation factor IF-1 OS=Salmonella typhimurium (strain LT2 / SGSC1412 / ATCC 700720) GN=infA PE=3 SV=2	4305.72	4	62.5	11.198	24	0	11.0696	0.0184355	4.8429	0.04	0.0355195	0.00813871	2
Q8ZNZ1	Q8ZNZ1_SALTY	Putative cytoplasmic protein OS=Salmonella typhimurium (strain LT2 / SGSC1412 / ATCC 700720) GN=STM1851 PE=4 SV=1	4171.13	1	24.0506	1.1215	15	0	4.8727	0.0133687	25.5872	0.2285	0.187665	0.0464924	2
P00929	TRPA_SALTY	Tryptophan synthase alpha chain OS=Salmonella typhimurium (strain LT2 / SGSC1412 / ATCC 700720) GN=trpA PE=1 SV=1	4136.84	18	60.8209	9.5184	91	1	10.8171	0.0199016	8.3343	0.2404	0.0611266	0.0489137	2
P66869	SUCC_SALTY	Succinate--CoA ligase [ADP-forming] subunit beta OS=Salmonella typhimurium (strain LT2 / SGSC1412 / ATCC 700720) GN=sucC PE=3 SV=1	4116.18	28	56.1856	3.5497	189	0	8.8077	0.0170569	19.5082	0.8148	0.14308	0.165786	2
Q7CQW0	Q7CQW0_SALTY	Glutamine high-affinity transporter OS=Salmonella typhimurium (strain LT2 / SGSC1412 / ATCC 700720) GN=glnH PE=3 SV=1	4067.01	9	42.7419	3.3527	79	0	7.9633	0.0179763	15.6147	0.4257	0.114524	0.0866162	2
P0A1A5	ILVE_SALTY	Branched-chain-amino-acid aminotransferase OS=Salmonella typhimurium (strain LT2 / SGSC1412 / ATCC 700720) GN=ilvE PE=1 SV=2	4025.6	27	62.4595	3.6538	178	0	9.5333	0.0192888	42.4212	1.4518	0.311132	0.295395	2
P0A2H9	DSBA_SALTY	Thiol:disulfide interchange protein DsbA OS=Salmonella typhimurium (strain LT2 / SGSC1412 / ATCC 700720) GN=dsbA PE=1 SV=1	3986.26	15	54.5894	4.6192	101	1	9.9795	0.0203264	18.8863	0.4349	0.138519	0.0884881	2
P64394	IHFB_SALTY	Integration host factor subunit beta OS=Salmonella typhimurium (strain LT2 / SGSC1412 / ATCC 700720) GN=ihfB PE=3 SV=1	3975.61	10	60.6383	3.6734	78	1	10.7335	0.0194904	10.4987	0.1115	0.0770011	0.0226867	2
Q8ZP10	Q8ZP10_SALTY	Site-determining protein OS=Salmonella typhimurium (strain LT2 / SGSC1412 / ATCC 700720) GN=minD PE=3 SV=1	3943	19	55.9259	3.014	112	1	9.4973	0.0182168	13.5697	0.4019	0.0995249	0.0817737	2
Q8ZKP7	TPIS_SALTY	Triosephosphate isomerase OS=Salmonella typhimurium (strain LT2 / SGSC1412 / ATCC 700720) GN=tpiA PE=3 SV=1	3933.3	31	65.098	3.1488	145	1	9.3556	0.0204103	32.8008	0.8885	0.240572	0.180781	2
P69936	YDFG_SALTY	NADP-dependent 3-hydroxy acid dehydrogenase YdfG OS=Salmonella typhimurium (strain LT2 / SGSC1412 / ATCC 700720) GN=ydfG PE=3 SV=1	3920.6	19	54.8387	1.3578	118	1	7.8956	0.0162533	19.9445	0.5405	0.14628	0.109974	2
Q8ZS18	Q8ZS18_SALTY	Threonine synthase OS=Salmonella typhimurium (strain LT2 / SGSC1412 / ATCC 700720) GN=thrC PE=4 SV=1	3900.86	25	54.9065	2.6767	162	0	8.8324	0.0180429	19.1826	0.9057	0.140692	0.184281	2
Q7CQK9	Q7CQK9_SALTY	Glutaredoxin OS=Salmonella typhimurium (strain LT2 / SGSC1412 / ATCC 700720) GN=ydhD PE=3 SV=1	3868.9	6	33.0435	10.299	37	0	6.625	0.0215834	25.2149	0.3298	0.184935	0.0671037	2
Q9L9I8	THIE_SALTY	Thiamine-phosphate synthase OS=Salmonella typhimurium (strain LT2 / SGSC1412 / ATCC 700720) GN=thiE PE=3 SV=1	3844.86	13	64.9289	1.5387	94	0	8.5908	0.0178959	21.5042	0.4942	0.157719	0.100554	2
Q7CPH8	SECB_SALTY	Protein-export protein SecB OS=Salmonella typhimurium (strain LT2 / SGSC1412 / ATCC 700720) GN=secB PE=3 SV=1	3828.62	9	49.6774	1.7529	60	0	8.781	0.0176999	15.4738	0.2704	0.11349	0.0550177	2
Q8ZR92	Q8ZR92_SALTY	Putative thioredoxin protein OS=Salmonella typhimurium (strain LT2 / SGSC1412 / ATCC 700720) GN=ybbN PE=1 SV=1	3824.73	11	54.2253	1.0806	112	0	8.1545	0.01417	18.6516	0.5955	0.136797	0.121165	2
P0A1V4	KAD_SALTY	Adenylate kinase OS=Salmonella typhimurium (strain LT2 / SGSC1412 / ATCC 700720) GN=adk PE=3 SV=1	3805.42	12	42.5234	3.3067	76	0	7.3319	0.0162198	14.6643	0.3453	0.107553	0.0702574	2
Q8ZR27	Q8ZR27_SALTY	Putative glycerol dehydrogenase OS=Salmonella typhimurium (strain LT2 / SGSC1412 / ATCC 700720) GN=ybdH PE=4 SV=1	3723.4	11	43.6464	1.8318	101	0	7.7479	0.020598	19.9863	0.7968	0.146586	0.162123	2
Q7CP68	Q7CP68_SALTY	Hyperosmotically inducible periplasmic protein OS=Salmonella typhimurium (strain LT2 / SGSC1412 / ATCC 700720) GN=osmY PE=4 SV=1	3686.97	17	54.6341	1.7423	102	0	7.5038	0.0172052	16.3867	0.3515	0.120186	0.0715189	2
Q8ZRU0	Q8ZRU0_SALTY	Cell division protein FtsZ OS=Salmonella typhimurium (strain LT2 / SGSC1412 / ATCC 700720) GN=ftsZ PE=3 SV=1	3663.62	29	95.5614	2.4478	224	0	8.9098	0.0193786	13.6269	0.5495	0.0999444	0.111806	2
O68883	CISY_SALTY	Citrate synthase OS=Salmonella typhimurium (strain LT2 / SGSC1412 / ATCC 700720) GN=gltA PE=3 SV=1	3663.13	32	44.2623	3.6321	152	4	7.3578	0.0150295	31.0621	1.5067	0.22782	0.306565	2
Q8ZK81	RS18_SALTY	30S ribosomal protein S18 OS=Salmonella typhimurium (strain LT2 / SGSC1412 / ATCC 700720) GN=rpsR PE=3 SV=3	3556.53	9	48	1.3705	34	0	6.0767	0.0126874	20.0883	0.1834	0.147335	0.037316	2
P66643	RS9_SALTY	30S ribosomal protein S9 OS=Salmonella typhimurium (strain LT2 / SGSC1412 / ATCC 700720) GN=rpsI PE=1 SV=2	3456.44	19	50	1.4528	83	1	7.641	0.0133654	25.2991	0.3751	0.185552	0.0763208	2
Q7CQP6	Q7CQP6_SALTY	Scaffolding protein for murein-synthesizing holoenzyme OS=Salmonella typhimurium (strain LT2 / SGSC1412 / ATCC 700720) GN=mipA PE=4 SV=1	3443.3	8	58.0645	0.841	75	1	8.3906	0.0184703	23.0217	0.6444	0.168849	0.131115	2
P60817	YFBU_SALTY	UPF0304 protein YfbU OS=Salmonella typhimurium (strain LT2 / SGSC1412 / ATCC 700720) GN=yfbU PE=3 SV=1	3416.71	16	84.7561	3.6284	95	1	9.0392	0.0156012	13.4812	0.2647	0.0988758	0.0538579	2
Q8ZQU0	Q8ZQU0_SALTY	Succinate--CoA ligase [ADP-forming] subunit alpha OS=Salmonella typhimurium (strain LT2 / SGSC1412 / ATCC 700720) GN=sucD PE=3 SV=1	3405.85	24	66.09	2.5581	134	2	9.1076	0.0207719	14.7543	0.4435	0.108213	0.090238	2
Q7BVH7	SSEB_SALTY	Secreted effector protein SseB OS=Salmonella typhimurium (strain LT2 / SGSC1412 / ATCC 700720) GN=sseB PE=1 SV=1	3371.35	12	51.5306	7.0299	101	0	9.7911	0.0198703	15.38	0.3306	0.112802	0.0672664	2
P40732	ARGD_SALTY	Acetylornithine/succinyldiaminopimelate aminotransferase OS=Salmonella typhimurium (strain LT2 / SGSC1412 / ATCC 700720) GN=argD PE=1 SV=3	3338.08	18	49.1358	2.8364	156	0	8.7116	0.0158454	30.1738	1.328	0.221305	0.270205	2
P0A2S0	LRP_SALTY	Leucine-responsive regulatory protein OS=Salmonella typhimurium (strain LT2 / SGSC1412 / ATCC 700720) GN=lrp PE=3 SV=2	3331.11	14	34.1463	2.0496	54	0	6.6481	0.0166604	20.5009	0.3889	0.150361	0.0791286	2
Q93GL9	Q93GL9_SALTY	Conjugative transfer: surface exclusion OS=Salmonella typhimurium (strain LT2 / SGSC1412 / ATCC 700720) GN=traT PE=4 SV=1	3305.22	24	50.6173	2.5206	139	2	8.4005	0.0171856	28.095	0.7368	0.206058	0.149915	2
P0A1V6	KPRS_SALTY	Ribose-phosphate pyrophosphokinase OS=Salmonella typhimurium (strain LT2 / SGSC1412 / ATCC 700720) GN=prs PE=3 SV=2	3288.57	15	48.254	2.5065	131	1	8.561	0.014858	19.6212	0.6758	0.143909	0.137504	2
Q8ZPY0	Q8ZPY0_SALTY	Putative periplasmic protein OS=Salmonella typhimurium (strain LT2 / SGSC1412 / ATCC 700720) GN=STM1263 PE=4 SV=1	3262.42	25	60	3.999	103	1	8.0234	0.01637	29.2171	0.7228	0.214288	0.147067	2
P65748	IPYR_SALTY	Inorganic pyrophosphatase OS=Salmonella typhimurium (strain LT2 / SGSC1412 / ATCC 700720) GN=ppa PE=3 SV=2	3257.39	25	53.9773	2.8172	106	0	9.4443	0.0190531	12.6274	0.2499	0.0926137	0.0508466	2
Q7CR43	Q7CR43_SALTY	Response regulator in two-component regulatory system with PhoR (Or CreC) OS=Salmonella typhimurium (strain LT2 / SGSC1412 / ATCC 700720) GN=phoB PE=4 SV=1	3251.4	17	66.3755	5.617	117	2	10.5902	0.0187826	26.4828	0.7007	0.194234	0.14257	2
P58696	SYN_SALTY	Asparagine--tRNA ligase OS=Salmonella typhimurium (strain LT2 / SGSC1412 / ATCC 700720) GN=asnS PE=3 SV=2	3240.67	32	62.0172	2.0092	189	4	8.6619	0.0156193	22.1098	1.1663	0.162161	0.237304	2
P0AA28	THIO_SALTY	Thioredoxin 1 OS=Salmonella typhimurium (strain LT2 / SGSC1412 / ATCC 700720) GN=trxA PE=1 SV=2	3229.9	9	62.3853	2.5714	72	1	6.9766	0.0184976	26.4477	0.3153	0.193977	0.0641534	2
P02910	HISJ_SALTY	Histidine-binding periplasmic protein OS=Salmonella typhimurium (strain LT2 / SGSC1412 / ATCC 700720) GN=hisJ PE=1 SV=1	3205.81	22	66.9231	1.7131	126	1	8.3344	0.0158092	22.0564	0.6285	0.161769	0.12788	2
Q7CR88	Q7CR88_SALTY	Putative secreted protein OS=Salmonella typhimurium (strain LT2 / SGSC1412 / ATCC 700720) GN=STM0082 PE=1 SV=1	3169.1	5	50	1.0296	53	0	8.7794	0.0153398	12.7034	0.1309	0.0931711	0.0266339	2
P37413	META_SALTY	Homoserine O-succinyltransferase OS=Salmonella typhimurium (strain LT2 / SGSC1412 / ATCC 700720) GN=metA PE=3 SV=4	3125.02	17	47.5728	5.1807	132	0	9.2006	0.0176262	17.339	0.6215	0.12717	0.126455	2
Q8ZP03	Q8ZP03_SALTY	Mannose-specific enzyme IIAB OS=Salmonella typhimurium (strain LT2 / SGSC1412 / ATCC 700720) GN=manX PE=4 SV=1	3118.57	21	68.6335	2.2848	138	1	8.4534	0.0173993	18.5439	0.6488	0.136007	0.13201	2
P0A297	RL10_SALTY	50S ribosomal protein L10 OS=Salmonella typhimurium (strain LT2 / SGSC1412 / ATCC 700720) GN=rplJ PE=3 SV=2	3113.19	15	60.6061	3.3285	92	1	10.5402	0.0172157	23.1453	0.4133	0.169756	0.0840932	2
P26219	CDH_SALTY	CDP-diacylglycerol pyrophosphatase OS=Salmonella typhimurium (strain LT2 / SGSC1412 / ATCC 700720) GN=cdh PE=3 SV=2	3102.91	24	61.753	2.634	113	0	7.9637	0.0170621	14.2637	0.4079	0.104615	0.0829945	2
Q7CQR3	Q7CQR3_SALTY	Glutaredoxin 2 OS=Salmonella typhimurium (strain LT2 / SGSC1412 / ATCC 700720) GN=grxB PE=1 SV=1	3084.02	18	80.9302	3.7442	122	0	9.6068	0.0187746	17.3895	0.4274	0.127541	0.0869621	2
Q9S4Z1	Q9S4Z1_SALTY	Putative ABC-type transport system ATPase component/cell division protein OS=Salmonella typhimurium (strain LT2 / SGSC1412 / ATCC 700720) GN=sfbA PE=4 SV=1	3069.36	18	61.9565	4.0982	106	0	8.2016	0.0147869	13.1926	0.3945	0.0967591	0.080268	2
Q7CQ97	Q7CQ97_SALTY	3-oxoacyl-[acyl-carrier-protein] synthase I OS=Salmonella typhimurium (strain LT2 / SGSC1412 / ATCC 700720) GN=fbaB PE=4 SV=1	3064.6	27	69.1429	5.2853	159	2	9.3452	0.0168038	21.3388	0.8176	0.156506	0.166355	2
P0A1B3	ARGR_SALTY	Arginine repressor OS=Salmonella typhimurium (strain LT2 / SGSC1412 / ATCC 700720) GN=argR PE=1 SV=1	3043.43	9	62.8205	5.6165	61	0	9.2485	0.01867	14.118	0.2417	0.103546	0.0491782	2
P0A2F4	SODF_SALTY	Superoxide dismutase [Fe] OS=Salmonella typhimurium (strain LT2 / SGSC1412 / ATCC 700720) GN=sodB PE=3 SV=2	3043.01	12	51.8135	2.5142	65	0	9.9687	0.0220544	13.0271	0.2783	0.0955453	0.0566251	2
P0A295	RHO_SALTY	Transcription termination factor Rho OS=Salmonella typhimurium (strain LT2 / SGSC1412 / ATCC 700720) GN=rho PE=3 SV=1	3032.56	46	64.6778	2.3335	260	2	9.1071	0.0191187	16.5084	0.7767	0.121078	0.158033	2
P0A249	PT1_SALTY	Phosphoenolpyruvate-protein phosphotransferase OS=Salmonella typhimurium (strain LT2 / SGSC1412 / ATCC 700720) GN=ptsI PE=1 SV=1	2966.26	40	60.3478	5.5751	234	1	9.3928	0.0162589	22.5859	1.4364	0.165653	0.292261	2
P65534	NDK_SALTY	Nucleoside diphosphate kinase OS=Salmonella typhimurium (strain LT2 / SGSC1412 / ATCC 700720) GN=ndk PE=3 SV=2	2939.55	13	54.5455	1.5885	61	0	7.3142	0.0167133	10.7858	0.168	0.0791068	0.0341826	2
P65882	PURA_SALTY	Adenylosuccinate synthetase OS=Salmonella typhimurium (strain LT2 / SGSC1412 / ATCC 700720) GN=purA PE=3 SV=2	2934.01	41	61.3426	4.5098	188	1	9.4175	0.0204364	14.634	0.6967	0.107331	0.141756	2
Q7CQ23	Q7CQ23_SALTY	Thioredoxin dependent thiol peroxidase OS=Salmonella typhimurium (strain LT2 / SGSC1412 / ATCC 700720) GN=bcp PE=4 SV=1	2930.05	10	48.0769	2.5593	50	0	7.8941	0.0209389	11.7549	0.209	0.0862145	0.0425248	2
P0A1D7	CLPP_SALTY	ATP-dependent Clp protease proteolytic subunit OS=Salmonella typhimurium (strain LT2 / SGSC1412 / ATCC 700720) GN=clpP PE=3 SV=1	2927.48	9	44.9275	2.6103	73	0	9.268	0.0156042	22.9289	0.534	0.168169	0.108652	2
Q8ZM63	Q8ZM63_SALTY	Transketolase OS=Salmonella typhimurium (strain LT2 / SGSC1412 / ATCC 700720) GN=tktA PE=3 SV=1	2923.4	40	55.3545	5.1756	285	2	9.8044	0.0196457	23.0395	1.6685	0.16898	0.339486	2
P0A2M5	UPP_SALTY	Uracil phosphoribosyltransferase OS=Salmonella typhimurium (strain LT2 / SGSC1412 / ATCC 700720) GN=upp PE=3 SV=1	2907.54	15	85.0962	5.5719	91	0	8.1136	0.0175148	10.3645	0.2341	0.0760168	0.0476318	2
Q8ZLD5	Q8ZLD5_SALTY	Putative phosphatase OS=Salmonella typhimurium (strain LT2 / SGSC1412 / ATCC 700720) GN=STM3595 PE=4 SV=1	2895.78	23	70.6856	5.1142	169	1	9.0725	0.0164618	17.4598	0.8133	0.128056	0.16548	2
Q8ZLT0	ASSY_SALTY	Argininosuccinate synthase OS=Salmonella typhimurium (strain LT2 / SGSC1412 / ATCC 700720) GN=argG PE=3 SV=3	2869.48	47	72.7069	4.0562	229	2	9.2542	0.0185659	19.8232	0.9897	0.14539	0.201372	2
P0A7L6	RL20_SALTY	50S ribosomal protein L20 OS=Salmonella typhimurium (strain LT2 / SGSC1412 / ATCC 700720) GN=rplT PE=3 SV=2	2867.15	17	35.5932	3.5833	44	0	4.5717	0.0159186	16.8682	0.2277	0.123717	0.0463296	2
Q8ZLA9	Q8ZLA9_SALTY	Dipeptide transport protein OS=Salmonella typhimurium (strain LT2 / SGSC1412 / ATCC 700720) GN=dppA PE=4 SV=1	2854.42	34	50.8411	3.4804	187	0	9.672	0.0167601	18.9426	1.145	0.138932	0.232971	2
P0A1S0	IHFA_SALTY	Integration host factor subunit alpha OS=Salmonella typhimurium (strain LT2 / SGSC1412 / ATCC 700720) GN=ihfA PE=3 SV=1	2854.34	9	63.6364	1.7475	45	0	9.585	0.0151319	15.7234	0.1787	0.115321	0.0363597	2
Q7CPS4	Q7CPS4_SALTY	Putative outer membrane protein OS=Salmonella typhimurium (strain LT2 / SGSC1412 / ATCC 700720) GN=ygiW PE=4 SV=1	2846.84	15	38.4615	2.4554	64	0	7.8353	0.015435	11.2062	0.1569	0.0821902	0.0319241	2
P0AA02	NUSG_SALTY	Transcription termination/antitermination protein NusG OS=Salmonella typhimurium (strain LT2 / SGSC1412 / ATCC 700720) GN=nusG PE=3 SV=2	2832.75	17	66.2983	1.698	91	1	11.3368	0.0193433	15.6393	0.3213	0.114704	0.0653742	2
Q8XG72	Q8XG72_SALTY	Arginine transport system OS=Salmonella typhimurium (strain LT2 / SGSC1412 / ATCC 700720) GN=artI PE=3 SV=1	2830.84	19	59.2593	1.8814	117	0	9.1969	0.0205675	16.5459	0.4486	0.121353	0.0912756	2
Q8ZKN5	Q8ZKN5_SALTY	Cystathionine gamma-synthase OS=Salmonella typhimurium (strain LT2 / SGSC1412 / ATCC 700720) GN=metB PE=3 SV=1	2802.08	24	26.943	2.7086	124	0	6.9309	0.0166171	25.9196	1.0872	0.190103	0.22121	2
P63411	ACKA_SALTY	Acetate kinase OS=Salmonella typhimurium (strain LT2 / SGSC1412 / ATCC 700720) GN=ackA PE=1 SV=1	2793.69	18	51.25	2.5884	132	2	9.8635	0.0170534	20.5211	0.8947	0.150509	0.182043	2
P67651	RRAA_SALTY	Regulator of ribonuclease activity A OS=Salmonella typhimurium (strain LT2 / SGSC1412 / ATCC 700720) GN=rraA PE=3 SV=1	2791.41	8	69.5652	1.2206	54	0	7.7386	0.0160773	8.2198	0.1438	0.0602869	0.0292587	2
P26983	HPF_SALTY	Ribosome hibernation promoting factor OS=Salmonella typhimurium (strain LT2 / SGSC1412 / ATCC 700720) GN=hpf PE=3 SV=1	2753.07	8	71.5789	1.23	34	0	5.6216	0.0147803	13.2782	0.1442	0.0973869	0.0293401	2
Q7CPS3	Q7CPS3_SALTY	Putative cytoplasmic protein OS=Salmonella typhimurium (strain LT2 / SGSC1412 / ATCC 700720) GN=ygiN PE=4 SV=1	2744.28	3	24.0385	0.9643	19	0	7.5454	0.0182295	5.9968	0.0698	0.0439826	0.0142021	2
P0AA19	OMPR_SALTY	Transcriptional regulatory protein OmpR OS=Salmonella typhimurium (strain LT2 / SGSC1412 / ATCC 700720) GN=ompR PE=3 SV=1	2736.43	18	66.1088	3.9716	104	2	9.5086	0.0170401	14.8909	0.4082	0.109215	0.0830555	2
Q8ZNW4	Q8ZNW4_SALTY	2-keto-3-deoxygluconate 6-phosphate aldolase OS=Salmonella typhimurium (strain LT2 / SGSC1412 / ATCC 700720) GN=eda PE=4 SV=1	2716.21	8	57.277	9.0896	66	0	9.1919	0.0218092	12.1003	0.2705	0.0887478	0.055038	2
Q8ZLL6	Q8ZLL6_SALTY	Peptidyl-prolyl cis-trans isomerase OS=Salmonella typhimurium (strain LT2 / SGSC1412 / ATCC 700720) GN=fkpA PE=3 SV=1	2707.41	22	53.3088	2.9538	124	0	9.7731	0.0201632	21.1248	0.6115	0.154937	0.124421	2
Q08016	OTC_SALTY	Ornithine carbamoyltransferase OS=Salmonella typhimurium (strain LT2 / SGSC1412 / ATCC 700720) GN=argI PE=3 SV=3	2675.66	14	51.7964	3.3438	101	0	10.4432	0.0185864	7.6571	0.2831	0.0561598	0.0576017	2
Q8ZLL4	Q8ZLL4_SALTY	Peptidyl-prolyl cis-trans isomerase OS=Salmonella typhimurium (strain LT2 / SGSC1412 / ATCC 700720) GN=slyD PE=3 SV=1	2665.51	6	35.7143	2.3011	49	0	5.8926	0.0184143	19.8324	0.4191	0.145458	0.0852733	2
Q8ZJV7	DEOD_SALTY	Purine nucleoside phosphorylase DeoD-type OS=Salmonella typhimurium (strain LT2 / SGSC1412 / ATCC 700720) GN=deoD PE=3 SV=1	2629.43	15	64.8536	3.5975	94	2	10.3848	0.0182344	11.6929	0.3064	0.0857598	0.0623425	2
P65559	YFCD_SALTY	Uncharacterized Nudix hydrolase YfcD OS=Salmonella typhimurium (strain LT2 / SGSC1412 / ATCC 700720) GN=yfcD PE=3 SV=1	2623.48	7	40.7609	9.3721	61	0	8.7382	0.0155456	8.9042	0.1882	0.0653065	0.0382926	2
Q8ZRB9	Q8ZRB9_SALTY	Lon protease OS=Salmonella typhimurium (strain LT2 / SGSC1412 / ATCC 700720) GN=lon PE=2 SV=1	2611.94	49	47.0663	2.9785	280	1	8.1205	0.0162176	13.7236	1.2043	0.100654	0.245036	2
P66491	RS19_SALTY	30S ribosomal protein S19 OS=Salmonella typhimurium (strain LT2 / SGSC1412 / ATCC 700720) GN=rpsS PE=3 SV=2	2553.42	14	57.6087	2.7202	46	0	7.4765	0.0181093	8.1953	0.0854	0.0601072	0.0173761	2
P37412	LEU3_SALTY	3-isopropylmalate dehydrogenase OS=Salmonella typhimurium (strain LT2 / SGSC1412 / ATCC 700720) GN=leuB PE=1 SV=2	2543.79	23	47.1074	2.6433	138	1	8.3037	0.0205444	23.1929	0.923	0.170105	0.187801	2
Q8ZN40	ISCS_SALTY	Cysteine desulfurase IscS OS=Salmonella typhimurium (strain LT2 / SGSC1412 / ATCC 700720) GN=iscS PE=3 SV=1	2529.36	30	53.2178	2.95	176	0	8.7474	0.020973	19.1383	0.8663	0.140367	0.176264	2
Q8ZKI5	Q8ZKI5_SALTY	Aspartokinase OS=Salmonella typhimurium (strain LT2 / SGSC1412 / ATCC 700720) GN=lysC PE=3 SV=1	2518.4	25	56.5702	4.6144	166	0	8.9356	0.0196921	12.8068	0.6264	0.0939295	0.127452	2
H9L419	H9L419_SALTY	Putative periplasmic binding transport protein OS=Salmonella typhimurium (strain LT2 / SGSC1412 / ATCC 700720) GN=fliY PE=3 SV=1	2502.11	27	61.6541	3.9806	139	2	10.0648	0.0192872	17.7161	0.5103	0.129936	0.10383	2
Q7CQU1	Q7CQU1_SALTY	Pyruvate formate lyase I, induced anaerobically OS=Salmonella typhimurium (strain LT2 / SGSC1412 / ATCC 700720) GN=pflB PE=4 SV=1	2499.77	57	68.9474	4.7752	346	0	9.6478	0.0186959	16.8047	1.4342	0.123251	0.291813	2
P68684	RS21_SALTY	30S ribosomal protein S21 OS=Salmonella typhimurium (strain LT2 / SGSC1412 / ATCC 700720) GN=rpsU PE=3 SV=2	2497.53	11	43.662	1.9135	27	0	7.7864	0.0197637	4.7741	0.0409	0.0350149	0.00832183	2
Q7CPL6	RL18_SALTY	50S ribosomal protein L18 OS=Salmonella typhimurium (strain LT2 / SGSC1412 / ATCC 700720) GN=rplR PE=3 SV=1	2451.98	8	55.5556	3.8039	47	0	8.5164	0.0155731	13.3354	0.1703	0.0978064	0.0346506	2
P67617	FETP_SALTY	Probable Fe(2+)-trafficking protein OS=Salmonella typhimurium (strain LT2 / SGSC1412 / ATCC 700720) GN=yggX PE=1 SV=2	2451.68	6	50.5495	3.3752	26	0	7.4496	0.0208224	4.8054	0.0527	0.0352445	0.0107228	2
P14845	CARA_SALTY	Carbamoyl-phosphate synthase small chain OS=Salmonella typhimurium (strain LT2 / SGSC1412 / ATCC 700720) GN=carA PE=3 SV=2	2449.37	22	52.8796	2.6447	152	1	9.7452	0.0211479	22.1622	0.9281	0.162545	0.188838	2
Q8ZRF0	Q8ZRF0_SALTY	Pyrroline-5-carboxylate reductase OS=Salmonella typhimurium (strain LT2 / SGSC1412 / ATCC 700720) GN=proC PE=3 SV=1	2436.27	10	45.3532	5.6968	59	1	9.6807	0.017713	8.2708	0.234	0.0606609	0.0476115	2
P0A2F6	SSB1_SALTY	Single-stranded DNA-binding protein 1 OS=Salmonella typhimurium (strain LT2 / SGSC1412 / ATCC 700720) GN=ssb PE=3 SV=2	2418.86	9	48.8636	4.1401	56	0	9.5608	0.0158376	12.2316	0.2333	0.0897108	0.047469	2
P26976	PHON_SALTY	Non-specific acid phosphatase OS=Salmonella typhimurium (strain LT2 / SGSC1412 / ATCC 700720) GN=phoN PE=3 SV=1	2412.53	14	38	4.0128	92	1	9.1218	0.0169867	17.7329	0.5053	0.130059	0.102812	2
Q8ZP57	STEC_SALTY	Secreted effector kinase SteC OS=Salmonella typhimurium (strain LT2 / SGSC1412 / ATCC 700720) GN=steC PE=1 SV=1	2378.42	33	51.4223	6.0491	174	0	8.7168	0.0183868	24.8513	1.3097	0.182268	0.266482	2
Q7CQX4	Q7CQX4_SALTY	Dihydrolipoyllysine-residue succinyltransferase component of 2-oxoglutarate dehydrogenase complex OS=Salmonella typhimurium (strain LT2 / SGSC1412 / ATCC 700720) GN=sucB PE=3 SV=1	2371.41	27	48.7562	1.2066	163	1	9.0095	0.0211101	24.0798	1.0561	0.17661	0.214882	2
P0A7N6	RL32_SALTY	50S ribosomal protein L32 OS=Salmonella typhimurium (strain LT2 / SGSC1412 / ATCC 700720) GN=rpmF PE=3 SV=2	2345.16	2	43.8596	0.7601	20	0	7.9993	0.0130792	5.9275	0.0382	0.0434743	0.00777247	2
Q8ZKW8	ATPG_SALTY	ATP synthase gamma chain OS=Salmonella typhimurium (strain LT2 / SGSC1412 / ATCC 700720) GN=atpG PE=2 SV=1	2338.12	20	52.6132	4.7263	107	1	9.7225	0.018446	12.3571	0.3913	0.0906313	0.0796169	2
Q7CQ13	Q7CQ13_SALTY	[2FE-2S] ferredoxin OS=Salmonella typhimurium (strain LT2 / SGSC1412 / ATCC 700720) GN=fdx PE=4 SV=1	2332.16	3	36.036	1.1827	23	0	7.2296	0.0148961	6.775	0.0866	0.0496902	0.0176203	2
Q8ZRJ5	Q8ZRJ5_SALTY	Aminoacyl-histidine dipeptidase (Peptidase D) OS=Salmonella typhimurium (strain LT2 / SGSC1412 / ATCC 700720) GN=pepD PE=4 SV=1	2326.64	27	41.4433	7.1237	157	0	9.8702	0.0189158	20.4735	1.0794	0.15016	0.219623	2
P66738	RRF_SALTY	Ribosome-recycling factor OS=Salmonella typhimurium (strain LT2 / SGSC1412 / ATCC 700720) GN=frr PE=3 SV=1	2325.33	9	49.1892	6.0518	64	0	9.3759	0.0200312	19.2023	0.3958	0.140836	0.0805325	2
P0A1S4	STPA_SALTY	DNA-binding protein StpA OS=Salmonella typhimurium (strain LT2 / SGSC1412 / ATCC 700720) GN=stpA PE=3 SV=1	2296.02	12	66.9173	2.3473	79	1	8.8382	0.0160765	10.3443	0.1602	0.0758687	0.0325955	2
Q7CR20	Q7CR20_SALTY	Regulatory protein P-II 2 OS=Salmonella typhimurium (strain LT2 / SGSC1412 / ATCC 700720) GN=glnK PE=3 SV=1	2244.45	6	58.0357	1.9088	38	0	7.3229	0.0157082	6.7567	0.083	0.049556	0.0168878	2
P0A7K0	RL11_SALTY	50S ribosomal protein L11 OS=Salmonella typhimurium (strain LT2 / SGSC1412 / ATCC 700720) GN=rplK PE=3 SV=2	2201.26	11	68.3099	1.8266	59	1	7.0763	0.017382	10.2442	0.153	0.0751345	0.0311306	2
P0A2K1	TRPB_SALTY	Tryptophan synthase beta chain OS=Salmonella typhimurium (strain LT2 / SGSC1412 / ATCC 700720) GN=trpB PE=1 SV=2	2190.27	9	31.738	0.9798	79	0	8.5011	0.0172899	11.5626	0.499	0.0848041	0.10153	2
Q8ZLQ2	Q8ZLQ2_SALTY	Putative periplasmic protein OS=Salmonella typhimurium (strain LT2 / SGSC1412 / ATCC 700720) GN=yhcB PE=4 SV=1	2188.85	9	64.9254	4.0456	60	0	12.0634	0.0178618	6.9366	0.1059	0.0508754	0.0215472	2
P06173	RPOB_SALTY	DNA-directed RNA polymerase subunit beta OS=Salmonella typhimurium (strain LT2 / SGSC1412 / ATCC 700720) GN=rpoB PE=3 SV=2	2173.85	80	61.6244	5.152	517	4	10.0629	0.0186682	17.1678	2.5923	0.125915	0.52745	2
Q8ZND6	PTA_SALTY	Phosphate acetyltransferase OS=Salmonella typhimurium (strain LT2 / SGSC1412 / ATCC 700720) GN=pta PE=1 SV=1	2171.16	34	59.5238	3.5537	217	2	10.2909	0.0180785	13.0738	1.0148	0.0958878	0.206479	2
Q8ZPV9	YEAD_SALTY	Putative glucose-6-phosphate 1-epimerase OS=Salmonella typhimurium (strain LT2 / SGSC1412 / ATCC 700720) GN=yeaD PE=1 SV=1	2165.35	4	26.1905	11.1135	34	0	7.6393	0.0196539	7.3988	0.243	0.0542654	0.0494427	2
O54296	RS11_SALTY	30S ribosomal protein S11 OS=Salmonella typhimurium (strain LT2 / SGSC1412 / ATCC 700720) GN=rpsK PE=3 SV=2	2140.24	14	55.814	3.4117	59	0	9.4795	0.022162	19.7222	0.275	0.144649	0.0559536	2
Q7CQW6	Q7CQW6_SALTY	Molybdenum cofactor biosynthesis protein B OS=Salmonella typhimurium (strain LT2 / SGSC1412 / ATCC 700720) GN=moaB PE=3 SV=1	2120.88	13	61.1765	1.4959	75	0	9.0593	0.016787	9.6569	0.1801	0.0708271	0.0366445	2
Q7CQ10	ISCR_SALTY	HTH-type transcriptional regulator IscR OS=Salmonella typhimurium (strain LT2 / SGSC1412 / ATCC 700720) GN=iscR PE=3 SV=1	2110.5	7	54.2683	1.1378	63	0	7.4031	0.0158251	14.7476	0.259	0.108164	0.0526982	2
Q8ZLK4	Q8ZLK4_SALTY	Ribulose-phosphate 3-epimerase OS=Salmonella typhimurium (strain LT2 / SGSC1412 / ATCC 700720) GN=rpe PE=3 SV=1	2107.64	12	73.7778	1.4371	79	0	8.4599	0.0182145	17.5761	0.4315	0.128909	0.0877963	2
Q7CPE5	ATPD_SALTY	ATP synthase subunit delta OS=Salmonella typhimurium (strain LT2 / SGSC1412 / ATCC 700720) GN=atpH PE=3 SV=1	2095.74	12	48.5876	3.8686	53	0	8.5632	0.016131	9.7204	0.1898	0.0712928	0.0386182	2
O30911	HSLU_SALTY	ATP-dependent protease ATPase subunit HslU OS=Salmonella typhimurium (strain LT2 / SGSC1412 / ATCC 700720) GN=hslU PE=3 SV=2	2095.64	40	54.4018	4.6017	191	0	9.1839	0.0175589	15.0179	0.7476	0.110146	0.152113	2
Q8ZM75	GCSH_SALTY	Glycine cleavage system H protein OS=Salmonella typhimurium (strain LT2 / SGSC1412 / ATCC 700720) GN=gcvH PE=3 SV=3	2054.78	7	29.4574	7.6198	38	0	8.6062	0.0190866	4.6505	0.0646	0.0341084	0.013144	2
Q7CPE4	ATPF_SALTY	ATP synthase subunit b OS=Salmonella typhimurium (strain LT2 / SGSC1412 / ATCC 700720) GN=atpF PE=3 SV=1	2052.12	15	63.4615	5.4723	92	0	8.3819	0.0218765	11.5529	0.2013	0.084733	0.0409581	2
P14846	CARB_SALTY	Carbamoyl-phosphate synthase large chain OS=Salmonella typhimurium (strain LT2 / SGSC1412 / ATCC 700720) GN=carB PE=3 SV=4	2052.01	55	54.0465	4.8056	344	4	9.3568	0.0175615	14.0651	1.6729	0.103158	0.340381	2
Q8ZPM7	Q8ZPM7_SALTY	Glutathionine S-transferase OS=Salmonella typhimurium (strain LT2 / SGSC1412 / ATCC 700720) GN=gst PE=4 SV=1	2045.07	15	60.6965	6.9548	76	1	8.5541	0.0190725	9.2957	0.2097	0.0681779	0.0426672	2
Q8ZQT5	TOLB_SALTY	Protein TolB OS=Salmonella typhimurium (strain LT2 / SGSC1412 / ATCC 700720) GN=tolB PE=3 SV=1	2038.53	23	56.0465	1.4928	159	0	9.1997	0.0186001	16.3179	0.7531	0.119681	0.153232	2
P67563	SYS_SALTY	Serine--tRNA ligase OS=Salmonella typhimurium (strain LT2 / SGSC1412 / ATCC 700720) GN=serS PE=3 SV=1	2007.56	21	61.8605	5.9929	139	0	9.6254	0.0175039	13.7861	0.6737	0.101112	0.137076	2
O52325	ARNA_SALTY	Bifunctional polymyxin resistance protein ArnA OS=Salmonella typhimurium (strain LT2 / SGSC1412 / ATCC 700720) GN=arnA PE=2 SV=1	1981.51	21	36.3636	5.2996	138	0	8.5035	0.0167825	11.691	0.8683	0.0857458	0.176671	2
P55882	THID_SALTY	Hydroxymethylpyrimidine/phosphomethylpyrimidine kinase OS=Salmonella typhimurium (strain LT2 / SGSC1412 / ATCC 700720) GN=thiD PE=1 SV=2	1980.21	11	54.1353	3.632	82	0	10.1728	0.0175099	10.4597	0.3009	0.0767151	0.0612235	2
Q7CP63	Q7CP63_SALTY	Response regulator (OmpR family) in two-component regulatory system with ArcB (Or CpxA) OS=Salmonella typhimurium (strain LT2 / SGSC1412 / ATCC 700720) GN=arcA PE=4 SV=1	1971.37	13	49.5798	4.8653	83	1	9.2442	0.0167557	15.2026	0.4166	0.111501	0.0847647	2
P26398	RFBH_SALTY	Lipopolysaccharide biosynthesis protein RfbH OS=Salmonella typhimurium (strain LT2 / SGSC1412 / ATCC 700720) GN=rfbH PE=3 SV=1	1963.65	26	43.4783	4.6856	149	1	9.8536	0.0180286	17.7137	0.8602	0.129918	0.175023	2
P60626	RL24_SALTY	50S ribosomal protein L24 OS=Salmonella typhimurium (strain LT2 / SGSC1412 / ATCC 700720) GN=rplX PE=3 SV=2	1950.38	8	60.5769	1.068	42	0	6.0635	0.017991	9.6367	0.1091	0.0706789	0.0221983	2
Q8ZP60	Q8ZP60_SALTY	Phage shock protein OS=Salmonella typhimurium (strain LT2 / SGSC1412 / ATCC 700720) GN=pspA PE=4 SV=1	1936.69	11	56.3063	3.7254	82	1	10.7792	0.0184171	6.1338	0.1566	0.0449874	0.0318631	2
Q7CQM5	Q7CQM5_SALTY	Secretion system regulator: transcriptonal activator OS=Salmonella typhimurium (strain LT2 / SGSC1412 / ATCC 700720) GN=ssrB PE=4 SV=1	1936.24	9	34.434	2.2312	65	0	8.4449	0.0174596	10.1302	0.2485	0.0742984	0.0505617	2
Q8ZPM0	Q8ZPM0_SALTY	Putative oxidoreductase OS=Salmonella typhimurium (strain LT2 / SGSC1412 / ATCC 700720) GN=ydgJ PE=4 SV=2	1934.2	18	58.7601	3.0136	119	0	10.5482	0.0192173	13.372	0.5518	0.0980749	0.112274	2
P63365	PSTB_SALTY	Phosphate import ATP-binding protein PstB OS=Salmonella typhimurium (strain LT2 / SGSC1412 / ATCC 700720) GN=pstB PE=3 SV=2	1928.14	24	60.3113	2.0272	122	1	9.2139	0.0225501	13.0858	0.3827	0.0959758	0.0778671	2
Q8ZPZ6	Q8ZPZ6_SALTY	Adenylosuccinate lyase OS=Salmonella typhimurium (strain LT2 / SGSC1412 / ATCC 700720) GN=purB PE=1 SV=1	1927.49	26	50.8772	5.9355	133	3	9.5146	0.0205857	10.01	0.5171	0.0734168	0.105213	2
Q7CPP7	RL21_SALTY	50S ribosomal protein L21 OS=Salmonella typhimurium (strain LT2 / SGSC1412 / ATCC 700720) GN=rplU PE=3 SV=1	1915.6	11	57.2816	3.2446	44	0	10.2262	0.0192159	23.2112	0.2687	0.170239	0.0546718	2
Q8ZKI4	G6PI_SALTY	Glucose-6-phosphate isomerase OS=Salmonella typhimurium (strain LT2 / SGSC1412 / ATCC 700720) GN=pgi PE=3 SV=1	1911.76	38	47.7231	1.4596	200	0	9.1745	0.0202653	17.9364	1.1028	0.131552	0.224384	2
Q8ZRJ9	PAGN_SALTY	Outer membrane protein PagN OS=Salmonella typhimurium (strain LT2 / SGSC1412 / ATCC 700720) GN=pagN PE=1 SV=1	1904.16	11	66.5272	2.0431	70	0	7.6138	0.0184406	12.8444	0.3309	0.0942053	0.0673275	2
P66692	RPIA_SALTY	Ribose-5-phosphate isomerase A OS=Salmonella typhimurium (strain LT2 / SGSC1412 / ATCC 700720) GN=rpiA PE=3 SV=1	1901.03	7	49.3151	3.1879	42	0	7.1798	0.0152783	10.8589	0.2492	0.0796429	0.0507042	2
Q8ZJV8	DEOC_SALTY	Deoxyribose-phosphate aldolase OS=Salmonella typhimurium (strain LT2 / SGSC1412 / ATCC 700720) GN=deoC PE=3 SV=2	1899	11	52.8958	4.0672	72	0	8.6998	0.0185951	8.1453	0.2274	0.0597405	0.0462686	2
Q8ZQT2	Q8ZQT2_SALTY	Phospho-2-dehydro-3-deoxyheptonate aldolase OS=Salmonella typhimurium (strain LT2 / SGSC1412 / ATCC 700720) GN=aroG PE=3 SV=1	1887.88	19	35.7143	6.4689	100	0	8.9058	0.0187335	18.9522	0.7261	0.139002	0.147738	2
P0A2A7	RL30_SALTY	50S ribosomal protein L30 OS=Salmonella typhimurium (strain LT2 / SGSC1412 / ATCC 700720) GN=rpmD PE=3 SV=2	1879.87	8	57.6271	1.2759	22	0	7.4226	0.0140349	5.7919	0.0377	0.0424798	0.00767074	2
P67912	HLDD_SALTY	ADP-L-glycero-D-manno-heptose-6-epimerase OS=Salmonella typhimurium (strain LT2 / SGSC1412 / ATCC 700720) GN=hldD PE=3 SV=1	1877.94	25	76.129	4.1476	148	1	10.4101	0.0203129	8.6844	0.3036	0.0636944	0.0617728	2
Q9ZF31	IF2_SALTY	Translation initiation factor IF-2 OS=Salmonella typhimurium (strain LT2 / SGSC1412 / ATCC 700720) GN=infB PE=3 SV=2	1872.43	38	52.9148	2.74	250	1	9.6023	0.0181034	18.0388	1.7601	0.132303	0.358124	2
P0A1G5	DKSA_SALTY	RNA polymerase-binding transcription factor DksA OS=Salmonella typhimurium (strain LT2 / SGSC1412 / ATCC 700720) GN=dksA PE=3 SV=1	1867.77	10	55.6291	1.576	64	1	11.8807	0.0195874	11.7299	0.2081	0.0860312	0.0423416	2
P64036	EFP_SALTY	Elongation factor P OS=Salmonella typhimurium (strain LT2 / SGSC1412 / ATCC 700720) GN=efp PE=3 SV=2	1857.37	10	27.1277	1.3039	40	0	8.398	0.0175374	11.7992	0.244	0.0865394	0.0496461	2
P65692	PFKA_SALTY	ATP-dependent 6-phosphofructokinase OS=Salmonella typhimurium (strain LT2 / SGSC1412 / ATCC 700720) GN=pfkA PE=3 SV=1	1852.67	20	40.3125	3.8358	97	2	8.8888	0.0205172	15.0554	0.5308	0.110422	0.108001	2
Q8ZN72	Q8ZN72_SALTY	Outer membrane protein assembly factor BamC OS=Salmonella typhimurium (strain LT2 / SGSC1412 / ATCC 700720) GN=nlpB PE=3 SV=1	1847.84	17	75.5814	5.8293	127	1	9.5267	0.0211064	10.3693	0.3836	0.076052	0.0780502	2
Q8ZNV2	SYD_SALTY	Aspartate--tRNA ligase OS=Salmonella typhimurium (strain LT2 / SGSC1412 / ATCC 700720) GN=aspS PE=3 SV=1	1845.1	27	60.678	4.7193	179	1	10.3178	0.0179785	10.2264	0.6744	0.075004	0.137219	2
Q8ZLT1	RBFA_SALTY	Ribosome-binding factor A OS=Salmonella typhimurium (strain LT2 / SGSC1412 / ATCC 700720) GN=rbfA PE=3 SV=1	1843.72	11	56.391	4.6317	54	1	11.0931	0.0182041	4.2378	0.0643	0.0310815	0.013083	2
Q8ZN71	DAPA_SALTY	4-hydroxy-tetrahydrodipicolinate synthase OS=Salmonella typhimurium (strain LT2 / SGSC1412 / ATCC 700720) GN=dapA PE=1 SV=1	1820.47	12	27.7397	2.1797	59	0	5.9777	0.0160999	11.9651	0.3778	0.0877562	0.0768701	2
Q8ZN59	Q8ZN59_SALTY	Inosine-5'-monophosphate dehydrogenase OS=Salmonella typhimurium (strain LT2 / SGSC1412 / ATCC 700720) GN=guaB PE=3 SV=1	1814.64	20	64.1393	6.2099	159	1	10.4047	0.0201379	16.9514	0.8854	0.124327	0.18015	2
H9L410	H9L410_SALTY	Chorismate mutase OS=Salmonella typhimurium (strain LT2 / SGSC1412 / ATCC 700720) GN=STM1269 PE=4 SV=1	1790.74	8	50.2762	8.7318	49	1	9.9212	0.0186859	6.988	0.1446	0.0512524	0.0294214	2
P0A2P2	SYW_SALTY	Tryptophan--tRNA ligase OS=Salmonella typhimurium (strain LT2 / SGSC1412 / ATCC 700720) GN=trpS PE=3 SV=1	1787.17	11	32.3353	6.8476	65	0	9.5733	0.0175476	11.488	0.4323	0.084257	0.0879591	2
P26982	DEGP_SALTY	Periplasmic serine endoprotease DegP OS=Salmonella typhimurium (strain LT2 / SGSC1412 / ATCC 700720) GN=degP PE=3 SV=1	1782.45	22	53.6842	1.4062	141	1	8.269	0.0167471	13.7048	0.6774	0.100516	0.137829	2
Q8ZMZ1	Q8ZMZ1_SALTY	Gifsy-1 prophage protein OS=Salmonella typhimurium (strain LT2 / SGSC1412 / ATCC 700720) GN=STM2610 PE=1 SV=1	1776.12	7	47.3684	2.0621	39	0	9.1162	0.0137863	11.1696	0.1648	0.0819217	0.0335315	2
O52324	ARNC_SALTY	Undecaprenyl-phosphate 4-deoxy-4-formamido-L-arabinose transferase OS=Salmonella typhimurium (strain LT2 / SGSC1412 / ATCC 700720) GN=arnC PE=2 SV=1	1753.91	17	37.3089	6.9028	87	0	7.0109	0.0182956	24.0313	0.883	0.176254	0.179662	2
Q8ZLZ4	Q8ZLZ4_SALTY	Outer membrane channel OS=Salmonella typhimurium (strain LT2 / SGSC1412 / ATCC 700720) GN=tolC PE=4 SV=1	1753.17	20	67.6171	2.3303	159	1	9.2057	0.0185199	15.0722	0.8092	0.110545	0.164646	2
Q7CQ39	Q7CQ39_SALTY	Putative aspartate-semialdehyde dehydrogenase OS=Salmonella typhimurium (strain LT2 / SGSC1412 / ATCC 700720) GN=usg PE=3 SV=1	1723.91	14	46.5875	5.6978	92	0	8.9488	0.0240206	23.6123	0.8595	0.173181	0.174881	2
P63727	C562_SALTY	Soluble cytochrome b562 OS=Salmonella typhimurium (strain LT2 / SGSC1412 / ATCC 700720) GN=cybC PE=1 SV=1	1715.75	10	35.9375	2.0387	42	0	9.5597	0.0176663	6.4794	0.0901	0.0475222	0.0183324	2
Q8ZP84	USPE_SALTY	Universal stress protein E OS=Salmonella typhimurium (strain LT2 / SGSC1412 / ATCC 700720) GN=uspE PE=1 SV=3	1702.19	11	60	2.2926	90	0	10.7394	0.0187051	16.0298	0.5731	0.117568	0.116607	2
Q8ZP42	Q8ZP42_SALTY	Formyltetrahydrofolate deformylase OS=Salmonella typhimurium (strain LT2 / SGSC1412 / ATCC 700720) GN=purU PE=3 SV=1	1666.88	8	37.1429	1.5174	63	0	9.3742	0.0179208	11.2216	0.3591	0.0823031	0.0730653	2
P0A2A5	RL28_SALTY	50S ribosomal protein L28 OS=Salmonella typhimurium (strain LT2 / SGSC1412 / ATCC 700720) GN=rpmB PE=3 SV=2	1656.11	13	39.7436	3.2039	29	0	9.4736	0.0135944	7.9808	0.0727	0.058534	0.0147921	2
Q8XFG8	Q8XFG8_SALTY	Peptidyl-prolyl cis-trans isomerase OS=Salmonella typhimurium (strain LT2 / SGSC1412 / ATCC 700720) GN=ppiB PE=3 SV=1	1653.95	17	52.439	1.6749	83	0	7.9326	0.0188018	17.6238	0.3217	0.129259	0.0654556	2
Q7CQZ5	Q7CQZ5_SALTY	RNA chaperone, negative regulator of cspA transcription OS=Salmonella typhimurium (strain LT2 / SGSC1412 / ATCC 700720) GN=cspE PE=1 SV=1	1649.67	6	47.8261	4.9475	26	0	10.4246	0.0172541	3.2782	0.0244	0.0240435	0.00496461	2
P0A2R4	RPOC_SALTY	DNA-directed RNA polymerase subunit beta' OS=Salmonella typhimurium (strain LT2 / SGSC1412 / ATCC 700720) GN=rpoC PE=1 SV=1	1646.39	71	56.8586	3.309	429	1	9.3685	0.0200044	15.7941	2.4653	0.115839	0.501609	2
P0A803	RPOZ_SALTY	DNA-directed RNA polymerase subunit omega OS=Salmonella typhimurium (strain LT2 / SGSC1412 / ATCC 700720) GN=rpoZ PE=3 SV=1	1642.59	8	87.9121	5.164	45	0	9.3947	0.0176659	5.055	0.0517	0.0370751	0.0105193	2
Q8ZN19	PDXJ_SALTY	Pyridoxine 5'-phosphate synthase OS=Salmonella typhimurium (strain LT2 / SGSC1412 / ATCC 700720) GN=pdxJ PE=3 SV=2	1634.48	14	62.1399	5.1994	68	1	9.4538	0.0223396	8.2232	0.2185	0.0603118	0.0444577	2
P00499	HIS1_SALTY	ATP phosphoribosyltransferase OS=Salmonella typhimurium (strain LT2 / SGSC1412 / ATCC 700720) GN=hisG PE=1 SV=1	1625.05	12	59.1973	3.8959	95	1	10.9542	0.020827	15.04	0.5038	0.110309	0.102507	2
P0A1R0	HFQ_SALTY	RNA-binding protein Hfq OS=Salmonella typhimurium (strain LT2 / SGSC1412 / ATCC 700720) GN=hfq PE=1 SV=2	1612.82	5	37.2549	0.8454	31	0	10.1046	0.0131401	15.9457	0.1775	0.116951	0.0361155	2
P33321	IF3_SALTY	Translation initiation factor IF-3 OS=Salmonella typhimurium (strain LT2 / SGSC1412 / ATCC 700720) GN=infC PE=3 SV=1	1610.37	14	48.8889	1.8789	76	0	7.0849	0.018081	11.3226	0.2338	0.0830439	0.0475708	2
Q7CQP3	Q7CQP3_SALTY	Transcriptional activator of ntrL protein OS=Salmonella typhimurium (strain LT2 / SGSC1412 / ATCC 700720) GN=osmE PE=4 SV=1	1603.69	7	31.8584	1.2127	33	1	5.6051	0.0151219	6.7625	0.0834	0.0495985	0.0169692	2
Q8ZRX8	DAPB_SALTY	4-hydroxy-tetrahydrodipicolinate reductase OS=Salmonella typhimurium (strain LT2 / SGSC1412 / ATCC 700720) GN=dapB PE=3 SV=1	1583.51	12	43.2234	2.741	66	0	8.5774	0.018823	10.3313	0.2992	0.0757733	0.0608776	2
P60656	SPEB_SALTY	Agmatinase OS=Salmonella typhimurium (strain LT2 / SGSC1412 / ATCC 700720) GN=speB PE=3 SV=1	1573.84	17	36.6013	6.8842	81	1	8.9822	0.0170993	14.1314	0.4781	0.103645	0.0972779	2
P0A1B7	ATPE_SALTY	ATP synthase epsilon chain OS=Salmonella typhimurium (strain LT2 / SGSC1412 / ATCC 700720) GN=atpC PE=2 SV=2	1538.72	6	49.6403	7.515	36	0	10.535	0.01544	11.5602	0.1741	0.0847865	0.0354237	2
Q7CR85	Q7CR85_SALTY	Thiamine-binding periplasmic protein OS=Salmonella typhimurium (strain LT2 / SGSC1412 / ATCC 700720) GN=tbpA PE=4 SV=1	1511.62	9	40.6728	5.7915	67	0	8.6292	0.0183237	14.7028	0.5357	0.107835	0.108998	2
P40810	ILVD_SALTY	Dihydroxy-acid dehydratase OS=Salmonella typhimurium (strain LT2 / SGSC1412 / ATCC 700720) GN=ilvD PE=3 SV=2	1497.51	26	45.4545	5.7249	180	0	10.2825	0.0173109	14.3229	0.9508	0.105049	0.193457	2
Q8ZNF3	ARNB_SALTY	UDP-4-amino-4-deoxy-L-arabinose--oxoglutarate aminotransferase OS=Salmonella typhimurium (strain LT2 / SGSC1412 / ATCC 700720) GN=arnB PE=1 SV=3	1454.22	14	38.7013	4.265	82	0	9.7028	0.0191336	11.008	0.4628	0.0807365	0.0941649	2
Q8ZR26	Q8ZR26_SALTY	Putative aminotransferase OS=Salmonella typhimurium (strain LT2 / SGSC1412 / ATCC 700720) GN=ybdL PE=4 SV=1	1452.39	17	47.4093	3.257	112	0	7.7709	0.0198702	18.2716	0.7892	0.13401	0.160577	2
P63223	GMHA_SALTY	Phosphoheptose isomerase OS=Salmonella typhimurium (strain LT2 / SGSC1412 / ATCC 700720) GN=gmhA PE=3 SV=1	1448.6	15	51.5625	2.7309	70	1	9.6601	0.0203373	5.8606	0.1235	0.0429837	0.0251283	2
P0A1R2	HIS6_SALTY	Imidazole glycerol phosphate synthase subunit HisF OS=Salmonella typhimurium (strain LT2 / SGSC1412 / ATCC 700720) GN=hisF PE=3 SV=1	1446.26	11	57.7519	6.0935	76	0	10.2634	0.018634	8.595	0.2463	0.0630387	0.0501141	2
P37430	NUSA_SALTY	Transcription termination/antitermination protein NusA OS=Salmonella typhimurium (strain LT2 / SGSC1412 / ATCC 700720) GN=nusA PE=3 SV=2	1445.98	33	59.6	4.66	186	4	10.1068	0.0179564	10.78	0.5993	0.0790643	0.121938	2
Q9L6N1	METE_SALTY	5-methyltetrahydropteroyltriglutamate--homocysteine methyltransferase OS=Salmonella typhimurium (strain LT2 / SGSC1412 / ATCC 700720) GN=metE PE=3 SV=3	1442.54	43	57.1618	5.4445	255	2	10.2673	0.0207692	11.9089	1.0131	0.087344	0.206133	2
Q7CPC0	CPTA_SALTY	Phosphoethanolamine transferase CptA OS=Salmonella typhimurium (strain LT2 / SGSC1412 / ATCC 700720) GN=cptA PE=1 SV=1	1428.74	22	48.7002	3.5939	144	0	9.2164	0.0185356	11.3654	0.7525	0.0833578	0.15311	2
Q8ZKP1	ZAPB_SALTY	Cell division protein ZapB OS=Salmonella typhimurium (strain LT2 / SGSC1412 / ATCC 700720) GN=zapB PE=3 SV=1	1410.56	6	46.8354	1.5718	30	0	8.3116	0.0135635	11.6665	0.1086	0.0855662	0.0220966	2
P65363	MINE_SALTY	Cell division topological specificity factor OS=Salmonella typhimurium (strain LT2 / SGSC1412 / ATCC 700720) GN=minE PE=3 SV=1	1407.11	6	75	1.8711	29	0	7.4656	0.0171861	5.8842	0.0602	0.0431568	0.0122488	2
Q8ZRB1	Q8ZRB1_SALTY	Glycoprotein/polysaccharide metabolism OS=Salmonella typhimurium (strain LT2 / SGSC1412 / ATCC 700720) GN=ybaY PE=4 SV=1	1405.5	6	80.9524	1.499	43	0	12.2028	0.0271319	9.5992	0.1875	0.0704039	0.0381502	2
Q8ZND8	Q8ZND8_SALTY	Putative phosphatase OS=Salmonella typhimurium (strain LT2 / SGSC1412 / ATCC 700720) GN=yfbT PE=4 SV=1	1375.02	7	55.1111	6.8101	34	0	8.9783	0.0199919	5.5937	0.135	0.0410261	0.0274682	2
Q8ZLQ5	Q8ZLQ5_SALTY	Stringent starvation protein A OS=Salmonella typhimurium (strain LT2 / SGSC1412 / ATCC 700720) GN=sspA PE=3 SV=1	1373.72	15	61.7924	6.4282	76	0	10.0158	0.0265613	11.7939	0.2867	0.0865006	0.0583342	2
Q7CR49	Q7CR49_SALTY	Putative periplasmic protein OS=Salmonella typhimurium (strain LT2 / SGSC1412 / ATCC 700720) GN=yahO PE=1 SV=1	1367.71	8	79.1209	8.1093	45	1	12.5974	0.0164165	8.9692	0.089	0.0657832	0.0181086	2
Q8ZPS3	Q8ZPS3_SALTY	Phosphoenolpyruvate synthase OS=Salmonella typhimurium (strain LT2 / SGSC1412 / ATCC 700720) GN=pps PE=3 SV=1	1326.21	30	45.3283	2.5401	197	2	9.1062	0.0182711	13.2166	1.1586	0.0969351	0.235738	2
Q8ZMM8	PIPB2_SALTY	Secreted effector protein PipB2 OS=Salmonella typhimurium (strain LT2 / SGSC1412 / ATCC 700720) GN=pipB2 PE=1 SV=1	1310.65	11	36	3.18	88	2	10.1655	0.0203739	7.0963	0.2698	0.0520467	0.0548956	2
Q8ZPT5	Q8ZPT5_SALTY	Phosphofructokinase OS=Salmonella typhimurium (strain LT2 / SGSC1412 / ATCC 700720) GN=pfkB PE=3 SV=1	1301.49	13	59.0323	5.5948	78	0	11.3359	0.0213542	9.075	0.2976	0.0665592	0.060552	2
P67270	GCH1L_SALTY	GTP cyclohydrolase 1 type 2 homolog OS=Salmonella typhimurium (strain LT2 / SGSC1412 / ATCC 700720) GN=ybgI PE=3 SV=1	1298.81	5	34.413	4.3111	44	0	8.5869	0.0224331	9.3294	0.2525	0.0684251	0.0513756	2
P0A1B5	AROF_SALTY	Phospho-2-dehydro-3-deoxyheptonate aldolase, Tyr-sensitive OS=Salmonella typhimurium (strain LT2 / SGSC1412 / ATCC 700720) GN=aroF PE=3 SV=1	1297.08	26	51.6854	3.7295	142	2	10.0701	0.0209105	15.9952	0.6238	0.117314	0.126923	2
Q7CPM0	Q7CPM0_SALTY	Acetyl CoA carboxylase OS=Salmonella typhimurium (strain LT2 / SGSC1412 / ATCC 700720) GN=accC PE=4 SV=1	1289.74	24	46.5479	2.9551	112	0	9.1121	0.0187572	10.6968	0.5312	0.078454	0.108082	2
P58663	RCSB_SALTY	Transcriptional regulatory protein RcsB OS=Salmonella typhimurium (strain LT2 / SGSC1412 / ATCC 700720) GN=rcsB PE=3 SV=1	1288.73	11	53.2407	5.0006	69	0	8.6756	0.0181301	11.0104	0.2611	0.0807541	0.0531254	2
Q8ZQ41	Q8ZQ41_SALTY	Putative cytoplasmic protein OS=Salmonella typhimurium (strain LT2 / SGSC1412 / ATCC 700720) GN=yccJ PE=4 SV=1	1280.95	5	72	2.0847	36	0	8.8265	0.0253299	11.9103	0.1035	0.0873543	0.0210589	2
Q9L4T0	LUXS_SALTY	S-ribosylhomocysteine lyase OS=Salmonella typhimurium (strain LT2 / SGSC1412 / ATCC 700720) GN=luxS PE=3 SV=3	1274.13	8	50.8772	4.0702	42	0	11.2043	0.0157907	10.1288	0.1973	0.0742881	0.0401442	2
Q7CPC8	Q7CPC8_SALTY	Putative enzyme OS=Salmonella typhimurium (strain LT2 / SGSC1412 / ATCC 700720) GN=yihX PE=4 SV=1	1267.55	14	49.7487	3.3474	60	0	10.3119	0.0240754	7.1602	0.1635	0.0525154	0.033267	2
Q8ZNW0	KPYK2_SALTY	Pyruvate kinase II OS=Salmonella typhimurium (strain LT2 / SGSC1412 / ATCC 700720) GN=pykA PE=3 SV=3	1267.19	26	63.75	3.9719	150	0	10.9026	0.0177019	10.629	0.5486	0.0779568	0.111622	2
Q7CQF2	Q7CQF2_SALTY	UTP--glucose-1-phosphate uridylyltransferase OS=Salmonella typhimurium (strain LT2 / SGSC1412 / ATCC 700720) GN=galU PE=3 SV=1	1267.18	12	37.7483	4.247	60	0	10.2543	0.0179772	10.2928	0.3416	0.075491	0.0695046	2
Q8ZR16	Q8ZR16_SALTY	RNase I OS=Salmonella typhimurium (strain LT2 / SGSC1412 / ATCC 700720) GN=rna PE=3 SV=1	1266.13	11	23.1343	5.2242	63	0	10.4561	0.016278	12.4995	0.3748	0.0916757	0.0762597	2
Q7CQK7	SYY_SALTY	Tyrosine--tRNA ligase OS=Salmonella typhimurium (strain LT2 / SGSC1412 / ATCC 700720) GN=tyrS PE=3 SV=1	1259.77	29	57.3113	4.3183	166	1	11.1567	0.017414	10.1336	0.4832	0.0743233	0.0983156	2
Q7CPM1	Q7CPM1_SALTY	AcetylCoA carboxylase, BCCP subunit OS=Salmonella typhimurium (strain LT2 / SGSC1412 / ATCC 700720) GN=accB PE=4 SV=1	1255.63	6	44.2308	0.5588	35	0	7.8069	0.0179123	11.7222	0.1963	0.0859747	0.0399407	2
P20753	PPIA_SALTY	Peptidyl-prolyl cis-trans isomerase A OS=Salmonella typhimurium (strain LT2 / SGSC1412 / ATCC 700720) GN=ppiA PE=3 SV=2	1235.52	9	55.2632	4.673	33	0	10.4448	0.0184281	3.9781	0.0809	0.0291768	0.0164605	2
Q8ZRM9	METN1_SALTY	Methionine import ATP-binding protein MetN 1 OS=Salmonella typhimurium (strain LT2 / SGSC1412 / ATCC 700720) GN=metN1 PE=3 SV=1	1234.33	14	52.4781	7.3505	96	1	11.9345	0.0207889	9.8907	0.3748	0.0725418	0.0762597	2
Q8ZQL2	Q8ZQL2_SALTY	Putative glutathione S-transferase OS=Salmonella typhimurium (strain LT2 / SGSC1412 / ATCC 700720) GN=yliJ PE=4 SV=1	1231.66	11	59.6154	5.4449	45	0	8.2739	0.0146702	6.5696	0.156	0.0481837	0.031741	2
Q7CQP4	Q7CQP4_SALTY	Putative oxidoreductase OS=Salmonella typhimurium (strain LT2 / SGSC1412 / ATCC 700720) GN=ydjA PE=4 SV=1	1230.46	11	59.5628	4.3524	53	0	9.0397	0.0166799	5.2551	0.1067	0.0385427	0.02171	2
P0A1C3	ACCA_SALTY	Acetyl-coenzyme A carboxylase carboxyl transferase subunit alpha OS=Salmonella typhimurium (strain LT2 / SGSC1412 / ATCC 700720) GN=accA PE=3 SV=2	1221.16	16	61.7555	8.9878	104	3	10.7343	0.0226616	10.1817	0.361	0.0746761	0.0734519	2
Q8ZP91	Q8ZP91_SALTY	NAD-dependent fermentative D-lactate dehydrogenase OS=Salmonella typhimurium (strain LT2 / SGSC1412 / ATCC 700720) GN=ldhA PE=3 SV=1	1218.97	21	39.8176	3.368	100	3	10.3074	0.0221102	14.9135	0.5482	0.109381	0.111541	2
P0A2T6	CRP_SALTY	cAMP-activated global transcriptional regulator CRP OS=Salmonella typhimurium (strain LT2 / SGSC1412 / ATCC 700720) GN=crp PE=1 SV=1	1217.03	10	35.2381	3.4818	47	0	9.3942	0.0190109	11.9531	0.2848	0.0876682	0.0579476	2
Q8ZR89	METN2_SALTY	Methionine import ATP-binding protein MetN 2 OS=Salmonella typhimurium (strain LT2 / SGSC1412 / ATCC 700720) GN=metN2 PE=3 SV=1	1209.76	10	54.7337	3.4179	56	2	8.511	0.0193727	7.3911	0.2705	0.0542089	0.055038	2
Q8ZM80	YGFZ_SALTY	tRNA-modifying protein YgfZ OS=Salmonella typhimurium (strain LT2 / SGSC1412 / ATCC 700720) GN=ygfZ PE=3 SV=1	1206.98	18	62.8834	4.8346	94	1	8.6985	0.0193117	7.8461	0.2831	0.057546	0.0576017	2
Q7CPD8	YIFE_SALTY	UPF0438 protein YifE OS=Salmonella typhimurium (strain LT2 / SGSC1412 / ATCC 700720) GN=yifE PE=3 SV=1	1200.36	8	53.5714	5.3107	34	0	10.7993	0.0137362	2.87	0.0377	0.0210496	0.00767074	2
Q8ZQ03	Q8ZQ03_SALTY	Putative outer membrane protein OS=Salmonella typhimurium (strain LT2 / SGSC1412 / ATCC 700720) GN=ycfR PE=4 SV=1	1187.65	5	82.3529	1.3835	30	0	9.5066	0.0212563	14.5749	0.1283	0.106897	0.0261049	2
P02906	SUBI_SALTY	Sulfate-binding protein OS=Salmonella typhimurium (strain LT2 / SGSC1412 / ATCC 700720) GN=sbp PE=1 SV=3	1185.34	20	73.8602	5.7606	136	0	11.0079	0.0194223	8.0019	0.2924	0.0586887	0.059494	2
Q8ZKA4	Q8ZKA4_SALTY	Component of modulator for protease specific for FtsH phage lambda cII repressor OS=Salmonella typhimurium (strain LT2 / SGSC1412 / ATCC 700720) GN=hflK PE=4 SV=1	1180.53	21	52.9833	6.8046	118	1	10.1757	0.0185205	9.4876	0.4329	0.0695853	0.0880812	2
Q8ZQX1	FLAV_SALTY	Flavodoxin 1 OS=Salmonella typhimurium (strain LT2 / SGSC1412 / ATCC 700720) GN=fldA PE=1 SV=3	1177.75	7	49.4318	1.7726	52	0	8.0622	0.0241497	10.1187	0.2004	0.0742141	0.0407749	2
Q7CQG2	Q7CQG2_SALTY	Putative oxoacyl-(Acyl carrier protein) reductase OS=Salmonella typhimurium (strain LT2 / SGSC1412 / ATCC 700720) GN=yciK PE=1 SV=1	1160.44	10	40.7115	3.1997	66	1	9.0267	0.0195018	4.6106	0.1302	0.0338157	0.0264915	2
Q7CQT1	Q7CQT1_SALTY	Putative cytoplasmic protein OS=Salmonella typhimurium (strain LT2 / SGSC1412 / ATCC 700720) GN=STM1078 PE=4 SV=1	1154.42	12	88.4058	4.089	63	0	10.2609	0.0187558	5.5547	0.0831	0.0407401	0.0169082	2
P0A1X0	SLYB_SALTY	Outer membrane lipoprotein SlyB OS=Salmonella typhimurium (strain LT2 / SGSC1412 / ATCC 700720) GN=slyB PE=1 SV=1	1152.33	6	70.3226	0.9058	41	0	8.9622	0.0190769	9.8777	0.1541	0.0724465	0.0313544	2
Q8ZLT3	PNP_SALTY	Polyribonucleotide nucleotidyltransferase OS=Salmonella typhimurium (strain LT2 / SGSC1412 / ATCC 700720) GN=pnp PE=1 SV=1	1146.43	38	57.1027	5.5382	238	2	10.8657	0.0164448	11.5409	0.8898	0.084645	0.181046	2
Q8ZP45	Q8ZP45_SALTY	Aldehyde-alcohol dehydrogenase OS=Salmonella typhimurium (strain LT2 / SGSC1412 / ATCC 700720) GN=adhE PE=3 SV=1	1142.75	41	53.2511	4.6228	235	1	9.0122	0.0197377	49.7483	4.8121	0.364871	0.979107	2
Q7CR62	SYP_SALTY	Proline--tRNA ligase OS=Salmonella typhimurium (strain LT2 / SGSC1412 / ATCC 700720) GN=proS PE=3 SV=1	1142.59	28	64.1608	5.2215	165	3	9.9761	0.0202613	9.01	0.573	0.0660825	0.116587	2
P0A1Y8	NUOE_SALTY	NADH-quinone oxidoreductase subunit E OS=Salmonella typhimurium (strain LT2 / SGSC1412 / ATCC 700720) GN=nuoE PE=3 SV=1	1126.74	5	39.759	1.6486	26	0	10.6679	0.0205963	5.2772	0.0997	0.0387048	0.0202857	2
Q8ZQR4	6PGL_SALTY	6-phosphogluconolactonase OS=Salmonella typhimurium (strain LT2 / SGSC1412 / ATCC 700720) GN=pgl PE=3 SV=1	1115.62	14	45.9215	1.8526	77	0	9.8988	0.0210436	8.102	0.2967	0.0594229	0.0603689	2
Q9L6L9	FRE_SALTY	NAD(P)H-flavin reductase OS=Salmonella typhimurium (strain LT2 / SGSC1412 / ATCC 700720) GN=fre PE=1 SV=3	1112.8	14	77.2532	7.8212	66	0	10.533	0.0191011	6.6446	0.1759	0.0487338	0.03579	2
Q8ZRC0	CLPX_SALTY	ATP-dependent Clp protease ATP-binding subunit ClpX OS=Salmonella typhimurium (strain LT2 / SGSC1412 / ATCC 700720) GN=clpX PE=3 SV=1	1097.88	11	45.1537	3.8834	76	0	10.4007	0.0217214	7.5989	0.3539	0.055733	0.0720072	2
P0A1H9	FABZ_SALTY	3-hydroxyacyl-[acyl-carrier-protein] dehydratase FabZ OS=Salmonella typhimurium (strain LT2 / SGSC1412 / ATCC 700720) GN=fabZ PE=3 SV=1	1095.33	4	39.7351	0.7303	23	0	8.1904	0.0222493	8.3117	0.1422	0.0609609	0.0289331	2
Q8ZLQ1	Q8ZLQ1_SALTY	Serine endoprotease OS=Salmonella typhimurium (strain LT2 / SGSC1412 / ATCC 700720) GN=degQ PE=4 SV=1	1092.97	13	33.4066	2.347	84	0	10.2725	0.0181573	8.0048	0.3788	0.05871	0.0770736	2
P40676	SLYA_SALTY	Transcriptional regulator SlyA OS=Salmonella typhimurium (strain LT2 / SGSC1412 / ATCC 700720) GN=slyA PE=1 SV=3	1092.03	6	34.0278	2.9302	28	1	10.9854	0.0198999	4.8746	0.0803	0.035752	0.0163385	2
Q7CPQ3	Q7CPQ3_SALTY	Putative ABC superfamily transport protein OS=Salmonella typhimurium (strain LT2 / SGSC1412 / ATCC 700720) GN=yhbS PE=4 SV=1	1091.19	6	52.0958	0.7894	39	0	8.9556	0.0219208	3.6275	0.0675	0.0266053	0.0137341	2
P63923	DEOB_SALTY	Phosphopentomutase OS=Salmonella typhimurium (strain LT2 / SGSC1412 / ATCC 700720) GN=deoB PE=3 SV=1	1076.44	14	49.8771	3.6302	107	2	10.7731	0.0186896	8.8047	0.3926	0.0645767	0.0798815	2
Q8ZLD4	Q8ZLD4_SALTY	Glutathione oxidoreductase OS=Salmonella typhimurium (strain LT2 / SGSC1412 / ATCC 700720) GN=gor PE=3 SV=1	1072.6	21	70.4445	2.9643	129	0	9.7257	0.0214364	13.9256	0.6828	0.102135	0.138928	2
P25081	MANA_SALTY	Mannose-6-phosphate isomerase OS=Salmonella typhimurium (strain LT2 / SGSC1412 / ATCC 700720) GN=manA PE=1 SV=2	1071.16	16	61.3811	5.6908	104	0	10.0983	0.0203326	9.0153	0.385	0.0661213	0.0783351	2
Q7CP96	Q7CP96_SALTY	Protein HflC OS=Salmonella typhimurium (strain LT2 / SGSC1412 / ATCC 700720) GN=hflC PE=3 SV=1	1062.32	25	65.2695	5.3524	104	1	9.1068	0.0208961	7.7379	0.2905	0.0567524	0.0591074	2
P0A1G7	DNAJ_SALTY	Chaperone protein DnaJ OS=Salmonella typhimurium (strain LT2 / SGSC1412 / ATCC 700720) GN=dnaJ PE=3 SV=2	1061.13	11	36.1478	8.0655	72	1	8.8671	0.0214876	8.568	0.3589	0.0628407	0.0730246	2
Q8ZRA6	Q8ZRA6_SALTY	Acridine efflux pump OS=Salmonella typhimurium (strain LT2 / SGSC1412 / ATCC 700720) GN=acrA PE=3 SV=1	1032.9	20	50.3778	3.4799	97	1	9.2417	0.0172718	12.0195	0.5083	0.0881552	0.103423	2
Q8ZL96	SYGB_SALTY	Glycine--tRNA ligase beta subunit OS=Salmonella typhimurium (strain LT2 / SGSC1412 / ATCC 700720) GN=glyS PE=3 SV=3	1026.62	34	57.4746	2.7133	191	2	10.4021	0.0195455	7.6657	0.5874	0.0562229	0.119517	2
Q7CPP3	Q7CPP3_SALTY	Putative ABC superfamily transport protein OS=Salmonella typhimurium (strain LT2 / SGSC1412 / ATCC 700720) GN=yrbC PE=4 SV=1	1024.62	11	61.6114	9.8913	44	0	11.5661	0.0179217	4.9425	0.1186	0.03625	0.0241313	2
Q8ZR70	Q8ZR70_SALTY	N5-carboxyaminoimidazole ribonucleotide mutase OS=Salmonella typhimurium (strain LT2 / SGSC1412 / ATCC 700720) GN=purE PE=3 SV=1	1020.13	9	70.4142	5.0766	45	0	11.7892	0.0219056	6.0213	0.1071	0.0441623	0.0217914	2
H9L495	H9L495_SALTY	Secretion system apparatus protein OS=Salmonella typhimurium (strain LT2 / SGSC1412 / ATCC 700720) GN=ssaC PE=3 SV=1	1016.35	19	54.326	6.5624	122	0	10.7122	0.0233846	9.2582	0.502	0.0679028	0.102141	2
Q8ZMK6	SYA_SALTY	Alanine--tRNA ligase OS=Salmonella typhimurium (strain LT2 / SGSC1412 / ATCC 700720) GN=alaS PE=3 SV=1	1015.37	58	63.6986	4.4903	309	6	10.6459	0.0199646	8.8619	0.8529	0.0649962	0.173538	2
Q8ZPL1	Q8ZPL1_SALTY	Putative periplasmic protein OS=Salmonella typhimurium (strain LT2 / SGSC1412 / ATCC 700720) GN=ydgH PE=1 SV=1	1014.23	19	57.6433	2.9323	86	0	10.401	0.0191745	7.62	0.2584	0.0558877	0.0525761	2
P66409	RS14_SALTY	30S ribosomal protein S14 OS=Salmonella typhimurium (strain LT2 / SGSC1412 / ATCC 700720) GN=rpsN PE=3 SV=2	999.061	7	24.7525	2.4568	32	0	8.7842	0.0183772	5.4059	0.0631	0.0396487	0.0128388	2
P0A1X8	MSCL_SALTY	Large-conductance mechanosensitive channel OS=Salmonella typhimurium (strain LT2 / SGSC1412 / ATCC 700720) GN=mscL PE=3 SV=1	997.619	5	29.1971	1.8565	25	0	8.2375	0.0186881	1.7844	0.0269	0.0130874	0.00547328	2
Q8ZLR8	RAPZ_SALTY	RNase adapter protein RapZ OS=Salmonella typhimurium (strain LT2 / SGSC1412 / ATCC 700720) GN=rapZ PE=3 SV=1	994.648	12	51.4085	7.3562	63	0	11.2158	0.0204369	5.5672	0.1814	0.0408318	0.0369091	2
P67366	YCFP_SALTY	UPF0227 protein YcfP OS=Salmonella typhimurium (strain LT2 / SGSC1412 / ATCC 700720) GN=ycfP PE=3 SV=1	982.054	7	49.4444	1.879	41	0	10.4224	0.0184597	10.629	0.2265	0.0779568	0.0460855	2
Q7CPR3	Q7CPR3_SALTY	Putative inner membrane protein OS=Salmonella typhimurium (strain LT2 / SGSC1412 / ATCC 700720) GN=yqjD PE=4 SV=1	980.635	4	39.604	8.4593	29	0	8.3191	0.0202062	16.7335	0.1855	0.122729	0.0377433	2
P66131	RL27_SALTY	50S ribosomal protein L27 OS=Salmonella typhimurium (strain LT2 / SGSC1412 / ATCC 700720) GN=rpmA PE=3 SV=2	979.427	8	34.1176	1.6298	28	0	4.2899	0.0165255	8.1039	0.0744	0.0594368	0.015138	2
Q7CQI9	Q7CQI9_SALTY	Alcohol dehydrogenase OS=Salmonella typhimurium (strain LT2 / SGSC1412 / ATCC 700720) GN=adhP PE=3 SV=1	976.289	17	51.7857	4.5267	87	1	10.1132	0.0227075	7.5849	0.2735	0.0556303	0.0556484	2
Q7CQE8	Q7CQE8_SALTY	Ribosome-binding ATPase YchF OS=Salmonella typhimurium (strain LT2 / SGSC1412 / ATCC 700720) GN=ychF PE=3 SV=1	959.606	12	38.0165	2.9684	70	0	10.251	0.0178616	5.9741	0.2386	0.0438161	0.0485474	2
Q8ZLI7	NFUA_SALTY	Fe/S biogenesis protein NfuA OS=Salmonella typhimurium (strain LT2 / SGSC1412 / ATCC 700720) GN=nfuA PE=3 SV=1	944.368	4	29.3194	4.4925	34	0	7.6627	0.0156935	9.3082	0.197	0.0682696	0.0400832	2
P64281	GREA_SALTY	Transcription elongation factor GreA OS=Salmonella typhimurium (strain LT2 / SGSC1412 / ATCC 700720) GN=greA PE=3 SV=1	944.295	8	57.5949	5.14	45	0	9.0003	0.0167795	4.9237	0.0872	0.0361121	0.0177424	2
Q7CPN9	Q7CPN9_SALTY	Putative ABC superfamily transport protein OS=Salmonella typhimurium (strain LT2 / SGSC1412 / ATCC 700720) GN=yhbG PE=4 SV=1	939.023	11	67.6349	3.8131	61	0	10.5038	0.0165325	5.9419	0.1596	0.04358	0.0324735	2
Q8ZKN4	Q8ZKN4_SALTY	Aspartokinase II OS=Salmonella typhimurium (strain LT2 / SGSC1412 / ATCC 700720) GN=metL PE=4 SV=1	935.202	23	34.321	3.5942	139	0	9.5062	0.0178006	26.2125	2.3425	0.192252	0.476623	2
P26978	PUR9_SALTY	Bifunctional purine biosynthesis protein PurH OS=Salmonella typhimurium (strain LT2 / SGSC1412 / ATCC 700720) GN=purH PE=3 SV=2	917.458	20	49.7164	6.2812	120	0	11.0942	0.0195129	7.4358	0.4303	0.0545367	0.0875522	2
Q7CPZ7	Q7CPZ7_SALTY	Signal recognition particle protein OS=Salmonella typhimurium (strain LT2 / SGSC1412 / ATCC 700720) GN=ffh PE=3 SV=1	915.09	24	58.4989	8.4879	129	2	12.4879	0.0217215	4.8448	0.2415	0.0355334	0.0491375	2
Q7CR87	SURA_SALTY	Chaperone SurA OS=Salmonella typhimurium (strain LT2 / SGSC1412 / ATCC 700720) GN=surA PE=3 SV=1	910.893	16	51.6355	4.3375	102	1	9.3935	0.0179984	9.0755	0.4288	0.0665629	0.087247	2
Q93GQ7	Q93GQ7_SALTY	Plasmid partition protein B OS=Salmonella typhimurium (strain LT2 / SGSC1412 / ATCC 700720) GN=parB PE=3 SV=1	895.315	20	64.3077	4.3766	101	2	11.2838	0.0190315	7.2386	0.2674	0.0530904	0.0544073	2
Q8ZLR6	Q8ZLR6_SALTY	Glyoxalase OS=Salmonella typhimurium (strain LT2 / SGSC1412 / ATCC 700720) GN=yhbL PE=1 SV=1	890.498	4	28.5714	1.6787	29	0	7.6182	0.0256473	8.0765	0.1873	0.0592359	0.0381095	2
P0A7S6	RS12_SALTY	30S ribosomal protein S12 OS=Salmonella typhimurium (strain LT2 / SGSC1412 / ATCC 700720) GN=rpsL PE=3 SV=2	888.439	4	28.2258	0.8098	25	0	8.323	0.0171487	10.5578	0.1474	0.0774346	0.0299912	2
P40783	QOR_SALTY	Quinone oxidoreductase OS=Salmonella typhimurium (strain LT2 / SGSC1412 / ATCC 700720) GN=qor PE=3 SV=2	884.336	9	44.0367	1.3522	51	0	10.5282	0.0175675	4.7592	0.1678	0.0349056	0.0341419	2
P36556	BASR_SALTY	Transcriptional regulatory protein BasR OS=Salmonella typhimurium (strain LT2 / SGSC1412 / ATCC 700720) GN=basR PE=1 SV=1	880.486	11	55.8559	7.5267	47	0	9.4365	0.0193892	8.9119	0.2236	0.065363	0.0454954	2
H9L427	H9L427_SALTY	GTP-binding elongation factor family protein OS=Salmonella typhimurium (strain LT2 / SGSC1412 / ATCC 700720) GN=typA PE=4 SV=1	871.544	16	41.1862	4.6332	103	0	8.7077	0.0210435	7.5753	0.5121	0.0555599	0.104196	2
Q7CPE0	Q7CPE0_SALTY	Initiation of chromosome replication OS=Salmonella typhimurium (strain LT2 / SGSC1412 / ATCC 700720) GN=mioC PE=4 SV=1	869.622	2	17.0068	7.1772	19	0	11.2347	0.0150064	2.7437	0.0434	0.0201232	0.0088305	2
Q8ZKX1	GLMS_SALTY	Glutamine--fructose-6-phosphate aminotransferase [isomerizing] OS=Salmonella typhimurium (strain LT2 / SGSC1412 / ATCC 700720) GN=glmS PE=3 SV=3	866.118	17	43.0213	6.3793	106	2	10.1979	0.0217287	4.5365	0.3044	0.0332723	0.0619356	2
P26397	RFBG_SALTY	CDP-glucose 4,6-dehydratase OS=Salmonella typhimurium (strain LT2 / SGSC1412 / ATCC 700720) GN=rfbG PE=1 SV=1	865.726	12	47.0752	7.4371	62	0	10.2653	0.0176995	6.1863	0.2552	0.0453725	0.051925	2
Q8ZS19	Q8ZS19_SALTY	Aspartokinase I OS=Salmonella typhimurium (strain LT2 / SGSC1412 / ATCC 700720) GN=thrA PE=4 SV=1	865.553	24	45.1219	3.9989	159	1	9.6188	0.0174352	6.6879	0.5978	0.0490514	0.121633	2
P0A2K7	GALF_SALTY	UTP--glucose-1-phosphate uridylyltransferase OS=Salmonella typhimurium (strain LT2 / SGSC1412 / ATCC 700720) GN=galF PE=3 SV=1	860.772	10	47.4747	4.5381	51	0	10.6077	0.0177632	6.2897	0.2084	0.0461308	0.0424027	2
Q8ZK71	MSRA_SALTY	Peptide methionine sulfoxide reductase MsrA OS=Salmonella typhimurium (strain LT2 / SGSC1412 / ATCC 700720) GN=msrA PE=3 SV=1	856.913	3	14.1509	1.0093	15	0	6.7132	0.01416	8.6301	0.2039	0.0632961	0.0414871	2
Q8ZJU9	Q8ZJU9_SALTY	Putative transport protein OS=Salmonella typhimurium (strain LT2 / SGSC1412 / ATCC 700720) GN=yjjK PE=4 SV=1	852.852	33	58.7387	6.2513	190	2	10.8704	0.0178147	12.6736	0.7911	0.0929526	0.160963	2
Q8ZQK0	Q8ZQK0_SALTY	Putrescine-binding periplasmic protein OS=Salmonella typhimurium (strain LT2 / SGSC1412 / ATCC 700720) GN=potF PE=3 SV=1	850.32	13	43.7838	2.2121	91	1	9.7399	0.0165302	9.6521	0.3957	0.0707918	0.0805122	2
P0A271	HSLV_SALTY	ATP-dependent protease subunit HslV OS=Salmonella typhimurium (strain LT2 / SGSC1412 / ATCC 700720) GN=hslV PE=3 SV=2	847.044	7	36.3636	1.7359	37	0	9.768	0.0218928	6.5614	0.1249	0.0481236	0.0254131	2
P96062	PHNS_SALTY	Putative 2-aminoethylphosphonate-binding periplasmic protein OS=Salmonella typhimurium (strain LT2 / SGSC1412 / ATCC 700720) GN=phnS PE=1 SV=1	845.271	15	56.0831	1.6642	82	1	10.6008	0.0201882	8.3982	0.3069	0.0615953	0.0624443	2
P0A2C9	FABG_SALTY	3-oxoacyl-[acyl-carrier-protein] reductase FabG OS=Salmonella typhimurium (strain LT2 / SGSC1412 / ATCC 700720) GN=fabG PE=1 SV=1	844.259	8	55.3279	4.3035	42	0	10.3561	0.0208147	5.006	0.1282	0.0367157	0.0260846	2
P00489	PYGM_RABIT	Glycogen phosphorylase, muscle form OS=Oryctolagus cuniculus GN=PYGM PE=1 SV=3	843.608	19	25.2229	5.7556	123	1	10.5535	0.020274	40	3.6419	0.293374	0.741009	2
Q8ZPP1	Q8ZPP1_SALTY	Riboflavin synthase, alpha chain OS=Salmonella typhimurium (strain LT2 / SGSC1412 / ATCC 700720) GN=ribE PE=4 SV=1	833.872	10	41.784	3.7808	44	0	10.0272	0.0180858	6.3012	0.1485	0.0462152	0.030215	2
P67714	NDPA_SALTY	Nucleoid-associated protein YejK OS=Salmonella typhimurium (strain LT2 / SGSC1412 / ATCC 700720) GN=yejK PE=3 SV=2	823.507	21	68.6567	6.3749	95	1	11.4242	0.0201555	4.714	0.1791	0.0345741	0.0364411	2
Q8ZL67	MTLD_SALTY	Mannitol-1-phosphate 5-dehydrogenase OS=Salmonella typhimurium (strain LT2 / SGSC1412 / ATCC 700720) GN=mtlD PE=3 SV=1	821.796	10	51.0471	2.0603	69	1	11.4267	0.0180812	6.9241	0.2836	0.0507838	0.0577035	2
P0A2E3	RPOD_SALTY	RNA polymerase sigma factor RpoD OS=Salmonella typhimurium (strain LT2 / SGSC1412 / ATCC 700720) GN=rpoD PE=3 SV=1	821.593	19	34.3089	6.1571	110	1	10.8475	0.0176041	7.81	0.5526	0.0572812	0.112436	2
P67179	YEBC_SALTY	Probable transcriptional regulatory protein YebC OS=Salmonella typhimurium (strain LT2 / SGSC1412 / ATCC 700720) GN=yebC PE=3 SV=1	821.372	6	28.4553	7.6684	33	1	9.2032	0.0157459	3.3201	0.0883	0.0243508	0.0179662	2
P10368	HIS7_SALTY	Histidine biosynthesis bifunctional protein HisB OS=Salmonella typhimurium (strain LT2 / SGSC1412 / ATCC 700720) GN=hisB PE=3 SV=2	814.695	21	56.9014	6.4125	102	2	10.8873	0.0215545	6.4922	0.2635	0.047616	0.0536138	2
P65933	PYRH_SALTY	Uridylate kinase OS=Salmonella typhimurium (strain LT2 / SGSC1412 / ATCC 700720) GN=pyrH PE=1 SV=1	812.664	13	51.0373	10.8969	72	2	11.7606	0.0213414	6.5831	0.1716	0.0482827	0.0349151	2
Q9L6M9	DLHH_SALTY	Putative carboxymethylenebutenolidase OS=Salmonella typhimurium (strain LT2 / SGSC1412 / ATCC 700720) GN=ysgA PE=3 SV=1	811.945	9	54.8148	1.5001	43	0	9.3286	0.0184108	7.1992	0.21	0.0528014	0.0427282	2
Q8ZPW2	Q8ZPW2_SALTY	Putative Ser protein kinase OS=Salmonella typhimurium (strain LT2 / SGSC1412 / ATCC 700720) GN=yeaG PE=4 SV=1	808.632	28	45.0311	7.283	132	1	11.1654	0.0188344	9.4309	0.7051	0.0691695	0.143465	2
Q8ZQU2	SDHB_SALTY	Succinate dehydrogenase iron-sulfur subunit OS=Salmonella typhimurium (strain LT2 / SGSC1412 / ATCC 700720) GN=sdhB PE=3 SV=2	794.069	11	41.1765	7.8041	48	0	11.7889	0.0175942	3.1797	0.087	0.023321	0.0177017	2
P20506	ILVA_SALTY	L-Threonine dehydratase biosynthetic IlvA OS=Salmonella typhimurium (strain LT2 / SGSC1412 / ATCC 700720) GN=ilvA PE=3 SV=3	783.384	15	32.6848	7.4707	73	1	10.272	0.0173739	6.5725	0.3727	0.048205	0.0758324	2
O68901	SODC_SALTY	Superoxide dismutase [Cu-Zn] 2 OS=Salmonella typhimurium (strain LT2 / SGSC1412 / ATCC 700720) GN=sodC PE=3 SV=1	772.99	4	58.9595	5.8465	30	0	12.9911	0.0236215	4.727	0.0847	0.0346695	0.0172337	2
Q8ZN83	TALA_SALTY	Transaldolase A OS=Salmonella typhimurium (strain LT2 / SGSC1412 / ATCC 700720) GN=talA PE=3 SV=1	772.06	13	46.519	2.2606	76	2	8.8188	0.0202474	7.924	0.2834	0.0581174	0.0576628	2
Q8ZPL0	Q8ZPL0_SALTY	NAD(P) transhydrogenase subunit alpha OS=Salmonella typhimurium (strain LT2 / SGSC1412 / ATCC 700720) GN=pntA PE=3 SV=1	770.508	17	38.1139	6.205	85	0	10.6844	0.0194265	3.7362	0.2034	0.0274026	0.0413853	2
P0A7X0	RS8_SALTY	30S ribosomal protein S8 OS=Salmonella typhimurium (strain LT2 / SGSC1412 / ATCC 700720) GN=rpsH PE=3 SV=2	768.624	5	40	2.4072	32	0	9.5529	0.0199108	6.1103	0.0867	0.0448151	0.0176407	2
Q8ZRZ0	SYI_SALTY	Isoleucine--tRNA ligase OS=Salmonella typhimurium (strain LT2 / SGSC1412 / ATCC 700720) GN=ileS PE=3 SV=1	765.172	29	31.1441	6.5506	157	3	11.6266	0.018944	7.0395	0.7495	0.0516301	0.152499	2
Q8ZLR3	Q8ZLR3_SALTY	Glutamate synthase, small subunit OS=Salmonella typhimurium (strain LT2 / SGSC1412 / ATCC 700720) GN=gltD PE=4 SV=1	763.11	21	59.9576	6.4829	121	2	10.303	0.0192165	5.2383	0.2767	0.0384195	0.0562995	2
P17215	LIVJ_SALTY	Leu/Ile/Val/Thr-binding protein OS=Salmonella typhimurium (strain LT2 / SGSC1412 / ATCC 700720) GN=livJ PE=1 SV=1	762.923	13	54.2466	4.8685	88	1	10.0201	0.0218313	11.0801	0.4317	0.0812653	0.087837	2
P10372	HIS4_SALTY	1-(5-phosphoribosyl)-5-[(5-phosphoribosylamino)methylideneamino] imidazole-4-carboxamide isomerase OS=Salmonella typhimurium (strain LT2 / SGSC1412 / ATCC 700720) GN=hisA PE=1 SV=2	760.746	4	32.2449	0.3899	25	0	9.4558	0.0178097	4.1123	0.108	0.030161	0.0219745	2
Q8ZQ14	Q8ZQ14_SALTY	3-oxoacyl-[acyl-carrier-protein] synthase 2 OS=Salmonella typhimurium (strain LT2 / SGSC1412 / ATCC 700720) GN=fabF PE=3 SV=1	750.775	15	65.3753	3.7349	93	1	10.9945	0.0230273	16.4242	0.7092	0.120461	0.144299	2
Q8ZM06	DKGA_SALTY	2,5-diketo-D-gluconic acid reductase A OS=Salmonella typhimurium (strain LT2 / SGSC1412 / ATCC 700720) GN=dkgA PE=3 SV=1	747.337	9	41.8182	3.0692	48	0	10.5009	0.0169474	6.3849	0.1986	0.0468291	0.0404087	2
P27237	OPDA_SALTY	Oligopeptidase A OS=Salmonella typhimurium (strain LT2 / SGSC1412 / ATCC 700720) GN=prlC PE=1 SV=1	739.225	29	50	6.1609	139	1	10.9951	0.0177385	8.3891	0.6484	0.0615286	0.131929	2
P65977	RECA_SALTY	Protein RecA OS=Salmonella typhimurium (strain LT2 / SGSC1412 / ATCC 700720) GN=recA PE=1 SV=2	738.946	12	48.7252	2.6066	70	1	9.1631	0.0184371	8.0601	0.3072	0.0591156	0.0625053	2
Q8ZPL7	FUMC_SALTY	Fumarate hydratase class II OS=Salmonella typhimurium (strain LT2 / SGSC1412 / ATCC 700720) GN=fumC PE=3 SV=1	736.803	18	38.9722	4.6753	95	3	10.7504	0.0181705	9.1866	0.4653	0.0673777	0.0946736	2
Q7CQY3	Q7CQY3_SALTY	Transcriptional repressor of iron-responsive genes (Fur family) (Ferric uptake regulator) OS=Salmonella typhimurium (strain LT2 / SGSC1412 / ATCC 700720) GN=fur PE=3 SV=1	736.675	4	40	1.0753	25	0	9.6412	0.0186798	5.7303	0.0988	0.042028	0.0201026	2
Q7CQY1	SEQA_SALTY	Negative modulator of initiation of replication OS=Salmonella typhimurium (strain LT2 / SGSC1412 / ATCC 700720) GN=seqA PE=3 SV=1	730.783	6	42.2222	1.1524	23	0	9.4617	0.0238782	3.9117	0.0793	0.0286898	0.016135	2
P74853	SSAK_SALTY	Secretion system apparatus protein SsaK OS=Salmonella typhimurium (strain LT2 / SGSC1412 / ATCC 700720) GN=ssaK PE=4 SV=2	722.732	9	32.1429	5.9138	40	0	10.1726	0.0186357	4.8569	0.1283	0.0356222	0.0261049	2
Q8ZM09	Q8ZM09_SALTY	Putative oxidoreductase OS=Salmonella typhimurium (strain LT2 / SGSC1412 / ATCC 700720) GN=yghA PE=1 SV=1	719.342	6	34.3537	1.4941	41	1	7.8182	0.0210602	5.0161	0.1586	0.0367898	0.03227	2
Q8ZNW2	Q8ZNW2_SALTY	Glucose-6-phosphate 1-dehydrogenase OS=Salmonella typhimurium (strain LT2 / SGSC1412 / ATCC 700720) GN=zwf PE=3 SV=1	716.183	24	42.3625	5.5527	117	1	11.422	0.0163927	8.4156	0.4735	0.0617229	0.096342	2
Q8ZKL6	ARLY_SALTY	Argininosuccinate lyase OS=Salmonella typhimurium (strain LT2 / SGSC1412 / ATCC 700720) GN=argH PE=3 SV=1	710.26	17	47.5983	4.097	109	0	9.7212	0.0202242	15.6349	0.7955	0.114672	0.161859	2
P15434	SYFB_SALTY	Phenylalanine--tRNA ligase beta subunit OS=Salmonella typhimurium (strain LT2 / SGSC1412 / ATCC 700720) GN=pheT PE=3 SV=3	706.873	21	38.3648	8.7233	101	0	10.6954	0.0171851	5.1873	0.4565	0.0380455	0.092883	2
Q7CQV7	Q7CQV7_SALTY	Putative periplasmic protein OS=Salmonella typhimurium (strain LT2 / SGSC1412 / ATCC 700720) GN=ybiS PE=4 SV=1	706.179	12	63.0719	8.4577	53	0	10.5526	0.0192721	3.4938	0.1167	0.0256247	0.0237447	2
Q7CQ14	Q7CQ14_SALTY	Uncharacterized protein OS=Salmonella typhimurium (strain LT2 / SGSC1412 / ATCC 700720) GN=yfhJ PE=4 SV=1	704.708	3	31.8182	12.5245	15	0	11.0553	0.0195241	11.7251	0.0908	0.0859959	0.0184749	2
Q8ZRD3	NUSB_SALTY	N utilization substance protein B homolog OS=Salmonella typhimurium (strain LT2 / SGSC1412 / ATCC 700720) GN=nusB PE=3 SV=1	693.742	6	49.6403	0.8966	30	1	10.1766	0.0161781	7.507	0.1182	0.0550589	0.0240499	2
Q8ZRP0	BAMA_SALTY	Outer membrane protein assembly factor BamA OS=Salmonella typhimurium (strain LT2 / SGSC1412 / ATCC 700720) GN=bamA PE=3 SV=1	689.976	37	54.4776	5.3531	213	2	10.9988	0.0184703	7.4065	0.6639	0.0543218	0.135082	2
Q8ZRT5	GUAC_SALTY	GMP reductase OS=Salmonella typhimurium (strain LT2 / SGSC1412 / ATCC 700720) GN=guaC PE=3 SV=1	684.312	13	26.513	2.0132	56	0	8.075	0.0186136	7.1386	0.268	0.052357	0.0545294	2
Q8ZPC4	Q8ZPC4_SALTY	Putative outer membrane lipoprotein OS=Salmonella typhimurium (strain LT2 / SGSC1412 / ATCC 700720) GN=STM1607 PE=4 SV=1	682.139	7	57.6577	3.2837	37	0	10.8723	0.0173387	4.1205	0.1009	0.0302212	0.0205299	2
Q8ZL95	SYGA_SALTY	Glycine--tRNA ligase alpha subunit OS=Salmonella typhimurium (strain LT2 / SGSC1412 / ATCC 700720) GN=glyQ PE=3 SV=1	679.572	10	40.5941	1.3726	43	0	9.1946	0.0202153	6.5075	0.228	0.0477283	0.0463907	2
Q8ZLF5	Q8ZLF5_SALTY	Cytosolic glycerophosphodiester phosphodiesterase OS=Salmonella typhimurium (strain LT2 / SGSC1412 / ATCC 700720) GN=ugpQ PE=4 SV=1	678.702	9	50.813	4.616	49	0	12.097	0.0238469	5.5191	0.1524	0.040479	0.0310085	2
Q8ZQW9	Q8ZQW9_SALTY	Phosphoglucomutase OS=Salmonella typhimurium (strain LT2 / SGSC1412 / ATCC 700720) GN=pgm PE=1 SV=1	673.348	12	38.8278	1.1611	83	0	10.2676	0.01893	9.9196	0.5791	0.0727538	0.117828	2
P06185	PGTE_SALTY	Outer membrane protease E OS=Salmonella typhimurium (strain LT2 / SGSC1412 / ATCC 700720) GN=pgtE PE=3 SV=2	673.016	10	48.0769	3.1413	63	0	10.5157	0.0249577	6.4955	0.2281	0.0476402	0.046411	2
P21622	ILVH_SALTY	Acetolactate synthase isozyme 3 small subunit OS=Salmonella typhimurium (strain LT2 / SGSC1412 / ATCC 700720) GN=ilvH PE=3 SV=2	669.157	8	61.3497	7.7635	47	0	11.406	0.0162851	4.1041	0.0741	0.0301009	0.015077	2
Q7CPK7	Q7CPK7_SALTY	Putative NTP pyrophosphohydrolase OS=Salmonella typhimurium (strain LT2 / SGSC1412 / ATCC 700720) GN=yrfE PE=4 SV=1	668.037	10	73.2323	8.4292	56	0	11.6852	0.0175884	4.6221	0.1039	0.0339001	0.0211403	2
Q8ZN68	Q8ZN68_SALTY	Arsenate reductase OS=Salmonella typhimurium (strain LT2 / SGSC1412 / ATCC 700720) GN=yfgD PE=3 SV=1	667.815	4	51.2605	7.688	21	0	11.0881	0.0192697	4.3136	0.058	0.0316374	0.0118011	2
Q8ZRU1	DDLB_SALTY	D-alanine--D-alanine ligase B OS=Salmonella typhimurium (strain LT2 / SGSC1412 / ATCC 700720) GN=ddlB PE=3 SV=3	667.757	5	19.6078	1.3917	26	0	9.2845	0.0159309	2.5876	0.0849	0.0189784	0.0172744	2
Q8ZQX5	SYQ_SALTY	Glutamine--tRNA ligase OS=Salmonella typhimurium (strain LT2 / SGSC1412 / ATCC 700720) GN=glnS PE=3 SV=3	666.369	19	34.7748	5.103	118	1	10.3622	0.0193232	10.4626	0.6707	0.0767363	0.136466	2
P0A299	RL7_SALTY	50S ribosomal protein L7/L12 OS=Salmonella typhimurium (strain LT2 / SGSC1412 / ATCC 700720) GN=rplL PE=3 SV=2	665.889	12	66.1157	2.0593	36	0	8.6489	0.0153474	6.6105	0.0813	0.0484837	0.0165419	2
Q7CR26	Q7CR26_SALTY	Ubiquinol oxidase subunit 2 OS=Salmonella typhimurium (strain LT2 / SGSC1412 / ATCC 700720) GN=cyoA PE=3 SV=1	665.197	11	38.3648	4.2488	72	0	10.7184	0.0176025	13.1276	0.4641	0.0962824	0.0944294	2
Q8ZPS9	SYT_SALTY	Threonine--tRNA ligase OS=Salmonella typhimurium (strain LT2 / SGSC1412 / ATCC 700720) GN=thrS PE=3 SV=1	662.654	29	39.7196	3.7332	140	1	10.2543	0.018855	8.873	0.662	0.0650777	0.134696	2
P65599	ORN_SALTY	Oligoribonuclease OS=Salmonella typhimurium (strain LT2 / SGSC1412 / ATCC 700720) GN=orn PE=3 SV=2	658.389	6	31.4917	2.3433	27	0	13.4225	0.0177033	4.0887	0.0846	0.0299879	0.0172134	2
Q7CP91	Q7CP91_SALTY	Peptidyl-prolyl cis-trans isomerase OS=Salmonella typhimurium (strain LT2 / SGSC1412 / ATCC 700720) GN=fklB PE=3 SV=1	654.333	7	41.8182	6.2806	43	0	9.1096	0.0197172	6.7754	0.1608	0.0496931	0.0327176	2
Q8ZML9	Q8ZML9_SALTY	Putative LysM domain protein OS=Salmonella typhimurium (strain LT2 / SGSC1412 / ATCC 700720) GN=ygaU PE=4 SV=1	628.43	5	53.0201	2.6993	33	0	10.4617	0.0172444	7.2038	0.1161	0.0528352	0.0236226	2
Q04866	WZZB_SALTY	Chain length determinant protein OS=Salmonella typhimurium (strain LT2 / SGSC1412 / ATCC 700720) GN=wzzB PE=1 SV=1	628.22	13	47.4006	6.7316	80	0	11.1578	0.0191533	6.7764	0.2457	0.0497005	0.049992	2
P64105	FABA_SALTY	3-hydroxydecanoyl-[acyl-carrier-protein] dehydratase OS=Salmonella typhimurium (strain LT2 / SGSC1412 / ATCC 700720) GN=fabA PE=3 SV=2	617.994	4	30.2326	2.0579	21	0	11.9514	0.0169566	4.677	0.0896	0.0343027	0.0182307	2
P66038	RISB_SALTY	6,7-dimethyl-8-ribityllumazine synthase OS=Salmonella typhimurium (strain LT2 / SGSC1412 / ATCC 700720) GN=ribH PE=1 SV=1	616.333	3	35.2564	1.5858	24	0	9.2292	0.0165865	4.3509	0.0697	0.031911	0.0141817	2
O84947	SSEC_SALTY	Secreted effector protein SseC OS=Salmonella typhimurium (strain LT2 / SGSC1412 / ATCC 700720) GN=sseC PE=1 SV=1	612.747	11	24.5868	1.7316	71	0	7.626	0.0167069	12.7419	0.6798	0.0934535	0.138317	2
P63557	ARGB_SALTY	Acetylglutamate kinase OS=Salmonella typhimurium (strain LT2 / SGSC1412 / ATCC 700720) GN=argB PE=3 SV=1	612.611	7	29.0698	1.415	57	0	8.9862	0.0164539	12.108	0.3277	0.0888043	0.0666764	2
O52765	SYH_SALTY	Histidine--tRNA ligase OS=Salmonella typhimurium (strain LT2 / SGSC1412 / ATCC 700720) GN=hisS PE=1 SV=4	610.723	14	45.0472	5.4488	76	1	11.3685	0.0178878	5.3979	0.2545	0.0395901	0.0517826	2
Q8ZQY0	Q8ZQY0_SALTY	Asparagine synthetase B OS=Salmonella typhimurium (strain LT2 / SGSC1412 / ATCC 700720) GN=asnB PE=4 SV=1	592.106	29	49.639	7.823	134	1	12.4136	0.018273	6.8356	0.4312	0.0501347	0.0877353	2
Q8ZQU1	Q8ZQU1_SALTY	2-oxoglutarate dehydrogenase decarboxylase component OS=Salmonella typhimurium (strain LT2 / SGSC1412 / ATCC 700720) GN=sucA PE=4 SV=1	584.524	25	36.3344	7.8547	133	2	10.3794	0.019731	6.559	0.6913	0.048106	0.140657	2
Q7CPV1	SDHE_SALTY	FAD assembly factor SdhE OS=Salmonella typhimurium (strain LT2 / SGSC1412 / ATCC 700720) GN=sdhE PE=3 SV=1	581.377	2	59.0909	1.8856	9	0	9.0017	0.0207899	1.3801	0.0146	0.0101221	0.00297063	2
P15888	NFSB_SALTY	Oxygen-insensitive NAD(P)H nitroreductase OS=Salmonella typhimurium (strain LT2 / SGSC1412 / ATCC 700720) GN=nfsB PE=1 SV=1	578.633	9	55.7604	2.963	47	0	13.0147	0.0194357	4.916	0.118	0.0360556	0.0240092	2
Q7CQ11	Q7CQ11_SALTY	Iron-sulfur cluster assembly scaffold protein IscU OS=Salmonella typhimurium (strain LT2 / SGSC1412 / ATCC 700720) GN=nifU PE=3 SV=1	575.953	9	30.4688	4.0751	25	0	10.3412	0.0162969	2.7752	0.0388	0.0203543	0.00789455	2
H9L4C2	H9L4C2_SALTY	Activated by transcription factor SsrB OS=Salmonella typhimurium (strain LT2 / SGSC1412 / ATCC 700720) GN=srfJ PE=3 SV=1	573.306	14	40.4922	3.8661	67	1	9.9531	0.0198537	6.358	0.327	0.0466318	0.066534	2
O33789	WZZE_SALTY	ECA polysaccharide chain length modulation protein OS=Salmonella typhimurium (strain LT2 / SGSC1412 / ATCC 700720) GN=wzzE PE=3 SV=2	570.383	10	26.4368	7.4734	50	2	10.8197	0.0187215	3.3043	0.1304	0.0242349	0.0265322	2
Q8ZPM9	PDXH_SALTY	Pyridoxine/pyridoxamine 5'-phosphate oxidase OS=Salmonella typhimurium (strain LT2 / SGSC1412 / ATCC 700720) GN=pdxH PE=3 SV=1	567.646	10	54.1284	2.8408	51	0	10.4292	0.0170844	4.4692	0.1142	0.0327787	0.023236	2
Q8ZR95	COPA_SALTY	Copper-exporting P-type ATPase A OS=Salmonella typhimurium (strain LT2 / SGSC1412 / ATCC 700720) GN=copA PE=1 SV=3	566.207	23	44.5378	1.4614	116	0	10.5676	0.0184544	8.8407	0.7802	0.0648408	0.158746	2
Q8ZNZ7	Q8ZNZ7_SALTY	Putative IclR family transcriptional repressor OS=Salmonella typhimurium (strain LT2 / SGSC1412 / ATCC 700720) GN=kdgR PE=4 SV=1	565.449	13	57.7947	4.1504	64	1	10.6939	0.0189697	5.7212	0.1712	0.0419613	0.0348337	2
P77980	AROB_SALTY	3-dehydroquinate synthase OS=Salmonella typhimurium (strain LT2 / SGSC1412 / ATCC 700720) GN=aroB PE=3 SV=1	564.012	12	41.4365	2.793	57	0	8.2281	0.0171779	4.5548	0.1779	0.0334065	0.0361969	2
Q8ZRB8	Q8ZRB8_SALTY	Peptidylprolyl isomerase OS=Salmonella typhimurium (strain LT2 / SGSC1412 / ATCC 700720) GN=cypD PE=4 SV=1	561.245	31	58.427	6.7307	171	4	11.3155	0.0205365	8.6041	0.5862	0.0631055	0.119273	2
Q7CR64	YAEH_SALTY	UPF0325 protein YaeH OS=Salmonella typhimurium (strain LT2 / SGSC1412 / ATCC 700720) GN=yaeH PE=3 SV=1	558.209	7	53.125	10.1313	32	0	12.6296	0.0196173	2.5549	0.0387	0.0187385	0.0078742	2
Q8ZPD4	Q8ZPD4_SALTY	Putative NADP-dependent oxidoreductase OS=Salmonella typhimurium (strain LT2 / SGSC1412 / ATCC 700720) GN=yncB PE=4 SV=1	557.966	10	27.5281	2.8821	41	0	8.5294	0.0188947	3.1715	0.1254	0.0232609	0.0255149	2
Q8ZQ17	Q8ZQ17_SALTY	Ribonuclease E OS=Salmonella typhimurium (strain LT2 / SGSC1412 / ATCC 700720) GN=rne PE=3 SV=1	557.629	36	41.2371	7.5385	184	2	10.2587	0.0200121	6.2647	0.7498	0.0459475	0.15256	2
P10369	HIS8_SALTY	Histidinol-phosphate aminotransferase OS=Salmonella typhimurium (strain LT2 / SGSC1412 / ATCC 700720) GN=hisC PE=3 SV=2	556.725	7	27.8552	6.6783	40	0	10.0929	0.0194957	7.1732	0.2886	0.0526107	0.0587208	2
Q8ZM07	Q8ZM07_SALTY	Putative alcohol dehydrogenase OS=Salmonella typhimurium (strain LT2 / SGSC1412 / ATCC 700720) GN=yqhD PE=4 SV=1	547.147	11	42.8941	9.7253	46	0	13.1495	0.0161259	4.7626	0.2007	0.0349306	0.040836	2
P40861	PROA_SALTY	Gamma-glutamyl phosphate reductase OS=Salmonella typhimurium (strain LT2 / SGSC1412 / ATCC 700720) GN=proA PE=3 SV=2	541.234	15	39.4231	6.8033	79	0	10.7703	0.0190035	7.8321	0.353	0.0574433	0.0718241	2
Q8ZLR9	Q8ZLR9_SALTY	Lipopolysaccharide export system protein LptA OS=Salmonella typhimurium (strain LT2 / SGSC1412 / ATCC 700720) GN=yhbN PE=3 SV=1	541.197	7	42.9348	3.7144	36	0	11.3605	0.0186708	5.915	0.1186	0.0433827	0.0241313	2
Q8ZQM3	GSIB_SALTY	Glutathione-binding protein GsiB OS=Salmonella typhimurium (strain LT2 / SGSC1412 / ATCC 700720) GN=gsiB PE=3 SV=1	540.222	20	57.2266	3.5762	102	1	11.6921	0.0208133	5.2873	0.2989	0.0387789	0.0608165	2
Q8ZLK3	Q8ZLK3_SALTY	Cell division protein DamX OS=Salmonella typhimurium (strain LT2 / SGSC1412 / ATCC 700720) GN=damX PE=3 SV=1	539.121	15	48.9412	3.2044	85	1	9.8454	0.0188005	3.8213	0.1737	0.0280267	0.0353424	2
Q7CR80	Q7CR80_SALTY	Cell division protein FtsA OS=Salmonella typhimurium (strain LT2 / SGSC1412 / ATCC 700720) GN=ftsA PE=3 SV=1	537.252	8	30.4762	6.051	43	0	9.8057	0.0165157	6.1954	0.2839	0.0454392	0.0577645	2
P58580	GSHB_SALTY	Glutathione synthetase OS=Salmonella typhimurium (strain LT2 / SGSC1412 / ATCC 700720) GN=gshB PE=3 SV=1	537.245	14	56.5079	6.6318	75	0	10.7043	0.0207935	6.0651	0.2163	0.0444835	0.0440101	2
P58537	SUHB_SALTY	Inositol-1-monophosphatase OS=Salmonella typhimurium (strain LT2 / SGSC1412 / ATCC 700720) GN=suhB PE=3 SV=1	536.086	15	68.9139	9.1793	65	2	11.9323	0.0184819	3.2567	0.0951	0.0238858	0.0193498	2
Q8ZLM7	DEF_SALTY	Peptide deformylase OS=Salmonella typhimurium (strain LT2 / SGSC1412 / ATCC 700720) GN=def PE=3 SV=1	534.019	3	28.4024	0.9013	14	0	9.2448	0.0134655	3.5183	0.0682	0.0258044	0.0138765	2
Q7CPN8	Q7CPN8_SALTY	Sugar specific PTS family enzyme IIA OS=Salmonella typhimurium (strain LT2 / SGSC1412 / ATCC 700720) GN=ptsN PE=4 SV=1	532.91	6	47.8528	5.7219	34	0	10.074	0.0203921	3.9598	0.0716	0.0290425	0.0145683	2
Q7CQ43	Q7CQ43_SALTY	Phosphoesterase OS=Salmonella typhimurium (strain LT2 / SGSC1412 / ATCC 700720) GN=yfcE PE=3 SV=1	532.33	4	31.1475	0.896	26	0	8.2326	0.0180623	5.1478	0.1028	0.0377558	0.0209165	2
Q7CQJ1	Q7CQJ1_SALTY	Putative resistance protein OS=Salmonella typhimurium (strain LT2 / SGSC1412 / ATCC 700720) GN=osmC PE=4 SV=1	531.746	3	21.6783	12.5391	21	0	10.6732	0.0186262	8.4209	0.1281	0.0617618	0.0260642	2
Q8ZQJ0	Q8ZQJ0_SALTY	Putative lipoprotein OS=Salmonella typhimurium (strain LT2 / SGSC1412 / ATCC 700720) GN=ybjP PE=4 SV=1	531.193	5	44.4444	3.0319	26	0	12.0571	0.0187528	4.0762	0.0776	0.0298963	0.0157891	2
P67557	OPGG_SALTY	Glucans biosynthesis protein G OS=Salmonella typhimurium (strain LT2 / SGSC1412 / ATCC 700720) GN=mdoG PE=3 SV=1	530.644	26	55.3816	7.3117	126	0	13.0671	0.0188315	5.7289	0.3314	0.0420177	0.0674292	2
P63343	FTSH_SALTY	ATP-dependent zinc metalloprotease FtsH OS=Salmonella typhimurium (strain LT2 / SGSC1412 / ATCC 700720) GN=ftsH PE=3 SV=1	528.697	28	39.1304	6.3744	152	2	10.2212	0.0189254	8.9432	0.6345	0.0655925	0.1291	2
P0A265	PPIC_SALTY	Peptidyl-prolyl cis-trans isomerase C OS=Salmonella typhimurium (strain LT2 / SGSC1412 / ATCC 700720) GN=ppiC PE=3 SV=2	527.602	2	21.5054	0.9743	9	0	4.5048	0.018111	3.621	0.0378	0.0265577	0.00769108	2
Q8ZL48	COAD_SALTY	Phosphopantetheine adenylyltransferase OS=Salmonella typhimurium (strain LT2 / SGSC1412 / ATCC 700720) GN=coaD PE=3 SV=1	521.535	7	64.1509	11.4988	26	0	13.8539	0.0180439	1.7291	0.031	0.0126818	0.0063075	2
Q8ZK31	SYV_SALTY	Valine--tRNA ligase OS=Salmonella typhimurium (strain LT2 / SGSC1412 / ATCC 700720) GN=valS PE=3 SV=1	519.672	33	47.9495	9.6227	174	1	11.1789	0.0216349	6.8144	0.7403	0.0499792	0.150627	2
P26393	RMLA_SALTY	Glucose-1-phosphate thymidylyltransferase OS=Salmonella typhimurium (strain LT2 / SGSC1412 / ATCC 700720) GN=rmlA PE=1 SV=1	518.225	17	59.2466	11.2128	72	0	13.1858	0.0220378	2.3467	0.0764	0.0172115	0.0155449	2
P18949	METC_SALTY	Cystathionine beta-lyase OS=Salmonella typhimurium (strain LT2 / SGSC1412 / ATCC 700720) GN=metC PE=3 SV=2	516.833	14	49.3671	2.7182	61	0	10.7408	0.0205287	5.5028	0.2375	0.0403594	0.0483236	2
H9L451	BAMB_SALTY	Outer membrane protein assembly factor BamB OS=Salmonella typhimurium (strain LT2 / SGSC1412 / ATCC 700720) GN=bamB PE=3 SV=1	515.812	20	59.6939	6.7854	92	0	10.6935	0.0189846	6.434	0.2702	0.0471892	0.054977	2
Q7CPR9	HLDE_SALTY	Bifunctional protein HldE OS=Salmonella typhimurium (strain LT2 / SGSC1412 / ATCC 700720) GN=hldE PE=3 SV=1	513.571	17	39.2034	3.6052	83	2	10.4762	0.0178036	3.4692	0.1784	0.0254443	0.0362987	2
Q7CPL3	RL23_SALTY	50S ribosomal protein L23 OS=Salmonella typhimurium (strain LT2 / SGSC1412 / ATCC 700720) GN=rplW PE=3 SV=1	512.764	7	40	1.753	26	0	8.8911	0.0163515	3.3904	0.038	0.0248664	0.00773178	2
Q7CPD4	PEPQ_SALTY	Xaa-Pro dipeptidase OS=Salmonella typhimurium (strain LT2 / SGSC1412 / ATCC 700720) GN=pepQ PE=3 SV=1	510.436	16	42.4379	4.5277	73	2	10.5871	0.0203087	4.7597	0.2396	0.0349093	0.0487509	2
P40860	CYSA_SALTY	Sulfate/thiosulfate import ATP-binding protein CysA OS=Salmonella typhimurium (strain LT2 / SGSC1412 / ATCC 700720) GN=cysA PE=3 SV=2	505.94	12	56.9863	6.2663	70	0	12.2495	0.0191146	4.612	0.1893	0.033826	0.0385165	2
Q7CPH3	Q7CPH3_SALTY	Putative stress-induced protein OS=Salmonella typhimurium (strain LT2 / SGSC1412 / ATCC 700720) GN=yicC PE=4 SV=1	504.622	11	51.9164	3.8654	52	0	9.3625	0.0203709	5.8847	0.1953	0.0431604	0.0397373	2
Q8ZKY4	YIDC_SALTY	Membrane protein insertase YidC OS=Salmonella typhimurium (strain LT2 / SGSC1412 / ATCC 700720) GN=yidC PE=3 SV=1	503.759	15	42.3358	7.7532	64	0	12.852	0.0191527	6.8524	0.4227	0.0502579	0.0860058	2
Q8ZNL5	Q8ZNL5_SALTY	S-formylglutathione hydrolase OS=Salmonella typhimurium (strain LT2 / SGSC1412 / ATCC 700720) GN=yeiG PE=3 SV=2	503.297	6	32.2807	3.0431	36	0	12.2178	0.0208386	5.1305	0.1655	0.0376289	0.0336739	2
Q7CQ56	MENB_SALTY	1,4-dihydroxy-2-naphthoyl-CoA synthase OS=Salmonella typhimurium (strain LT2 / SGSC1412 / ATCC 700720) GN=menB PE=1 SV=1	500.389	4	25.614	0.7722	26	0	12.0134	0.0166441	2.4515	0.0788	0.0179802	0.0160333	2
P74883	PUR5_SALTY	Phosphoribosylformylglycinamidine cyclo-ligase OS=Salmonella typhimurium (strain LT2 / SGSC1412 / ATCC 700720) GN=purM PE=3 SV=3	498.613	10	40.8696	2.12	41	0	9.9211	0.0192546	4.9511	0.1847	0.0363131	0.0375805	2
Q8ZNX1	Q8ZNX1_SALTY	Similar Cu resistance protein CopC OS=Salmonella typhimurium (strain LT2 / SGSC1412 / ATCC 700720) GN=yobA PE=4 SV=1	497.847	3	28.2258	7.1315	15	0	6.0903	0.0182527	2.4255	0.0323	0.0177895	0.00657201	2
Q8ZMW8	Q8ZMW8_SALTY	Outer membrane protein assembly factor BamD OS=Salmonella typhimurium (strain LT2 / SGSC1412 / ATCC 700720) GN=yfiO PE=3 SV=1	496.793	13	45.3061	8.7329	61	3	11.7754	0.0158501	5.1108	0.1425	0.0374844	0.0289942	2
Q8ZPL8	Q8ZPL8_SALTY	Putative periplasmic protein OS=Salmonella typhimurium (strain LT2 / SGSC1412 / ATCC 700720) GN=ydgA PE=4 SV=1	494.003	14	35.0598	9.2542	74	0	11.8041	0.0186689	4.8492	0.2632	0.0355657	0.0535527	2
P64222	GCST_SALTY	Aminomethyltransferase OS=Salmonella typhimurium (strain LT2 / SGSC1412 / ATCC 700720) GN=gcvT PE=3 SV=1	491.497	9	20.0549	2.7309	38	0	9.4886	0.0141848	3.0085	0.1213	0.0220654	0.0246806	2
P40827	NLPD_SALTY	Murein hydrolase activator NlpD OS=Salmonella typhimurium (strain LT2 / SGSC1412 / ATCC 700720) GN=nlpD PE=3 SV=2	489.521	11	50.6631	3.8452	54	0	10.0596	0.017298	4.006	0.159	0.0293814	0.0323514	2
Q8ZK29	AMPA_SALTY	Probable cytosol aminopeptidase OS=Salmonella typhimurium (strain LT2 / SGSC1412 / ATCC 700720) GN=pepA PE=3 SV=1	488.088	19	37.9722	7.3725	90	2	11.7499	0.0183742	4.955	0.2745	0.0363417	0.0558519	2
Q8ZRU3	MURG_SALTY	UDP-N-acetylglucosamine--N-acetylmuramyl-(pentapeptide) pyrophosphoryl-undecaprenol N-acetylglucosamine transferase OS=Salmonella typhimurium (strain LT2 / SGSC1412 / ATCC 700720) GN=murG PE=3 SV=3	484.087	13	46.1972	9.4766	66	2	11.3146	0.0180102	2.4813	0.0941	0.0181987	0.0191463	2
P60659	SPEA_SALTY	Biosynthetic arginine decarboxylase OS=Salmonella typhimurium (strain LT2 / SGSC1412 / ATCC 700720) GN=speA PE=3 SV=1	483.625	14	24.924	9.968	63	0	12.0214	0.018075	5.2056	0.3867	0.0381797	0.078681	2
P65454	MURA_SALTY	UDP-N-acetylglucosamine 1-carboxyvinyltransferase OS=Salmonella typhimurium (strain LT2 / SGSC1412 / ATCC 700720) GN=murA PE=3 SV=1	481.628	14	46.5394	7.5312	62	1	11.6609	0.0179525	5.0872	0.2293	0.0373113	0.0466552	2
Q8ZP20	TREA_SALTY	Periplasmic trehalase OS=Salmonella typhimurium (strain LT2 / SGSC1412 / ATCC 700720) GN=treA PE=3 SV=1	480.344	18	38.5965	6.8611	92	0	12.4617	0.0204384	2.2187	0.1412	0.0162727	0.0287297	2
Q8ZPG8	Q8ZPG8_SALTY	Putative hydrolase OS=Salmonella typhimurium (strain LT2 / SGSC1412 / ATCC 700720) GN=STM1540 PE=4 SV=1	475.998	12	70.2479	2.4823	65	1	11.3028	0.0204521	2.7834	0.1123	0.0204144	0.0228494	2
Q8ZPI6	Q8ZPI6_SALTY	Putative periplasmic protein OS=Salmonella typhimurium (strain LT2 / SGSC1412 / ATCC 700720) GN=ydeI PE=1 SV=1	473.471	6	50.7692	11.351	26	0	11.4198	0.0205932	1.1349	0.0163	0.00832375	0.00331652	2
P0A1Y4	NUOG_SALTY	NADH-quinone oxidoreductase subunit G OS=Salmonella typhimurium (strain LT2 / SGSC1412 / ATCC 700720) GN=nuoG PE=3 SV=2	471.246	23	42.6211	6.9151	132	0	9.5602	0.0191193	7.8071	0.7881	0.05726	0.160353	2
Q8ZQD4	LOLA_SALTY	Outer-membrane lipoprotein carrier protein OS=Salmonella typhimurium (strain LT2 / SGSC1412 / ATCC 700720) GN=lolA PE=3 SV=2	470.308	10	67.9803	9.0373	54	0	11.9706	0.0207283	4.1003	0.0924	0.030073	0.0188004	2
Q8ZPA3	Q8ZPA3_SALTY	Putative periplasmic binding protein OS=Salmonella typhimurium (strain LT2 / SGSC1412 / ATCC 700720) GN=STM1633 PE=1 SV=1	466.799	13	53.3597	4.2891	61	0	11.1968	0.0223354	8.0418	0.2296	0.0589814	0.0467162	2
Q8ZNN4	SYM_SALTY	Methionine--tRNA ligase OS=Salmonella typhimurium (strain LT2 / SGSC1412 / ATCC 700720) GN=metG PE=3 SV=3	464.401	18	36.3368	7.7885	105	2	10.6595	0.0206214	7.0549	0.5413	0.0517431	0.110137	2
Q8ZN60	GUAA_SALTY	GMP synthase [glutamine-hydrolyzing] OS=Salmonella typhimurium (strain LT2 / SGSC1412 / ATCC 700720) GN=guaA PE=3 SV=1	462.689	18	52.5714	9.2218	93	0	11.7563	0.0200231	7.5618	0.447	0.0554609	0.0909501	2
Q8ZRS2	CUEO_SALTY	Blue copper oxidase CueO OS=Salmonella typhimurium (strain LT2 / SGSC1412 / ATCC 700720) GN=cueO PE=3 SV=1	462.381	17	47.7612	6.8454	99	3	11.8009	0.019929	6.9722	0.4099	0.0511365	0.0834014	2
P33901	NUOF_SALTY	NADH-quinone oxidoreductase subunit F OS=Salmonella typhimurium (strain LT2 / SGSC1412 / ATCC 700720) GN=nuoF PE=3 SV=2	458.685	15	37.5281	6.1051	74	0	9.9681	0.0176186	9.3039	0.463	0.068238	0.0942056	2
Q8ZPU5	NADE_SALTY	NH(3)-dependent NAD(+) synthetase OS=Salmonella typhimurium (strain LT2 / SGSC1412 / ATCC 700720) GN=nadE PE=1 SV=1	456.865	9	38.9091	2.4271	46	0	10.1706	0.0221212	4.9641	0.1519	0.0364084	0.0309068	2
Q7CQV2	Q7CQV2_SALTY	Arginine 3rd transport system OS=Salmonella typhimurium (strain LT2 / SGSC1412 / ATCC 700720) GN=artJ PE=3 SV=1	455.184	9	51.0288	5.3511	51	1	10.3879	0.0202539	10.0307	0.269	0.0735686	0.0547328	2
Q8ZQV8	Q8ZQV8_SALTY	Putative carboxylase OS=Salmonella typhimurium (strain LT2 / SGSC1412 / ATCC 700720) GN=ybgJ PE=4 SV=1	454.899	5	40.8257	1.4941	23	0	14.708	0.0184012	3.4212	0.0828	0.0250923	0.0168471	2
Q8ZQU3	SDHA_SALTY	Succinate dehydrogenase flavoprotein subunit OS=Salmonella typhimurium (strain LT2 / SGSC1412 / ATCC 700720) GN=sdhA PE=3 SV=1	454.316	16	29.7619	6.493	89	1	10.9471	0.0172314	7.3026	0.4753	0.0535598	0.0967082	2
P06179	FLIC_SALTY	Flagellin OS=Salmonella typhimurium (strain LT2 / SGSC1412 / ATCC 700720) GN=fliC PE=1 SV=4	453.913	17	51.9192	14.5271	77	0	12.7044	0.0199318	3.3028	0.1705	0.0242239	0.0346913	2
Q8ZLN3	Q8ZLN3_SALTY	Putative ferripyochelin binding protein OS=Salmonella typhimurium (strain LT2 / SGSC1412 / ATCC 700720) GN=yrdA PE=1 SV=1	451.675	6	39.6739	3.4823	29	0	11.0817	0.0162131	1.1923	0.0239	0.00874474	0.00486288	2
Q7CPU8	Q7CPU8_SALTY	Putative periplasmic immunogenic protein OS=Salmonella typhimurium (strain LT2 / SGSC1412 / ATCC 700720) GN=yggE PE=4 SV=1	448.495	12	40.7258	4.3325	58	1	11.488	0.0190355	4.5885	0.1216	0.0336537	0.0247417	2
Q8ZQZ6	SYL_SALTY	Leucine--tRNA ligase OS=Salmonella typhimurium (strain LT2 / SGSC1412 / ATCC 700720) GN=leuS PE=3 SV=1	447.09	32	47.907	4.0787	168	3	11.5189	0.0187629	6.9173	0.6748	0.0507339	0.1373	2
P65672	CYSD_SALTY	Sulfate adenylyltransferase subunit 2 OS=Salmonella typhimurium (strain LT2 / SGSC1412 / ATCC 700720) GN=cysD PE=3 SV=1	446.316	11	41.3907	4.7798	48	2	11.3484	0.0188957	3.1922	0.1127	0.0234127	0.0229308	2
P23905	DGAL_SALTY	D-galactose-binding periplasmic protein OS=Salmonella typhimurium (strain LT2 / SGSC1412 / ATCC 700720) GN=mglB PE=1 SV=2	435.647	9	46.0843	8.8492	36	0	13.1629	0.0179041	1.1024	0.0395	0.00808538	0.00803698	2
Q8ZQ30	GHRA_SALTY	Glyoxylate/hydroxypyruvate reductase A OS=Salmonella typhimurium (strain LT2 / SGSC1412 / ATCC 700720) GN=ghrA PE=1 SV=1	433.029	10	42.9487	6.9432	49	0	14.0989	0.0185697	3.8959	0.1367	0.0285739	0.027814	2
Q7CPP2	Q7CPP2_SALTY	Putative ABC superfamily transport protein OS=Salmonella typhimurium (strain LT2 / SGSC1412 / ATCC 700720) GN=yrbD PE=4 SV=1	432.705	8	57.9235	3.4651	35	0	12.8006	0.0198672	1.6483	0.0328	0.0120892	0.00667374	2
Q8ZLZ8	Q8ZLZ8_SALTY	NADPH specific quinone oxidoreductase OS=Salmonella typhimurium (strain LT2 / SGSC1412 / ATCC 700720) GN=mdaB PE=4 SV=1	432.436	4	35.2332	11.7121	24	0	12.522	0.0168614	4.3432	0.0946	0.0318545	0.0192481	2
Q7CP94	Q7CP94_SALTY	Ribonuclease R OS=Salmonella typhimurium (strain LT2 / SGSC1412 / ATCC 700720) GN=vacB PE=3 SV=1	428.227	24	43.5961	8.9107	122	2	11.036	0.0214872	5.4533	0.5048	0.0399964	0.102711	2
Q8ZK67	F16PA_SALTY	Fructose-1,6-bisphosphatase class 1 OS=Salmonella typhimurium (strain LT2 / SGSC1412 / ATCC 700720) GN=fbp PE=3 SV=1	426.754	11	41.8675	5.2759	62	0	10.7434	0.0199177	5.0872	0.1889	0.0373113	0.0384351	2
Q7CPJ3	Q7CPJ3_SALTY	Putative inner membrane lipoprotein OS=Salmonella typhimurium (strain LT2 / SGSC1412 / ATCC 700720) GN=STM3580 PE=4 SV=1	418	6	58.9189	6.8081	35	0	12.9623	0.0178484	2.1658	0.0428	0.0158847	0.00870842	2
P67038	SYFA_SALTY	Phenylalanine--tRNA ligase alpha subunit OS=Salmonella typhimurium (strain LT2 / SGSC1412 / ATCC 700720) GN=pheS PE=3 SV=1	417.942	12	48.6239	7.1534	68	0	9.996	0.0203539	6.0833	0.2239	0.044617	0.0455564	2
Q8ZLR4	Q8ZLR4_SALTY	Glutamate synthase, large subunit OS=Salmonella typhimurium (strain LT2 / SGSC1412 / ATCC 700720) GN=gltB PE=4 SV=1	416.999	37	36.8775	6.1892	194	1	10.8409	0.022471	21.0478	3.461	0.154372	0.704202	2
O85139	FABH_SALTY	3-oxoacyl-[acyl-carrier-protein] synthase 3 OS=Salmonella typhimurium (strain LT2 / SGSC1412 / ATCC 700720) GN=fabH PE=3 SV=1	416.63	9	42.2713	4.8115	54	0	10.5196	0.0166016	5.9559	0.2014	0.0436826	0.0409784	2
P0A2C3	RNPH_SALTY	Ribonuclease PH OS=Salmonella typhimurium (strain LT2 / SGSC1412 / ATCC 700720) GN=rph PE=3 SV=1	416.556	4	25.2101	9.4103	19	0	11.1005	0.0179391	3.5272	0.0899	0.0258697	0.0182918	2
P37426	RIR1_SALTY	Ribonucleoside-diphosphate reductase 1 subunit alpha OS=Salmonella typhimurium (strain LT2 / SGSC1412 / ATCC 700720) GN=nrdA PE=3 SV=1	415.779	26	35.8739	7.4863	122	3	12.6756	0.01919	5.6024	0.4838	0.0410899	0.0984377	2
Q8ZKX9	Q8ZKX9_SALTY	Putative oxidoreductase OS=Salmonella typhimurium (strain LT2 / SGSC1412 / ATCC 700720) GN=yieF PE=4 SV=1	414.728	8	78.866	9.811	33	0	12.6777	0.0218817	2.3755	0.0496	0.0174227	0.010092	2
P26394	RMLC_SALTY	dTDP-4-dehydrorhamnose 3,5-epimerase OS=Salmonella typhimurium (strain LT2 / SGSC1412 / ATCC 700720) GN=rfbC PE=1 SV=1	413.528	4	17.4863	4.3846	17	0	12.4515	0.0182309	2.0004	0.0414	0.0146716	0.00842357	2
Q8ZML4	Q8ZML4_SALTY	Putative inner membrane protein OS=Salmonella typhimurium (strain LT2 / SGSC1412 / ATCC 700720) GN=ygaM PE=4 SV=1	413.205	2	21.4286	0.8868	9	0	7.3552	0.015247	3.0763	0.0385	0.0225627	0.00783351	2
Q7CQY5	Q7CQY5_SALTY	Putative phosphatase in N-acetylglucosamine metabolism OS=Salmonella typhimurium (strain LT2 / SGSC1412 / ATCC 700720) GN=nagD PE=4 SV=1	412.644	8	38	9.0308	49	1	10.7425	0.0182031	3.9584	0.108	0.0290323	0.0219745	2
P30752	LOLB_SALTY	Outer-membrane lipoprotein LolB OS=Salmonella typhimurium (strain LT2 / SGSC1412 / ATCC 700720) GN=lolB PE=3 SV=2	411.418	8	51.2077	5.9394	39	0	12.0505	0.019303	3.3798	0.0802	0.0247886	0.0163181	2
Q8ZM76	GCSP_SALTY	Glycine dehydrogenase (decarboxylating) OS=Salmonella typhimurium (strain LT2 / SGSC1412 / ATCC 700720) GN=gcvP PE=3 SV=3	407.415	20	35.2142	7.5459	119	1	10.7576	0.02011	6.5095	0.6837	0.0477429	0.139111	2
P05416	GLGA_SALTY	Glycogen synthase OS=Salmonella typhimurium (strain LT2 / SGSC1412 / ATCC 700720) GN=glgA PE=3 SV=2	400.22	9	25.3669	2.3584	36	0	11.9579	0.0205804	3.3894	0.1802	0.024859	0.0366649	2
P19480	AHPF_SALTY	Alkyl hydroperoxide reductase subunit F OS=Salmonella typhimurium (strain LT2 / SGSC1412 / ATCC 700720) GN=ahpF PE=1 SV=1	392.551	26	48.3685	6.3238	107	0	10.7256	0.0196635	5.6452	0.3178	0.0414039	0.0646621	2
Q7CPI5	Q7CPI5_SALTY	Putative outer membrane lipoprotein OS=Salmonella typhimurium (strain LT2 / SGSC1412 / ATCC 700720) GN=yiaD PE=3 SV=1	389.344	7	45.4545	2.4178	42	2	9.1359	0.0219328	2.0417	0.0457	0.0149745	0.00929848	2
Q7CPD3	Q7CPD3_SALTY	Putative cytoplasmic protein OS=Salmonella typhimurium (strain LT2 / SGSC1412 / ATCC 700720) GN=yihD PE=4 SV=1	388.559	5	67.4157	5.6779	27	0	13.8539	0.0209713	3.198	0.0331	0.0234552	0.00673478	2
P0CL51	SYR_SALTY	Arginine--tRNA ligase OS=Salmonella typhimurium (strain LT2 / SGSC1412 / ATCC 700720) GN=argS PE=3 SV=1	384.908	21	46.1005	8.2616	99	2	13.1404	0.0199261	2.6516	0.171	0.0194478	0.034793	2
P0A2K3	SYE_SALTY	Glutamate--tRNA ligase OS=Salmonella typhimurium (strain LT2 / SGSC1412 / ATCC 700720) GN=gltX PE=3 SV=1	383.807	16	51.5924	4.735	77	3	11.4934	0.0210315	5.1137	0.2763	0.0375056	0.0562181	2
Q8ZJZ3	Q8ZJZ3_SALTY	Putative NAD-dependent aldehyde dehydrogenase OS=Salmonella typhimurium (strain LT2 / SGSC1412 / ATCC 700720) GN=STM4519 PE=3 SV=1	383.613	20	54.6053	8.0281	88	0	12.4719	0.0233628	7.3978	0.3714	0.054258	0.0755679	2
Q8ZNM8	Q8ZNM8_SALTY	Putative ABC superfamily transport protein (Bind_prot) OS=Salmonella typhimurium (strain LT2 / SGSC1412 / ATCC 700720) GN=yehZ PE=4 SV=1	381.339	9	30.8197	4.437	40	0	10.21	0.0205535	2.9758	0.0975	0.0218255	0.0198381	2
Q7CPF1	IBPA_SALTY	Small heat shock protein IbpA OS=Salmonella typhimurium (strain LT2 / SGSC1412 / ATCC 700720) GN=ibpA PE=3 SV=1	381.319	8	64.2336	3.4795	37	0	10.7967	0.0209404	4.9295	0.0776	0.0361547	0.0157891	2
P67458	EX7S_SALTY	Exodeoxyribonuclease 7 small subunit OS=Salmonella typhimurium (strain LT2 / SGSC1412 / ATCC 700720) GN=xseB PE=3 SV=2	380.614	3	46.25	5.2588	13	0	9.7974	0.0161974	2.9522	0.0264	0.0216525	0.00537155	2
Q8ZN41	HSCB_SALTY	Co-chaperone protein HscB OS=Salmonella typhimurium (strain LT2 / SGSC1412 / ATCC 700720) GN=hscB PE=3 SV=1	379.5	15	60.8187	7.9736	78	2	11.4299	0.0220055	3.6664	0.0733	0.0268906	0.0149142	2
Q8ZN53	RODZ_SALTY	Cytoskeleton protein RodZ OS=Salmonella typhimurium (strain LT2 / SGSC1412 / ATCC 700720) GN=rodZ PE=3 SV=1	378.505	8	29.6407	8.9703	33	0	10.718	0.01515	3.6309	0.1299	0.0266303	0.0264305	2
P65921	PYRG_SALTY	CTP synthase OS=Salmonella typhimurium (strain LT2 / SGSC1412 / ATCC 700720) GN=pyrG PE=3 SV=2	376.475	14	33.578	6.8073	70	0	10.4395	0.0209375	3.7472	0.227	0.0274833	0.0461872	2
Q8ZRR1	PANC_SALTY	Pantothenate synthetase OS=Salmonella typhimurium (strain LT2 / SGSC1412 / ATCC 700720) GN=panC PE=1 SV=1	374.268	14	59.507	4.3835	62	1	11.0503	0.0213257	3.047	0.0974	0.0223478	0.0198178	2
P15875	LEU1_SALTY	2-isopropylmalate synthase OS=Salmonella typhimurium (strain LT2 / SGSC1412 / ATCC 700720) GN=leuA PE=3 SV=4	374.096	20	42.065	7.7777	93	1	11.0583	0.0180584	13.0574	0.7544	0.0957675	0.153496	2
Q56066	MOEA_SALTY	Molybdopterin molybdenumtransferase OS=Salmonella typhimurium (strain LT2 / SGSC1412 / ATCC 700720) GN=moeA PE=3 SV=2	373.603	7	35.8354	3.5662	35	0	12.264	0.02252	2.3096	0.1033	0.0169394	0.0210182	2
Q8ZR02	Q8ZR02_SALTY	D-alanyl-D-alanine carboxypeptidase, penicillin-binding protein 5 OS=Salmonella typhimurium (strain LT2 / SGSC1412 / ATCC 700720) GN=dacA PE=3 SV=1	371.418	21	68.2382	5.7959	109	2	12.1175	0.0216078	3.2874	0.1465	0.0241109	0.029808	2
P74861	TYRB_SALTY	Aromatic-amino-acid aminotransferase OS=Salmonella typhimurium (strain LT2 / SGSC1412 / ATCC 700720) GN=tyrB PE=3 SV=3	371.371	12	38.2872	5.0518	58	0	12.1092	0.0188095	4.1825	0.1832	0.0306759	0.0372753	2
P0A1X6	MAP1_SALTY	Methionine aminopeptidase OS=Salmonella typhimurium (strain LT2 / SGSC1412 / ATCC 700720) GN=map PE=1 SV=2	369.846	11	37.8788	9.0078	42	0	9.8391	0.0183804	3.426	0.1017	0.0251275	0.0206927	2
P0A2I3	GYRB_SALTY	DNA gyrase subunit B OS=Salmonella typhimurium (strain LT2 / SGSC1412 / ATCC 700720) GN=gyrB PE=1 SV=2	369.306	35	51.2438	7.4979	147	3	10.439	0.0187975	4.9862	0.4497	0.0365705	0.0914995	2
P0A2H3	TATA_SALTY	Sec-independent protein translocase protein TatA OS=Salmonella typhimurium (strain LT2 / SGSC1412 / ATCC 700720) GN=tatA PE=3 SV=1	367.837	3	35.7143	4.2727	18	0	6.6122	0.0153162	8.2657	0.0739	0.0606235	0.0150363	2
P63601	AROK_SALTY	Shikimate kinase 1 OS=Salmonella typhimurium (strain LT2 / SGSC1412 / ATCC 700720) GN=aroK PE=3 SV=2	367.192	8	50.8671	4.0853	41	0	13.6105	0.0237171	3.7771	0.0735	0.0277026	0.0149549	2
P0A9X6	MREB_SALTY	Rod shape-determining protein MreB OS=Salmonella typhimurium (strain LT2 / SGSC1412 / ATCC 700720) GN=mreB PE=3 SV=1	367.132	13	40.9222	7.0428	66	1	11.8451	0.0180053	6.3204	0.2346	0.046356	0.0477335	2
Q8ZKB1	PSD_SALTY	Phosphatidylserine decarboxylase proenzyme OS=Salmonella typhimurium (strain LT2 / SGSC1412 / ATCC 700720) GN=psd PE=3 SV=1	365.471	11	43.7888	4.9318	51	0	11.6465	0.0171415	2.4914	0.0897	0.0182728	0.0182511	2
Q8ZP34	Q8ZP34_SALTY	Response regulator in two-component regulatory system with NarX (Or NarQ) OS=Salmonella typhimurium (strain LT2 / SGSC1412 / ATCC 700720) GN=narL PE=4 SV=1	364.742	5	31.9444	4.3994	32	0	9.8472	0.0205012	4.0195	0.0959	0.0294804	0.0195126	2
P06202	OPPA_SALTY	Periplasmic oligopeptide-binding protein OS=Salmonella typhimurium (strain LT2 / SGSC1412 / ATCC 700720) GN=oppA PE=1 SV=2	364.512	18	43.4622	6.5233	86	0	11.4517	0.0195947	5.6971	0.3498	0.0417845	0.071173	2
Q7CQV6	Q7CQV6_SALTY	Putative hydrolase of the HAD superfamily OS=Salmonella typhimurium (strain LT2 / SGSC1412 / ATCC 700720) GN=ybiV(1) PE=4 SV=1	362.493	12	49.0706	7.5251	55	2	12.7669	0.0218582	3.3355	0.1015	0.0244637	0.020652	2
P58687	AROD_SALTY	3-dehydroquinate dehydratase OS=Salmonella typhimurium (strain LT2 / SGSC1412 / ATCC 700720) GN=aroD PE=1 SV=1	360.658	12	62.6984	6.207	61	2	10.3565	0.019863	2.0975	0.0573	0.0153838	0.0116587	2
P0CL07	GSA_SALTY	Glutamate-1-semialdehyde 2,1-aminomutase OS=Salmonella typhimurium (strain LT2 / SGSC1412 / ATCC 700720) GN=hemL PE=3 SV=1	359.814	9	34.7418	5.786	46	1	11.5361	0.0211679	4.6265	0.2123	0.0339324	0.0431962	2
Q8ZRT7	SECA_SALTY	Protein translocase subunit SecA OS=Salmonella typhimurium (strain LT2 / SGSC1412 / ATCC 700720) GN=secA PE=3 SV=1	359.259	36	56.1598	8.5143	178	3	12.1659	0.0197349	4.0556	0.4139	0.0297452	0.0842153	2
Q8ZP50	OMPW_SALTY	Outer membrane protein W OS=Salmonella typhimurium (strain LT2 / SGSC1412 / ATCC 700720) GN=ompW PE=3 SV=1	359.091	6	40.0943	10.468	40	1	13.5808	0.0220625	0.9735	0.0223	0.00713999	0.00453733	2
Q8ZPM8	PDXY_SALTY	Pyridoxal kinase PdxY OS=Salmonella typhimurium (strain LT2 / SGSC1412 / ATCC 700720) GN=pdxY PE=3 SV=1	357.238	7	39.5105	1.6405	40	0	12.3949	0.0188213	2.8844	0.0904	0.0211552	0.0183935	2
P26977	PUR2_SALTY	Phosphoribosylamine--glycine ligase OS=Salmonella typhimurium (strain LT2 / SGSC1412 / ATCC 700720) GN=purD PE=3 SV=1	357.083	6	30.5361	10.8492	33	0	13.4374	0.0199732	3.0696	0.141	0.0225135	0.028689	2
Q9RF52	PEPB_SALTY	Peptidase B OS=Salmonella typhimurium (strain LT2 / SGSC1412 / ATCC 700720) GN=pepB PE=1 SV=1	355.339	18	59.0164	8.6322	83	0	12.2592	0.0217927	4.7034	0.2199	0.0344964	0.0447426	2
Q8ZNA5	FADL_SALTY	Long-chain fatty acid transport protein OS=Salmonella typhimurium (strain LT2 / SGSC1412 / ATCC 700720) GN=fadL PE=3 SV=2	352.423	16	55.8621	7.3309	74	0	13.0799	0.0206954	2.692	0.1278	0.0197441	0.0260032	2
Q7CPY4	Q7CPY4_SALTY	Transcriptional repressor for glucitol operon OS=Salmonella typhimurium (strain LT2 / SGSC1412 / ATCC 700720) GN=srlR PE=4 SV=1	350.608	6	34.2412	7.491	20	0	10.654	0.0213399	0.8051	0.0227	0.00590488	0.00461872	2
P74881	PUR4_SALTY	Phosphoribosylformylglycinamidine synthase OS=Salmonella typhimurium (strain LT2 / SGSC1412 / ATCC 700720) GN=purL PE=1 SV=3	350.233	26	31.583	6.0451	140	1	10.9225	0.019697	4.7732	0.6791	0.0350083	0.138175	2
Q8ZL03	IBPB_SALTY	Small heat shock protein IbpB OS=Salmonella typhimurium (strain LT2 / SGSC1412 / ATCC 700720) GN=ibpB PE=3 SV=1	347.963	7	47.8873	4.7665	27	0	13.3351	0.0203273	1.8368	0.0295	0.0134717	0.0060023	2
P26396	RFBF_SALTY	Glucose-1-phosphate cytidylyltransferase OS=Salmonella typhimurium (strain LT2 / SGSC1412 / ATCC 700720) GN=rfbF PE=3 SV=1	346.461	10	49.4163	9.9146	48	0	11.9448	0.0181797	1.6882	0.0492	0.0123818	0.0100106	2
Q7CPI1	Q7CPI1_SALTY	PTS family, mannitol-specific enzyme IIABC components OS=Salmonella typhimurium (strain LT2 / SGSC1412 / ATCC 700720) GN=mtlA PE=4 SV=1	345.244	11	30.4075	7.1829	60	1	10.8304	0.0212941	3.5193	0.2405	0.0258118	0.048934	2
Q7CP64	Q7CP64_SALTY	Protein CreA OS=Salmonella typhimurium (strain LT2 / SGSC1412 / ATCC 700720) GN=creA PE=4 SV=1	342.694	5	38.8535	4.7818	27	0	12.6262	0.0236192	4.279	0.0741	0.0313837	0.015077	2
Q9L6Q4	Q9L6Q4_SALTY	89% identity with E. coli putative uroporphyrinogen III methylase (HEMX) (SP:P09127) OS=Salmonella typhimurium (strain LT2 / SGSC1412 / ATCC 700720) GN=hemX PE=4 SV=1	337.83	14	57.5835	2.3609	69	0	10.5333	0.0179109	2.7141	0.1148	0.0199062	0.0233581	2
Q8ZQ05	Q8ZQ05_SALTY	Respiratory NADH dehydrogenase 2 OS=Salmonella typhimurium (strain LT2 / SGSC1412 / ATCC 700720) GN=ndh PE=4 SV=1	333.631	18	59.447	8.4921	82	3	11.9382	0.023429	1.7099	0.0814	0.012541	0.0165623	2
Q8ZKL9	ARGE_SALTY	Acetylornithine deacetylase OS=Salmonella typhimurium (strain LT2 / SGSC1412 / ATCC 700720) GN=argE PE=3 SV=1	332.504	12	30.8094	8.285	51	1	12.4737	0.0215655	4.6746	0.1994	0.0342851	0.0405715	2
Q8ZL68	Q8ZL68_SALTY	Putative glutathione S-transferase OS=Salmonella typhimurium (strain LT2 / SGSC1412 / ATCC 700720) GN=yibF PE=4 SV=1	327.799	8	48.5149	4.4509	33	0	11.2328	0.0181498	2.1937	0.0498	0.0160894	0.0101327	2
Q7CQG3	Q7CQG3_SALTY	Putative peptidase OS=Salmonella typhimurium (strain LT2 / SGSC1412 / ATCC 700720) GN=sohB PE=4 SV=1	323.946	11	38.5057	8.7666	63	0	11.5463	0.0217635	4.6476	0.1814	0.0340871	0.0369091	2
P74852	SSAJ_SALTY	Secretion system apparatus lipoprotein SsaJ OS=Salmonella typhimurium (strain LT2 / SGSC1412 / ATCC 700720) GN=ssaJ PE=3 SV=1	321.187	15	66.6667	5.749	71	1	12.4786	0.0210933	2.5665	0.0735	0.0188236	0.0149549	2
H9L442	H9L442_SALTY	D-alanyl-D-alanine dipeptidase OS=Salmonella typhimurium (strain LT2 / SGSC1412 / ATCC 700720) GN=pdgL PE=3 SV=1	317.653	3	16.0156	0.5311	18	0	10.9094	0.0179619	5.5834	0.1635	0.0409506	0.033267	2
Q8ZNN5	APBC_SALTY	Iron-sulfur cluster carrier protein OS=Salmonella typhimurium (strain LT2 / SGSC1412 / ATCC 700720) GN=apbC PE=1 SV=1	315.764	10	22.4932	2.8003	52	1	10.6911	0.021394	4.436	0.1779	0.0325352	0.0361969	2
Q8ZLF4	UGPC_SALTY	sn-glycerol-3-phosphate import ATP-binding protein UgpC OS=Salmonella typhimurium (strain LT2 / SGSC1412 / ATCC 700720) GN=ugpC PE=1 SV=1	314.995	10	27.5281	5.2702	48	0	13.292	0.0207355	3.8939	0.1539	0.0285592	0.0313137	2
Q7CQ94	Q7CQ94_SALTY	Putative periplasmic protein OS=Salmonella typhimurium (strain LT2 / SGSC1412 / ATCC 700720) GN=STM2148 PE=4 SV=1	314.127	2	45.1923	1.0237	18	0	8.5758	0.0219932	3.8959	0.0463	0.0285739	0.00942056	2
Q8ZLU4	Q8ZLU4_SALTY	Penicillin-binding protein activator LpoA OS=Salmonella typhimurium (strain LT2 / SGSC1412 / ATCC 700720) GN=yraM PE=3 SV=1	314.057	19	35.8824	5.8461	93	1	10.9818	0.0187108	3.0845	0.2245	0.0226228	0.0456785	2
Q7CP84	Q7CP84_SALTY	Putative peptide maturation protein OS=Salmonella typhimurium (strain LT2 / SGSC1412 / ATCC 700720) GN=pmbA PE=4 SV=1	313.689	15	53.7778	6.0953	78	0	13.1803	0.0198467	3.146	0.1532	0.0230739	0.0311713	2
Q8ZKR8	Q8ZKR8_SALTY	Putative cytoplasmic protein OS=Salmonella typhimurium (strain LT2 / SGSC1412 / ATCC 700720) GN=yiiM PE=4 SV=1	312.982	8	49.2	9.7799	39	0	11.7721	0.0215312	1.8667	0.0532	0.013691	0.0108245	2
Q7CQX0	Q7CQX0_SALTY	Tol protein, role in outer membrane integrity OS=Salmonella typhimurium (strain LT2 / SGSC1412 / ATCC 700720) GN=tolR PE=3 SV=1	310.333	3	10.5634	4.1672	7	0	7.4861	0.0200762	2.2762	0.0352	0.0166944	0.00716207	2
P0A212	SBMC_SALTY	DNA gyrase inhibitor OS=Salmonella typhimurium (strain LT2 / SGSC1412 / ATCC 700720) GN=sbmC PE=3 SV=1	309.964	3	30.9677	4.8081	19	0	12.17	0.022446	2.6247	0.0477	0.0192505	0.00970541	2
Q8ZQR3	Q8ZQR3_SALTY	Pectinesterase OS=Salmonella typhimurium (strain LT2 / SGSC1412 / ATCC 700720) GN=ybhC PE=4 SV=1	309.735	11	39.3443	9.291	57	0	10.6484	0.017206	4.9401	0.2276	0.0362324	0.0463093	2
Q8ZLE9	Q8ZLE9_SALTY	Signal recognition particle receptor FtsY OS=Salmonella typhimurium (strain LT2 / SGSC1412 / ATCC 700720) GN=ftsY PE=3 SV=1	308.406	15	48.6762	4.2741	73	0	12.4253	0.0199933	3.5553	0.191	0.0260758	0.0388623	2
P58525	MTOX_SALTY	N-methyl-L-tryptophan oxidase OS=Salmonella typhimurium (strain LT2 / SGSC1412 / ATCC 700720) GN=solA PE=3 SV=1	307.416	7	30.3763	9.1113	40	0	12.8412	0.0201479	2.3397	0.0957	0.0171602	0.0194719	2
P0A261	TSX_SALTY	Nucleoside-specific channel-forming protein tsx OS=Salmonella typhimurium (strain LT2 / SGSC1412 / ATCC 700720) GN=tsx PE=3 SV=1	307.171	10	41.115	10.5052	44	0	12.0775	0.0181048	1.7252	0.0566	0.0126532	0.0115163	2
Q8ZLJ4	HSLO_SALTY	33 kDa chaperonin OS=Salmonella typhimurium (strain LT2 / SGSC1412 / ATCC 700720) GN=hslO PE=3 SV=2	304.08	6	37.3288	1.5278	37	0	9.6223	0.0191672	4.79	0.1567	0.0351315	0.0318834	2
Q8ZN82	Q8ZN82_SALTY	Transketolase OS=Salmonella typhimurium (strain LT2 / SGSC1412 / ATCC 700720) GN=tktB PE=3 SV=1	303.632	14	28.979	8.2636	54	0	13.4737	0.0176241	1.4352	0.1052	0.0105263	0.0214048	2
Q7CQ41	ACCD_SALTY	Acetyl-coenzyme A carboxylase carboxyl transferase subunit beta OS=Salmonella typhimurium (strain LT2 / SGSC1412 / ATCC 700720) GN=accD PE=3 SV=1	302.294	9	35.1974	8.3749	41	1	11.5653	0.0241731	7.4007	0.2484	0.0542793	0.0505414	2
P0A231	PA1_SALTY	Phospholipase A1 OS=Salmonella typhimurium (strain LT2 / SGSC1412 / ATCC 700720) GN=pldA PE=3 SV=1	302.124	9	45.3287	9.6127	48	0	13.7433	0.0184616	1.0973	0.0362	0.00804798	0.00736553	2
Q8ZKR6	Q8ZKR6_SALTY	Response reguator in two-component regulatory system with CpxA OS=Salmonella typhimurium (strain LT2 / SGSC1412 / ATCC 700720) GN=cpxR PE=4 SV=1	299.595	8	40.9483	7.402	35	0	10.4721	0.0181273	6.6653	0.1751	0.0488856	0.0356272	2
P30012	NADC_SALTY	Nicotinate-nucleotide pyrophosphorylase [carboxylating] OS=Salmonella typhimurium (strain LT2 / SGSC1412 / ATCC 700720) GN=nadC PE=1 SV=3	299.498	10	51.1784	5.5934	53	0	10.9702	0.0185122	2.1504	0.0704	0.0157718	0.0143241	2
P65398	MOAE_SALTY	Molybdopterin synthase catalytic subunit OS=Salmonella typhimurium (strain LT2 / SGSC1412 / ATCC 700720) GN=moaE PE=3 SV=1	295.771	6	68.6667	5.6513	26	1	10.8533	0.0210045	1.896	0.032	0.0139059	0.00651097	2
Q7CPP9	GLMM_SALTY	Phosphoglucosamine mutase OS=Salmonella typhimurium (strain LT2 / SGSC1412 / ATCC 700720) GN=glmM PE=3 SV=1	294.86	14	36.1798	12.6529	54	0	10.575	0.0178517	5.7592	0.2749	0.04224	0.0559333	2
Q7CPM2	Q7CPM2_SALTY	Putative oxidoreductase OS=Salmonella typhimurium (strain LT2 / SGSC1412 / ATCC 700720) GN=yhdH PE=1 SV=1	294.208	8	34.8765	8.297	45	0	12.6233	0.0226035	2.4688	0.0853	0.018107	0.0173558	2
Q8ZP96	Q8ZP96_SALTY	Putative inner membrane protein OS=Salmonella typhimurium (strain LT2 / SGSC1412 / ATCC 700720) GN=ydcF PE=4 SV=1	293.524	11	50.7519	6.8921	45	0	12.2084	0.0204639	1.6661	0.0495	0.0122198	0.0100717	2
Q8ZP75	Q8ZP75_SALTY	Putative cytoplasmic protein OS=Salmonella typhimurium (strain LT2 / SGSC1412 / ATCC 700720) GN=STM1672 PE=4 SV=1	290.494	12	44.9865	8.4703	56	0	12.7918	0.0222017	3.5347	0.1471	0.0259247	0.0299301	2
P00910	TRPC_SALTY	Tryptophan biosynthesis protein TrpCF OS=Salmonella typhimurium (strain LT2 / SGSC1412 / ATCC 700720) GN=trpC PE=3 SV=1	283.824	11	35.177	6.3495	58	0	13.6084	0.0177184	2.7617	0.1371	0.0202553	0.0278954	2
Q7CPZ8	Q7CPZ8_SALTY	T-protein OS=Salmonella typhimurium (strain LT2 / SGSC1412 / ATCC 700720) GN=tyrA PE=4 SV=1	283.518	9	24.3968	2.5492	45	0	12.7466	0.0196857	4.6	0.1936	0.033738	0.0393914	2
Q8ZRU7	MURE_SALTY	UDP-N-acetylmuramoyl-L-alanyl-D-glutamate--2,6-diaminopimelate ligase OS=Salmonella typhimurium (strain LT2 / SGSC1412 / ATCC 700720) GN=murE PE=3 SV=1	282.391	15	38.3838	10.8418	74	0	12.2025	0.0187058	1.8128	0.0971	0.0132957	0.0197567	2
Q9ZFV8	MAO2_SALTY	NADP-dependent malic enzyme OS=Salmonella typhimurium (strain LT2 / SGSC1412 / ATCC 700720) GN=maeB PE=3 SV=2	282.009	16	28.8538	7.9716	87	1	11.7136	0.0169587	3.3221	0.275	0.0243654	0.0559536	2
Q7CPH6	Q7CPH6_SALTY	Putative rhodanese-related sulfurtransferases OS=Salmonella typhimurium (strain LT2 / SGSC1412 / ATCC 700720) GN=yibN PE=4 SV=1	281.738	5	38.4615	3.8433	27	0	14.3356	0.0154234	1.9826	0.0312	0.0145411	0.00634819	2
Q8ZQQ5	BIOD1_SALTY	ATP-dependent dethiobiotin synthetase BioD 1 OS=Salmonella typhimurium (strain LT2 / SGSC1412 / ATCC 700720) GN=bioD1 PE=3 SV=1	280.744	3	23.6842	1.4461	23	0	11.312	0.0166526	5.321	0.1294	0.0390261	0.0263287	2
H9L479	H9L479_SALTY	Outer membrane N-acetyl phenylalanine beta-naphthyl ester-cleaving esterase OS=Salmonella typhimurium (strain LT2 / SGSC1412 / ATCC 700720) GN=apeE PE=4 SV=1	279.786	24	39.3293	5.9539	119	0	12.2398	0.0206334	6.9188	0.4845	0.0507449	0.0985801	2
P0A1Z4	PYRB_SALTY	Aspartate carbamoyltransferase catalytic subunit OS=Salmonella typhimurium (strain LT2 / SGSC1412 / ATCC 700720) GN=pyrB PE=3 SV=2	279.528	12	57.5563	8.3937	49	0	12.4409	0.0189745	1.3881	0.0478	0.0101808	0.00972576	2
Q8ZND0	Q8ZND0_SALTY	Putative glutathione-S-transferase OS=Salmonella typhimurium (strain LT2 / SGSC1412 / ATCC 700720) GN=yfcF PE=4 SV=1	279.324	7	45.3271	4.0706	42	0	11.0889	0.0240936	6.9592	0.1671	0.0510412	0.0339995	2
Q8ZL52	TDH_SALTY	L-threonine 3-dehydrogenase OS=Salmonella typhimurium (strain LT2 / SGSC1412 / ATCC 700720) GN=tdh PE=3 SV=1	277.446	11	48.9736	7.7251	58	1	11.5207	0.0197695	3.2538	0.1222	0.0238645	0.0248638	2
Q8ZQN6	Q8ZQN6_SALTY	Putative transferase OS=Salmonella typhimurium (strain LT2 / SGSC1412 / ATCC 700720) GN=ybiB PE=4 SV=1	271.978	13	63.8889	7.6719	63	2	13.4421	0.0177907	2.0057	0.0721	0.0147105	0.01467	2
P0A2C5	RBSB_SALTY	Ribose import binding protein RbsB OS=Salmonella typhimurium (strain LT2 / SGSC1412 / ATCC 700720) GN=rbsB PE=1 SV=1	271.023	14	65.5405	9.5772	64	2	10.4948	0.02012	3.7261	0.1154	0.0273285	0.0234802	2
P0A1W6	LIVK_SALTY	Leucine-specific-binding protein OS=Salmonella typhimurium (strain LT2 / SGSC1412 / ATCC 700720) GN=livK PE=1 SV=1	270.959	16	50.1355	9.0664	82	0	13.6705	0.0181626	2.704	0.1068	0.0198321	0.0217304	2
Q8ZPN7	Q8ZPN7_SALTY	N-ethylmaleimide reductase OS=Salmonella typhimurium (strain LT2 / SGSC1412 / ATCC 700720) GN=nemA PE=4 SV=1	270.736	12	53.9726	10.492	59	0	12.156	0.0202989	1.7546	0.0693	0.0128688	0.0141003	2
P0A1Y6	NUOCD_SALTY	NADH-quinone oxidoreductase subunit C/D OS=Salmonella typhimurium (strain LT2 / SGSC1412 / ATCC 700720) GN=nuoC PE=3 SV=2	270.553	30	56.2081	7.1999	146	2	12.0575	0.0235736	5.9737	0.41	0.0438132	0.0834218	2
Q7CQG1	Q7CQG1_SALTY	Putative translation factor OS=Salmonella typhimurium (strain LT2 / SGSC1412 / ATCC 700720) GN=yciO PE=3 SV=1	267.21	5	31.5534	12.208	26	0	13.4378	0.0162971	3.4161	0.0795	0.0250549	0.0161757	2
P26391	RMLB_SALTY	dTDP-glucose 4,6-dehydratase OS=Salmonella typhimurium (strain LT2 / SGSC1412 / ATCC 700720) GN=rfbB PE=1 SV=1	266.772	9	33.795	9.8955	45	1	11.1222	0.024186	2.4582	0.1005	0.0180293	0.0204485	2
P0AA07	PTHP_SALTY	Phosphocarrier protein HPr OS=Salmonella typhimurium (strain LT2 / SGSC1412 / ATCC 700720) GN=ptsH PE=1 SV=1	266.004	4	81.1765	13.5019	18	0	11.8334	0.0168292	11.8889	0.1084	0.0871973	0.0220559	2
P26405	RFBK_SALTY	Phosphomannomutase OS=Salmonella typhimurium (strain LT2 / SGSC1412 / ATCC 700720) GN=rfbK PE=3 SV=1	265.893	10	32.914	3.8559	47	0	10.8429	0.0169838	1.6622	0.0875	0.0121912	0.0178034	2
Q8ZQT4	Q8ZQT4_SALTY	Putative periplasmic protein OS=Salmonella typhimurium (strain LT2 / SGSC1412 / ATCC 700720) GN=ybgF PE=4 SV=1	263.836	9	46.5649	3.5409	54	0	11.5719	0.0222135	3.3702	0.0952	0.0247182	0.0193701	2
P0A1U4	YJAG_SALTY	Uncharacterized protein YjaG OS=Salmonella typhimurium (strain LT2 / SGSC1412 / ATCC 700720) GN=yjaG PE=4 SV=1	263.524	6	32.6531	4.1382	29	0	11.2284	0.0183172	1.5531	0.0357	0.011391	0.0072638	2
Q8ZPZ4	MNMA_SALTY	tRNA-specific 2-thiouridylase MnmA OS=Salmonella typhimurium (strain LT2 / SGSC1412 / ATCC 700720) GN=mnmA PE=3 SV=2	262.088	8	38.3152	7.0122	43	0	13.4428	0.0195194	2.9921	0.1235	0.0219451	0.0251283	2
Q8ZMY0	Q8ZMY0_SALTY	Anti-sigma-E factor RseA OS=Salmonella typhimurium (strain LT2 / SGSC1412 / ATCC 700720) GN=rseA PE=3 SV=1	261.478	9	71.2963	7.4169	47	0	11.1042	0.0189614	1.5677	0.0381	0.0114981	0.00775212	2
Q8ZM57	Q8ZM57_SALTY	Putative gntR family regulatory protein OS=Salmonella typhimurium (strain LT2 / SGSC1412 / ATCC 700720) GN=STM3084 PE=4 SV=1	260.394	12	59.0226	7.0248	51	3	11.7928	0.0215232	2.9363	0.0918	0.0215358	0.0186783	2
Q7CQ15	Q7CQ15_SALTY	Putative inner membrane protein OS=Salmonella typhimurium (strain LT2 / SGSC1412 / ATCC 700720) GN=yfgM PE=4 SV=1	259.03	5	40.7767	4.5089	27	0	10.9927	0.0206604	5.1575	0.1142	0.0378269	0.023236	2
P0A1R4	HIS5_SALTY	Imidazole glycerol phosphate synthase subunit HisH OS=Salmonella typhimurium (strain LT2 / SGSC1412 / ATCC 700720) GN=hisH PE=3 SV=1	257.627	11	48.4694	4.6271	45	0	13.7986	0.0199146	3.235	0.071	0.0237266	0.0144462	2
Q8ZKY8	Q8ZKY8_SALTY	Putative hydrolase of the HAD superfamily OS=Salmonella typhimurium (strain LT2 / SGSC1412 / ATCC 700720) GN=yidA PE=4 SV=1	257.473	7	44.8399	8.5569	32	0	13.245	0.020243	2.2437	0.0697	0.0164561	0.0141817	2
Q9L9I6	RSD_SALTY	Regulator of sigma D OS=Salmonella typhimurium (strain LT2 / SGSC1412 / ATCC 700720) GN=rsd PE=3 SV=1	256.474	5	19.1358	2.2991	18	0	10.9733	0.0194927	1.9941	0.0374	0.0146254	0.0076097	2
P37411	GYRA_SALTY	DNA gyrase subunit A OS=Salmonella typhimurium (strain LT2 / SGSC1412 / ATCC 700720) GN=gyrA PE=1 SV=3	256.118	38	40.6606	7.1747	155	4	12.0827	0.0191601	3.7987	0.3694	0.027861	0.075161	2
Q8ZPL3	Q8ZPL3_SALTY	Response regulator in two-component regulatory system with RstB (OmpR family) OS=Salmonella typhimurium (strain LT2 / SGSC1412 / ATCC 700720) GN=rstA PE=4 SV=1	255.653	7	44.856	5.3906	31	0	11.932	0.0194438	1.8431	0.0503	0.0135179	0.0102344	2
Q8ZRW0	LPTD_SALTY	LPS-assembly protein LptD OS=Salmonella typhimurium (strain LT2 / SGSC1412 / ATCC 700720) GN=lptD PE=1 SV=1	252.317	31	43.1298	8.9717	167	2	12.2894	0.0207241	4.6313	0.4173	0.0339676	0.0849071	2
Q8ZNM0	CDD_SALTY	Cytidine deaminase OS=Salmonella typhimurium (strain LT2 / SGSC1412 / ATCC 700720) GN=cdd PE=3 SV=1	251.821	7	30.9524	10.1635	36	0	11.6557	0.0227006	3.121	0.0996	0.0228905	0.0202654	2
Q7CPU7	Q7CPU7_SALTY	Putative membrane protein OS=Salmonella typhimurium (strain LT2 / SGSC1412 / ATCC 700720) GN=yggB PE=4 SV=1	250.779	9	33.9161	9.5992	45	0	13.7841	0.0207049	3.1095	0.0966	0.0228062	0.019655	2
P0A273	LEXA_SALTY	LexA repressor OS=Salmonella typhimurium (strain LT2 / SGSC1412 / ATCC 700720) GN=lexA PE=3 SV=1	250.709	11	54.9505	7.4054	41	1	11.7216	0.0193942	1.3155	0.0293	0.00964833	0.00596161	2
Q8ZLG7	Q8ZLG7_SALTY	Alpha-1,4 glucan phosphorylase OS=Salmonella typhimurium (strain LT2 / SGSC1412 / ATCC 700720) GN=glgP PE=3 SV=1	249.761	21	36.0736	5.9766	96	1	11.8544	0.0176791	3.1528	0.2954	0.0231237	0.0601044	2
P63889	CYSC_SALTY	Adenylyl-sulfate kinase OS=Salmonella typhimurium (strain LT2 / SGSC1412 / ATCC 700720) GN=cysC PE=3 SV=2	249.267	5	29.8507	2.226	22	0	11.3395	0.0207621	2.1172	0.0476	0.0155283	0.00968507	2
Q9ZFU8	EUTK_SALTY	Ethanolamine utilization protein EutK OS=Salmonella typhimurium (strain LT2 / SGSC1412 / ATCC 700720) GN=eutK PE=3 SV=2	247.553	7	67.6829	7.9209	30	0	13.3784	0.0244541	1.8667	0.0327	0.013691	0.0066534	2
P37586	METH_SALTY	Methionine synthase OS=Salmonella typhimurium (strain LT2 / SGSC1412 / ATCC 700720) GN=metH PE=3 SV=3	247.547	47	48.2478	5.7832	223	3	12.8166	0.0197463	3.6217	0.4953	0.0265628	0.100778	2
Q8ZNQ8	Q8ZNQ8_SALTY	Putative inner membrane protein OS=Salmonella typhimurium (strain LT2 / SGSC1412 / ATCC 700720) GN=yegH PE=4 SV=1	245.378	8	27.9468	11.0338	30	0	14.4812	0.0208482	5.5761	0.3292	0.0408971	0.0669816	2
Q8ZR22	Q8ZR22_SALTY	Periplasmic disulfide isomerase, thiol-disulphide oxidase OS=Salmonella typhimurium (strain LT2 / SGSC1412 / ATCC 700720) GN=dsbG PE=4 SV=1	245.195	8	50	7.7797	41	2	13.0698	0.0195238	5.1303	0.1413	0.0376274	0.02875	2
Q7CPK9	Q7CPK9_SALTY	Phosphoribulokinase OS=Salmonella typhimurium (strain LT2 / SGSC1412 / ATCC 700720) GN=prkB PE=3 SV=1	242.914	12	50.519	7.1032	56	2	11.477	0.0196711	2.1081	0.0683	0.0154615	0.0138968	2
P43669	PRC_SALTY	Tail-specific protease OS=Salmonella typhimurium (strain LT2 / SGSC1412 / ATCC 700720) GN=prc PE=3 SV=2	241.545	24	37.2434	8.4645	108	2	12.099	0.0176468	4.8612	0.3732	0.0356537	0.0759342	2
P37174	YBAK_SALTY	Cys-tRNA(Pro)/Cys-tRNA(Cys) deacylase YbaK OS=Salmonella typhimurium (strain LT2 / SGSC1412 / ATCC 700720) GN=ybaK PE=3 SV=1	240.48	9	54.717	8.8918	45	1	11.2853	0.0201398	1.1029	0.0188	0.00808905	0.00382519	2
P0A1A9	EX3_SALTY	Exodeoxyribonuclease III OS=Salmonella typhimurium (strain LT2 / SGSC1412 / ATCC 700720) GN=xthA PE=3 SV=1	240.11	13	55.597	7.842	61	1	12.8537	0.020974	7.976	0.2469	0.0584988	0.0502362	2
Q8ZPV5	SELD_SALTY	Selenide, water dikinase OS=Salmonella typhimurium (strain LT2 / SGSC1412 / ATCC 700720) GN=selD PE=3 SV=1	240.038	5	26.513	2.3311	29	0	11.659	0.0185384	2.4809	0.0915	0.0181958	0.0186173	2
Q93IM5	GLK_SALTY	Glucokinase OS=Salmonella typhimurium (strain LT2 / SGSC1412 / ATCC 700720) GN=glk PE=3 SV=1	236.922	15	47.6636	7.8112	53	2	12.7306	0.0212749	3.134	0.1095	0.0229858	0.0222797	2
Q9Z5Z2	NFSA_SALTY	Oxygen-insensitive NADPH nitroreductase OS=Salmonella typhimurium (strain LT2 / SGSC1412 / ATCC 700720) GN=nfsA PE=3 SV=2	235.755	5	17.0833	1.4846	17	0	9.454	0.0181795	3.0176	0.0821	0.0221321	0.0167047	2
P07637	AROA_SALTY	3-phosphoshikimate 1-carboxyvinyltransferase OS=Salmonella typhimurium (strain LT2 / SGSC1412 / ATCC 700720) GN=aroA PE=3 SV=2	235.744	7	22.7166	9.7823	37	0	12.3623	0.0192102	2.5727	0.1196	0.0188691	0.0243347	2
P65973	RDGC_SALTY	Recombination-associated protein RdgC OS=Salmonella typhimurium (strain LT2 / SGSC1412 / ATCC 700720) GN=rdgC PE=3 SV=1	234.741	12	53.4653	10.5646	53	1	12.8398	0.0215792	1.5574	0.0534	0.0114225	0.0108652	2
Q8ZQZ7	LPTE_SALTY	LPS-assembly lipoprotein LptE OS=Salmonella typhimurium (strain LT2 / SGSC1412 / ATCC 700720) GN=lptE PE=1 SV=1	234.726	8	40.8163	10.156	37	0	13.4987	0.0208356	1.4492	0.0312	0.0106289	0.00634819	2
P60802	PDXB_SALTY	Erythronate-4-phosphate dehydrogenase OS=Salmonella typhimurium (strain LT2 / SGSC1412 / ATCC 700720) GN=pdxB PE=1 SV=1	230.68	9	29.1005	3.3111	39	0	12.3487	0.018139	3.3846	0.1407	0.0248238	0.0286279	2
Q8ZKQ0	LSRF_SALTY	3-hydroxy-5-phosphonooxypentane-2,4-dione thiolase OS=Salmonella typhimurium (strain LT2 / SGSC1412 / ATCC 700720) GN=lsrF PE=2 SV=1	229.445	10	41.9244	8.3309	42	0	9.9479	0.0213864	2.8252	0.0905	0.020721	0.0184138	2
Q8ZLH6	Q8ZLH6_SALTY	Transcriptional repressor of the glp operon OS=Salmonella typhimurium (strain LT2 / SGSC1412 / ATCC 700720) GN=glpR PE=4 SV=1	229.136	7	43.254	2.6873	32	0	10.814	0.0211162	2.4631	0.0689	0.0180652	0.0140189	2
P61351	YCEI_SALTY	Protein YceI OS=Salmonella typhimurium (strain LT2 / SGSC1412 / ATCC 700720) GN=yceI PE=3 SV=1	228.376	6	46.5969	6.0773	27	0	12.8183	0.0239621	2.4717	0.052	0.0181283	0.0105803	2
Q8ZL56	GPMI_SALTY	2,3-bisphosphoglycerate-independent phosphoglycerate mutase OS=Salmonella typhimurium (strain LT2 / SGSC1412 / ATCC 700720) GN=gpmI PE=3 SV=1	226.842	16	44.5525	5.3538	100	0	11.4312	0.0187173	3.7525	0.2115	0.0275221	0.0430334	2
Q8ZQE0	Q8ZQE0_SALTY	Homolog of slsA in STM OS=Salmonella typhimurium (strain LT2 / SGSC1412 / ATCC 700720) GN=STM0950 PE=4 SV=1	226.341	6	38.6667	3.7889	30	3	9.7297	0.0190742	3.627	0.0879	0.0266017	0.0178848	2
Q8ZLK5	GPH_SALTY	Phosphoglycolate phosphatase OS=Salmonella typhimurium (strain LT2 / SGSC1412 / ATCC 700720) GN=gph PE=3 SV=1	225.601	5	28.1746	12.6607	29	0	14.9014	0.020577	2.9515	0.0808	0.0216473	0.0164402	2
Q8ZLW2	Q8ZLW2_SALTY	Pyruvate formate-lyase 4 OS=Salmonella typhimurium (strain LT2 / SGSC1412 / ATCC 700720) GN=tdcE PE=4 SV=1	225.454	22	34.4241	9.6845	87	1	11.9861	0.0197649	0.598	0.0515	0.00438594	0.0104786	2
Q7CQR6	Q7CQR6_SALTY	Acidic protein suppresses mutants lacking function of protein export OS=Salmonella typhimurium (strain LT2 / SGSC1412 / ATCC 700720) GN=msyB PE=4 SV=1	223.161	2	30.6452	1.4322	16	0	11.922	0.0180994	4.2321	0.0612	0.0310397	0.0124522	2
Q8ZQI6	Q8ZQI6_SALTY	Fels-1 prophage protein OS=Salmonella typhimurium (strain LT2 / SGSC1412 / ATCC 700720) GN=STM0896 PE=4 SV=1	222.45	9	77.6923	6.2864	40	0	12.7899	0.0199807	1.7988	0.0269	0.013193	0.00547328	2
Q8ZNC0	Q8ZNC0_SALTY	Dihydrofolate synthase/folylpolyglutamate synthase OS=Salmonella typhimurium (strain LT2 / SGSC1412 / ATCC 700720) GN=folC PE=3 SV=1	222.195	9	36.2559	5.9028	41	0	10.4823	0.0185291	1.4535	0.0664	0.0106605	0.0135103	2
P74860	SSAQ_SALTY	Secretion system apparatus protein SsaQ OS=Salmonella typhimurium (strain LT2 / SGSC1412 / ATCC 700720) GN=ssaQ PE=3 SV=2	221.748	6	29.1925	3.4892	32	1	10.426	0.0174062	2.9561	0.108	0.0216811	0.0219745	2
Q8ZR68	SYC_SALTY	Cysteine--tRNA ligase OS=Salmonella typhimurium (strain LT2 / SGSC1412 / ATCC 700720) GN=cysS PE=3 SV=1	221.652	15	37.5271	8.7306	71	1	13.0801	0.0226648	3.3221	0.1745	0.0243654	0.0355051	2
Q8ZM72	Q8ZM72_SALTY	Proline aminopeptidase P II OS=Salmonella typhimurium (strain LT2 / SGSC1412 / ATCC 700720) GN=pepP PE=4 SV=1	221.405	11	34.4749	4.9035	58	1	10.4196	0.0189065	3.4827	0.1717	0.0255433	0.0349354	2
P64209	GCH1_SALTY	GTP cyclohydrolase 1 OS=Salmonella typhimurium (strain LT2 / SGSC1412 / ATCC 700720) GN=folE PE=3 SV=2	220.599	7	41.8919	2.8406	38	1	13.1566	0.0186627	2.236	0.0556	0.0163996	0.0113128	2
H9L4A3	H9L4A3_SALTY	Putative dioxygenase for synthesis of lipid OS=Salmonella typhimurium (strain LT2 / SGSC1412 / ATCC 700720) GN=lpxO PE=4 SV=1	219.106	3	19.5364	1.1132	19	0	11.6991	0.0195181	1.9559	0.0685	0.0143452	0.0139375	2
Q8ZQC4	KCY_SALTY	Cytidylate kinase OS=Salmonella typhimurium (strain LT2 / SGSC1412 / ATCC 700720) GN=cmk PE=3 SV=1	217.957	11	57.7093	13.5062	49	0	13.3596	0.0209372	2.3313	0.0579	0.0170986	0.0117808	2
Q8ZMF7	ISPF_SALTY	2-C-methyl-D-erythritol 2,4-cyclodiphosphate synthase OS=Salmonella typhimurium (strain LT2 / SGSC1412 / ATCC 700720) GN=ispF PE=1 SV=1	217.662	5	44.0252	9.0995	23	0	12.0439	0.0239571	2.0691	0.0352	0.0151755	0.00716207	2
Q7CPQ5	Q7CPQ5_SALTY	Putative intracellular proteinase OS=Salmonella typhimurium (strain LT2 / SGSC1412 / ATCC 700720) GN=yhbO PE=4 SV=1	217.32	5	46.5116	5.1577	22	0	12.909	0.0160013	2.8959	0.0548	0.0212395	0.01115	2
Q8ZNU9	Q8ZNU9_SALTY	Putative cytoplasmic protein OS=Salmonella typhimurium (strain LT2 / SGSC1412 / ATCC 700720) GN=yecM PE=4 SV=1	217.226	7	59.7884	8.3211	22	0	9.2459	0.0188417	0.6536	0.0142	0.00479373	0.00288924	2
P66008	STHA_SALTY	Soluble pyridine nucleotide transhydrogenase OS=Salmonella typhimurium (strain LT2 / SGSC1412 / ATCC 700720) GN=sthA PE=3 SV=2	214.964	7	25.5365	4.9273	40	1	11.9919	0.0205727	4.6943	0.2444	0.0344296	0.0497275	2
Q8ZN45	Q8ZN45_SALTY	Sulfurtransferase OS=Salmonella typhimurium (strain LT2 / SGSC1412 / ATCC 700720) GN=sseA PE=4 SV=1	214.874	11	55.7143	3.5201	48	1	11.8158	0.021788	1.5588	0.0482	0.0114328	0.00980715	2
Q8ZNB9	TRUA_SALTY	tRNA pseudouridine synthase A OS=Salmonella typhimurium (strain LT2 / SGSC1412 / ATCC 700720) GN=truA PE=3 SV=1	214.429	7	30.7407	7.8452	32	0	12.5242	0.0240562	3.4139	0.1039	0.0250387	0.0211403	2
P06203	METJ_SALTY	Met repressor OS=Salmonella typhimurium (strain LT2 / SGSC1412 / ATCC 700720) GN=metJ PE=3 SV=2	212.025	4	45.7143	12.101	19	0	8.8113	0.0178703	2.3212	0.0283	0.0170245	0.00575814	2
Q7CQ47	Q7CQ47_SALTY	Putative aminotransferase (Ortho) OS=Salmonella typhimurium (strain LT2 / SGSC1412 / ATCC 700720) GN=yfbQ PE=4 SV=1	210.482	8	27.2277	5.7793	33	0	10.2421	0.0183243	2.0518	0.0939	0.0150486	0.0191056	2
Q8ZNY6	Q8ZNY6_SALTY	Putative acetyltransferase OS=Salmonella typhimurium (strain LT2 / SGSC1412 / ATCC 700720) GN=STM1857 PE=4 SV=1	210.457	9	53.9568	11.1728	38	1	12.8543	0.0215594	1.1002	0.0175	0.00806925	0.00356069	2
Q7CQK3	Q7CQK3_SALTY	NAD(P) transhydrogenase subunit beta OS=Salmonella typhimurium (strain LT2 / SGSC1412 / ATCC 700720) GN=pntB PE=3 SV=1	208.994	9	26.1905	1.7815	48	1	12.2189	0.0200433	3.8213	0.187	0.0280267	0.0380485	2
P65792	PROB_SALTY	Glutamate 5-kinase OS=Salmonella typhimurium (strain LT2 / SGSC1412 / ATCC 700720) GN=proB PE=3 SV=1	208.745	8	26.9755	11.6238	34	0	10.8016	0.0203685	1.1341	0.0446	0.00831788	0.00907466	2
Q7CQE2	Q7CQE2_SALTY	Putative fumarylacetoacetate (FAA) hydrolase family protein OS=Salmonella typhimurium (strain LT2 / SGSC1412 / ATCC 700720) GN=ycgM PE=4 SV=1	208.483	3	26.0274	14.2608	17	0	12.9955	0.0279537	1.1861	0.0283	0.00869927	0.00575814	2
Q7CP97	Q7CP97_SALTY	Fumarate reductase flavoprotein subunit OS=Salmonella typhimurium (strain LT2 / SGSC1412 / ATCC 700720) GN=frdA PE=3 SV=1	207.316	17	28.8591	5.3886	86	0	12.3378	0.0215363	5.3441	0.353	0.0391955	0.0718241	2
Q9L7R9	SQUT_SALTY	Sulfofructosephosphate aldolase OS=Salmonella typhimurium (strain LT2 / SGSC1412 / ATCC 700720) GN=yihT PE=1 SV=2	207.037	15	43.1507	5.4991	61	2	14.2384	0.0234997	1.1423	0.0367	0.00837802	0.00746727	2
P63263	CBPA_SALTY	Curved DNA-binding protein OS=Salmonella typhimurium (strain LT2 / SGSC1412 / ATCC 700720) GN=cbpA PE=3 SV=1	206.264	5	25.1634	0.9269	25	0	13.3447	0.0226523	1.7748	0.0616	0.013017	0.0125336	2
Q8ZLG5	GLGB_SALTY	1,4-alpha-glucan branching enzyme GlgB OS=Salmonella typhimurium (strain LT2 / SGSC1412 / ATCC 700720) GN=glgB PE=3 SV=1	203.04	29	49.3132	7.021	142	0	12.0616	0.0213401	3.5111	0.2965	0.0257516	0.0603282	2
Q8ZQX0	Q8ZQX0_SALTY	Putative enzyme OS=Salmonella typhimurium (strain LT2 / SGSC1412 / ATCC 700720) GN=ybfF PE=4 SV=1	201.204	9	43.75	10.1912	37	0	13.844	0.0199882	2.2346	0.0642	0.0163893	0.0130626	2
P06204	PYRC_SALTY	Dihydroorotase OS=Salmonella typhimurium (strain LT2 / SGSC1412 / ATCC 700720) GN=pyrC PE=1 SV=3	200.473	10	38.5057	8.5232	43	1	10.2935	0.0240981	2.1788	0.0849	0.0159801	0.0172744	2
Q8ZR03	LIPB_SALTY	Octanoyltransferase OS=Salmonella typhimurium (strain LT2 / SGSC1412 / ATCC 700720) GN=lipB PE=3 SV=2	199.994	6	38.9671	2.0834	22	1	11.5974	0.0184838	1.5141	0.0364	0.0111049	0.00740623	2
Q7CPL2	Q7CPL2_SALTY	Putative regulator OS=Salmonella typhimurium (strain LT2 / SGSC1412 / ATCC 700720) GN=yheO PE=4 SV=1	198.881	4	20.8333	4.9913	23	0	12.7489	0.0145827	3.841	0.1041	0.0281712	0.021181	2
Q8ZLR0	Q8ZLR0_SALTY	Putative cytosine deaminase OS=Salmonella typhimurium (strain LT2 / SGSC1412 / ATCC 700720) GN=STM3334 PE=4 SV=1	198.841	6	20.6573	4.3777	30	1	11.9698	0.0208282	2.4049	0.1149	0.0176384	0.0233784	2
Q8ZRE1	Q8ZRE1_SALTY	Sensory kinase in two-component regulatory system with PhoB, regulates pho regulon OS=Salmonella typhimurium (strain LT2 / SGSC1412 / ATCC 700720) GN=phoR PE=4 SV=1	197.731	12	35.0348	8.6467	55	0	13.023	0.0216573	2.2437	0.1115	0.0164561	0.0226867	2
P0A2F2	NPD_SALTY	NAD-dependent protein deacylase OS=Salmonella typhimurium (strain LT2 / SGSC1412 / ATCC 700720) GN=cobB PE=1 SV=3	197.478	7	39.5604	5.6879	39	0	10.7177	0.0240668	2.5027	0.0785	0.0183557	0.0159722	2
Q8ZP66	Q8ZP66_SALTY	Putative chloromuconate cycloisomerase OS=Salmonella typhimurium (strain LT2 / SGSC1412 / ATCC 700720) GN=ycjG PE=4 SV=1	197.403	6	41.7445	2.8667	29	1	9.5186	0.0177881	1.6151	0.0566	0.0118457	0.0115163	2
Q8ZQD0	Q8ZQD0_SALTY	Pyruvate formate-lyase-activating enzyme OS=Salmonella typhimurium (strain LT2 / SGSC1412 / ATCC 700720) GN=pflA PE=3 SV=1	196.629	3	21.5328	3.0692	12	0	12.1621	0.0190394	0.751	0.0238	0.00550809	0.00484253	2
Q8ZRD7	Q8ZRD7_SALTY	Protein translocase subunit SecD OS=Salmonella typhimurium (strain LT2 / SGSC1412 / ATCC 700720) GN=secD PE=3 SV=1	195.552	13	32.5203	8.0121	58	0	10.1002	0.023592	6.0208	0.4013	0.0441586	0.0816516	2
Q8ZRJ8	Q8ZRJ8_SALTY	Putative amidohydrolase OS=Salmonella typhimurium (strain LT2 / SGSC1412 / ATCC 700720) GN=yafV PE=4 SV=1	195.508	11	60.3922	5.6013	48	1	11.7231	0.0181755	2.1836	0.0637	0.0160153	0.0129609	2
Q8ZRS4	SPED_SALTY	S-adenosylmethionine decarboxylase proenzyme OS=Salmonella typhimurium (strain LT2 / SGSC1412 / ATCC 700720) GN=speD PE=3 SV=1	195.04	6	45.0758	6.5714	29	0	11.7226	0.0190448	3.6107	0.1111	0.0264821	0.0226053	2
P0A1U6	RRAB_SALTY	Regulator of ribonuclease activity B OS=Salmonella typhimurium (strain LT2 / SGSC1412 / ATCC 700720) GN=rraB PE=3 SV=1	193.353	2	31.1594	6.2356	12	0	10.5723	0.022261	6.1872	0.0982	0.0453791	0.0199805	2
P29848	CYSM_SALTY	Cysteine synthase B OS=Salmonella typhimurium (strain LT2 / SGSC1412 / ATCC 700720) GN=cysM PE=1 SV=1	193.198	10	41.5842	5.2242	44	0	12.2036	0.0180296	2.4582	0.0805	0.0180293	0.0163792	2
Q8ZNR8	Q8ZNR8_SALTY	Putative cytoplasmic protein OS=Salmonella typhimurium (strain LT2 / SGSC1412 / ATCC 700720) GN=STM2011 PE=4 SV=1	192.773	2	40.7407	1.4837	13	0	11.1067	0.0426152	7.3358	0.0936	0.0538033	0.0190446	2
Q8ZN42	HSCA_SALTY	Chaperone protein HscA OS=Salmonella typhimurium (strain LT2 / SGSC1412 / ATCC 700720) GN=hscA PE=3 SV=1	190.951	14	35.2273	7.561	71	2	12.1775	0.0254507	3.1908	0.21	0.0234024	0.0427282	2
P58627	YCEF_SALTY	Maf-like protein YceF OS=Salmonella typhimurium (strain LT2 / SGSC1412 / ATCC 700720) GN=yceF PE=3 SV=1	190.768	4	33.5052	8.6816	18	0	11.5299	0.0195769	8.0255	0.1743	0.0588618	0.0354644	2
Q8ZQL1	Q8ZQL1_SALTY	D-alanyl-D-alanine carboxypeptidase penicillin-binding protein 6a OS=Salmonella typhimurium (strain LT2 / SGSC1412 / ATCC 700720) GN=dacC PE=3 SV=1	190.339	14	54.25	6.8688	68	2	10.8995	0.0212824	4.1027	0.1794	0.0300906	0.0365021	2
Q8ZKF6	ACSA_SALTY	Acetyl-coenzyme A synthetase OS=Salmonella typhimurium (strain LT2 / SGSC1412 / ATCC 700720) GN=acs PE=1 SV=1	190.015	18	42.638	8.3818	83	0	12.1009	0.0205627	3.7684	0.2736	0.0276388	0.0556688	2
Q8ZQX7	NAGB_SALTY	Glucosamine-6-phosphate deaminase OS=Salmonella typhimurium (strain LT2 / SGSC1412 / ATCC 700720) GN=nagB PE=3 SV=1	189.189	7	37.594	6.6591	26	0	10.7308	0.0240227	4.2934	0.128	0.0314893	0.0260439	2
Q9L6L8	Q9L6L8_SALTY	Putative outer membrane protein OS=Salmonella typhimurium (strain LT2 / SGSC1412 / ATCC 700720) GN=STMD1.9 PE=4 SV=1	185.745	5	34.1772	8.5757	24	1	12.0389	0.0178253	2.5525	0.0669	0.0187209	0.013612	2
P37722	FRSA_SALTY	Esterase FrsA OS=Salmonella typhimurium (strain LT2 / SGSC1412 / ATCC 700720) GN=frsA PE=3 SV=2	184.691	14	51.2077	5.9336	62	1	12.0049	0.0215445	1.8638	0.0884	0.0136698	0.0179866	2
Q8ZJY6	Q8ZJY6_SALTY	Putative cobalamin synthesis protein OS=Salmonella typhimurium (strain LT2 / SGSC1412 / ATCC 700720) GN=yjiA PE=4 SV=1	184.673	7	36.1635	10.1816	37	0	14.6573	0.0202525	2.3236	0.0834	0.0170421	0.0169692	2
Q8ZME2	Q8ZME2_SALTY	(P)ppGpp synthetase I OS=Salmonella typhimurium (strain LT2 / SGSC1412 / ATCC 700720) GN=relA PE=3 SV=1	181.288	13	19.7581	7.8613	54	1	12.2147	0.0172219	3.2028	0.2712	0.0234904	0.0551805	2
P0A2N6	ZIPA_SALTY	Cell division protein ZipA OS=Salmonella typhimurium (strain LT2 / SGSC1412 / ATCC 700720) GN=zipA PE=3 SV=1	180.98	2	16.1585	11.4401	23	0	13.8278	0.0231917	8.3877	0.3046	0.0615183	0.0619763	2
Q8ZMV5	Q8ZMV5_SALTY	Fels-2 prophage protein OS=Salmonella typhimurium (strain LT2 / SGSC1412 / ATCC 700720) GN=STM2695 PE=4 SV=1	180.13	14	56.5574	10.4214	62	0	14.5837	0.0209842	4.9319	0.2012	0.0361723	0.0409377	2
Q8ZJZ8	Q8ZJZ8_SALTY	Isoaspartyl dipeptidase OS=Salmonella typhimurium (strain LT2 / SGSC1412 / ATCC 700720) GN=iadA PE=3 SV=1	179.543	6	32.8205	10.0309	24	0	9.3988	0.0149011	1.3847	0.0562	0.0101559	0.0114349	2
P10370	HISX_SALTY	Histidinol dehydrogenase OS=Salmonella typhimurium (strain LT2 / SGSC1412 / ATCC 700720) GN=hisD PE=1 SV=3	178.074	10	24.8848	9.5064	51	0	10.9505	0.0160658	4.2811	0.1982	0.0313991	0.0403273	2
P37419	KBL_SALTY	2-amino-3-ketobutyrate coenzyme A ligase OS=Salmonella typhimurium (strain LT2 / SGSC1412 / ATCC 700720) GN=kbl PE=3 SV=2	177.153	8	31.6583	9.5131	33	0	9.5648	0.0194188	3.1489	0.1366	0.0230951	0.0277937	2
Q8ZNA1	Q8ZNA1_SALTY	Putative oxidoreductase OS=Salmonella typhimurium (strain LT2 / SGSC1412 / ATCC 700720) GN=STM2406 PE=1 SV=1	176.956	10	46.9879	8.5518	45	1	11.82	0.0177226	1.2366	0.0465	0.00906965	0.00946125	2
H9L481	H9L481_SALTY	Homolog of virK OS=Salmonella typhimurium (strain LT2 / SGSC1412 / ATCC 700720) GN=ybjX PE=4 SV=1	176.717	8	28.5714	6.0134	39	0	12.8955	0.0196016	1.5713	0.0593	0.0115245	0.0120656	2
Q8ZRJ0	LEUC2_SALTY	3-isopropylmalate dehydratase large subunit 2 OS=Salmonella typhimurium (strain LT2 / SGSC1412 / ATCC 700720) GN=leuC2 PE=3 SV=1	176.561	6	13.5307	10.2463	32	0	11.0901	0.020297	3.5705	0.1851	0.0261873	0.0376619	2
P50335	YHJJ_SALTY	Protein YhjJ OS=Salmonella typhimurium (strain LT2 / SGSC1412 / ATCC 700720) GN=yhjJ PE=3 SV=2	176.002	18	53.9394	9.992	81	0	12.9171	0.0210288	2.9383	0.1625	0.0215505	0.0330635	2
P37427	RIR2_SALTY	Ribonucleoside-diphosphate reductase 1 subunit beta OS=Salmonella typhimurium (strain LT2 / SGSC1412 / ATCC 700720) GN=nrdB PE=3 SV=3	175.43	13	43.883	5.7225	52	1	12.0817	0.0188015	3.2278	0.1415	0.0236738	0.0287907	2
Q8ZQ72	Q8ZQ72_SALTY	Putative ATPase component of ABC transporter OS=Salmonella typhimurium (strain LT2 / SGSC1412 / ATCC 700720) GN=uup PE=4 SV=1	175.353	18	34.0157	9.8965	74	3	12.8375	0.0190527	1.1813	0.0855	0.00866406	0.0173965	2
Q8ZP52	ACNA_SALTY	Aconitate hydratase A OS=Salmonella typhimurium (strain LT2 / SGSC1412 / ATCC 700720) GN=acnA PE=1 SV=1	174.75	17	27.385	5.5281	76	1	12.2054	0.0196782	2.5169	0.2464	0.0184598	0.0501345	2
Q8ZQC9	Q8ZQC9_SALTY	Putative cytoplasmic protein OS=Salmonella typhimurium (strain LT2 / SGSC1412 / ATCC 700720) GN=STM0971 PE=4 SV=1	171.543	2	18.5185	4.4391	14	0	10.5343	0.0400341	11.7064	0.1563	0.0858588	0.031802	2
P10367	HIS2_SALTY	Histidine biosynthesis bifunctional protein HisIE OS=Salmonella typhimurium (strain LT2 / SGSC1412 / ATCC 700720) GN=hisI PE=3 SV=2	171.514	3	23.1527	3.3546	17	1	11.4473	0.0211583	3.3036	0.0755	0.0242297	0.0153618	2
P38039	CYSJ_SALTY	Sulfite reductase [NADPH] flavoprotein alpha-component OS=Salmonella typhimurium (strain LT2 / SGSC1412 / ATCC 700720) GN=cysJ PE=3 SV=2	171.153	15	36.227	11.7728	59	0	12.1013	0.0194276	2.0201	0.1345	0.0148161	0.0273664	2
Q8ZLS1	KDSD_SALTY	Arabinose 5-phosphate isomerase KdsD OS=Salmonella typhimurium (strain LT2 / SGSC1412 / ATCC 700720) GN=kdsD PE=3 SV=1	171.131	9	31.7073	7.1484	47	1	10.8775	0.0211687	1.4193	0.0502	0.0104096	0.0102141	2
Q8ZQ13	Q8ZQ13_SALTY	Putative periplasmic solute-binding protein OS=Salmonella typhimurium (strain LT2 / SGSC1412 / ATCC 700720) GN=yceG PE=4 SV=1	169.088	11	50	8.8184	44	0	12.3567	0.0213162	0.4098	0.0157	0.00300562	0.00319444	2
P22715	GALE_SALTY	UDP-glucose 4-epimerase OS=Salmonella typhimurium (strain LT2 / SGSC1412 / ATCC 700720) GN=galE PE=3 SV=2	168.736	8	38.4615	12.4854	45	0	11.8942	0.01959	2.3875	0.0891	0.0175108	0.018129	2
Q8ZQE5	Q8ZQE5_SALTY	Putative membrane protein OS=Salmonella typhimurium (strain LT2 / SGSC1412 / ATCC 700720) GN=ybjY PE=3 SV=1	167.403	10	32.5269	9.1837	43	1	10.8104	0.0179292	1.2866	0.0525	0.00943637	0.0106821	2
Q7CPP6	Q7CPP6_SALTY	Octaprenyl diphosphate synthase OS=Salmonella typhimurium (strain LT2 / SGSC1412 / ATCC 700720) GN=ispB PE=3 SV=1	167.236	8	38.0805	5.0168	37	0	11.1128	0.0175535	2.4986	0.0885	0.0183256	0.0180069	2
P26464	DPO3B_SALTY	DNA polymerase III subunit beta OS=Salmonella typhimurium (strain LT2 / SGSC1412 / ATCC 700720) GN=dnaN PE=3 SV=3	166.374	6	25.1366	12.3718	32	1	13.3307	0.0196728	1.2077	0.0492	0.00885769	0.0100106	2
Q8ZRS3	SPEE_SALTY	Polyamine aminopropyltransferase OS=Salmonella typhimurium (strain LT2 / SGSC1412 / ATCC 700720) GN=speE PE=3 SV=1	165.711	5	34.2657	1.9303	38	1	13.526	0.0226157	3.4144	0.1108	0.0250424	0.0225442	2
Q8ZNW5	PURT_SALTY	Formate-dependent phosphoribosylglycinamide formyltransferase OS=Salmonella typhimurium (strain LT2 / SGSC1412 / ATCC 700720) GN=purT PE=3 SV=1	165.46	4	18.8776	10.3508	18	0	12.9	0.0214133	2.0316	0.0863	0.0149005	0.0175593	2
Q8ZRZ7	Q8ZRZ7_SALTY	Putative arylsulfatase OS=Salmonella typhimurium (strain LT2 / SGSC1412 / ATCC 700720) GN=STM0035 PE=4 SV=1	165.36	18	41.0463	11.7704	85	0	14.1031	0.0240384	5.018	0.2823	0.0368038	0.057439	2
Q8ZRM7	DKGB_SALTY	2,5-diketo-D-gluconic acid reductase B OS=Salmonella typhimurium (strain LT2 / SGSC1412 / ATCC 700720) GN=dkgB PE=3 SV=1	165.337	8	37.8277	11.6066	30	1	13.1193	0.0218139	1.5434	0.0451	0.0113198	0.0091764	2
Q8ZP54	RNB_SALTY	Exoribonuclease 2 OS=Salmonella typhimurium (strain LT2 / SGSC1412 / ATCC 700720) GN=rnb PE=3 SV=1	164.819	26	52.6398	6.4061	130	2	12.543	0.0212413	2.287	0.1666	0.0167737	0.0338977	2
Q8ZKA5	Q8ZKA5_SALTY	GTPase HflX OS=Salmonella typhimurium (strain LT2 / SGSC1412 / ATCC 700720) GN=hflX PE=3 SV=1	163.179	10	36.8545	8.8486	57	1	12.7606	0.0231718	4.0421	0.1958	0.0296462	0.039839	2
Q8ZL01	Q8ZL01_SALTY	Putative cytoplasmic protein OS=Salmonella typhimurium (strain LT2 / SGSC1412 / ATCC 700720) GN=yidR PE=4 SV=1	162.129	8	39.7059	13.7548	31	0	11.8034	0.0206432	3.2646	0.1489	0.0239437	0.0302964	2
Q7CPC7	Q7CPC7_SALTY	Putative acetyltransferase OS=Salmonella typhimurium (strain LT2 / SGSC1412 / ATCC 700720) GN=yiiD PE=4 SV=1	161.105	10	32.2188	10.1601	39	1	13.1645	0.0183336	3.4053	0.1261	0.0249757	0.0256573	2
Q8ZL47	Q8ZL47_SALTY	Flavoprotein OS=Salmonella typhimurium (strain LT2 / SGSC1412 / ATCC 700720) GN=dfp PE=4 SV=1	161.029	4	19.9017	1.9748	19	0	10.0746	0.0208956	1.6776	0.0735	0.0123041	0.0149549	2
Q9F173	DPO1_SALTY	DNA polymerase I OS=Salmonella typhimurium (strain LT2 / SGSC1412 / ATCC 700720) GN=polA PE=3 SV=2	160.623	21	34.375	9.4852	77	1	12.9232	0.0229275	1.5026	0.1551	0.0110206	0.0315579	2
Q8ZQ76	Q8ZQ76_SALTY	Aminopeptidase N OS=Salmonella typhimurium (strain LT2 / SGSC1412 / ATCC 700720) GN=pepN PE=4 SV=1	157.826	24	35.2874	5.029	104	0	11.7617	0.0174456	3.4793	0.345	0.0255184	0.0701964	2
Q8ZRR0	PANB_SALTY	3-methyl-2-oxobutanoate hydroxymethyltransferase OS=Salmonella typhimurium (strain LT2 / SGSC1412 / ATCC 700720) GN=panB PE=3 SV=1	157.09	5	33.8403	10.9253	27	0	12.8278	0.0216023	1.4992	0.0426	0.0109957	0.00866773	2
Q9ZF60	GLTI_SALTY	Glutamate/aspartate import solute-binding protein OS=Salmonella typhimurium (strain LT2 / SGSC1412 / ATCC 700720) GN=gltI PE=3 SV=3	156.596	10	39.0728	3.7711	47	1	12.631	0.0198107	2.9493	0.0989	0.0216312	0.020123	2
P37415	YTL2_SALTY	Uncharacterized protein pSLT051 OS=Salmonella typhimurium (strain LT2 / SGSC1412 / ATCC 700720) GN=PSLT051 PE=3 SV=1	156.314	9	34.1853	5.5434	37	2	10.5911	0.0153221	2.7598	0.0978	0.0202413	0.0198991	2
P31570	BTUR_SALTY	Cob(I)yrinic acid a,c-diamide adenosyltransferase OS=Salmonella typhimurium (strain LT2 / SGSC1412 / ATCC 700720) GN=btuR PE=1 SV=1	156.291	7	43.3673	5.2051	27	0	9.9194	0.0187798	1.5093	0.033	0.0110697	0.00671444	2
H9L415	H9L415_SALTY	Putative ATPase component of ABC-type transport system OS=Salmonella typhimurium (strain LT2 / SGSC1412 / ATCC 700720) GN=STM1258 PE=4 SV=1	155.967	4	17.7358	2.6229	13	1	14.3525	0.0171694	2.0937	0.0638	0.0153559	0.0129812	2
Q8ZK16	Q8ZK16_SALTY	Putative ATP-dependent Lon protease OS=Salmonella typhimurium (strain LT2 / SGSC1412 / ATCC 700720) GN=STM4491 PE=4 SV=1	154.851	21	37.3199	10.4115	105	2	14.0297	0.021167	1.1962	0.0931	0.00877335	0.0189429	2
Q8ZKM8	FSA_SALTY	Fructose-6-phosphate aldolase OS=Salmonella typhimurium (strain LT2 / SGSC1412 / ATCC 700720) GN=fsa PE=3 SV=1	154.642	5	40.4545	4.4186	30	0	12.3384	0.0244046	4.3427	0.1027	0.0318509	0.0208961	2
Q7CR73	Q7CR73_SALTY	Putative LysR family transcriptional regulator OS=Salmonella typhimurium (strain LT2 / SGSC1412 / ATCC 700720) GN=STM0164 PE=4 SV=1	154.389	8	44.7059	9.8876	36	0	13.4395	0.0240176	1.8238	0.0511	0.0133764	0.0103972	2
P65386	MOAA_SALTY	GTP 3',8-cyclase OS=Salmonella typhimurium (strain LT2 / SGSC1412 / ATCC 700720) GN=moaA PE=3 SV=1	152.883	10	42.2492	7.3178	37	1	12.7809	0.0202355	0.4899	0.0183	0.0035931	0.00372346	2
Q7CQ27	Q7CQ27_SALTY	Putative iron-dependent peroxidase OS=Salmonella typhimurium (strain LT2 / SGSC1412 / ATCC 700720) GN=STM2446 PE=4 SV=1	152.597	9	47.1572	12.9689	40	0	14.1468	0.0208316	0.9485	0.0316	0.00695663	0.00642958	2
Q8ZP68	Q8ZP68_SALTY	Periplasmic murein tripeptide transport protein OS=Salmonella typhimurium (strain LT2 / SGSC1412 / ATCC 700720) GN=mppA PE=4 SV=1	152.425	14	35.7542	3.5034	59	1	13.7145	0.02301	2.3784	0.1427	0.017444	0.0290349	2
Q8ZLY4	CCA_SALTY	Multifunctional CCA protein OS=Salmonella typhimurium (strain LT2 / SGSC1412 / ATCC 700720) GN=cca PE=3 SV=1	151.094	12	34.1404	9.014	52	0	12.4509	0.0227599	2.5516	0.1195	0.0187143	0.0243144	2
P16326	FLGL_SALTY	Flagellar hook-associated protein 3 OS=Salmonella typhimurium (strain LT2 / SGSC1412 / ATCC 700720) GN=flgL PE=1 SV=1	149.921	9	47.0032	8.1628	46	1	13.8301	0.0213555	0.6666	0.0228	0.00488908	0.00463907	2
Q7CQG6	Q7CQG6_SALTY	Lipopolysaccharide assembly protein B OS=Salmonella typhimurium (strain LT2 / SGSC1412 / ATCC 700720) GN=yciM PE=3 SV=1	149.333	10	40.3599	9.4035	50	0	13.1158	0.0217632	0.7381	0.0331	0.00541348	0.00673478	2
Q8ZS17	YAAA_SALTY	UPF0246 protein YaaA OS=Salmonella typhimurium (strain LT2 / SGSC1412 / ATCC 700720) GN=yaaA PE=3 SV=1	148.887	9	40.856	8.7188	38	0	13.8263	0.022043	2.2048	0.0656	0.0161708	0.0133475	2
Q9L9I4	DCUP_SALTY	Uroporphyrinogen decarboxylase OS=Salmonella typhimurium (strain LT2 / SGSC1412 / ATCC 700720) GN=hemE PE=3 SV=1	147.941	7	26.5537	3.0653	36	1	9.3205	0.0237486	2.4501	0.0965	0.0179699	0.0196346	2
P0DM80	PHOQ_SALTY	Virulence sensor histidine kinase PhoQ OS=Salmonella typhimurium (strain LT2 / SGSC1412 / ATCC 700720) GN=phoQ PE=1 SV=1	147.274	9	25.8727	3.1355	47	2	11.6095	0.0223264	2.9325	0.163	0.021508	0.0331652	2
H9L449	H9L449_SALTY	Lipopolysaccharide core biosynthesis protein OS=Salmonella typhimurium (strain LT2 / SGSC1412 / ATCC 700720) GN=rfaQ PE=4 SV=1	147.262	7	24.4186	5.3842	33	0	11.7015	0.0178534	10.35	0.4031	0.0759105	0.0820179	2
Q8ZL61	LLDD_SALTY	L-lactate dehydrogenase OS=Salmonella typhimurium (strain LT2 / SGSC1412 / ATCC 700720) GN=lldD PE=3 SV=1	147.199	13	33.3333	12.6355	59	1	12.5986	0.0215742	1.9643	0.0842	0.0144069	0.017132	2
P61482	LOLD_SALTY	Lipoprotein-releasing system ATP-binding protein LolD OS=Salmonella typhimurium (strain LT2 / SGSC1412 / ATCC 700720) GN=lolD PE=3 SV=1	145.226	6	50.2146	5.393	27	0	9.3103	0.0197344	1.3203	0.0338	0.00968354	0.00687721	2
Q8ZKP3	GLPK_SALTY	Glycerol kinase OS=Salmonella typhimurium (strain LT2 / SGSC1412 / ATCC 700720) GN=glpK PE=3 SV=3	144.768	13	34.263	6.2225	44	0	13.4222	0.0202798	1.149	0.0647	0.00842716	0.0131644	2
H9L426	H9L426_SALTY	Secretion system chaparone OS=Salmonella typhimurium (strain LT2 / SGSC1412 / ATCC 700720) GN=sscA PE=4 SV=1	144.613	3	21.0191	2.197	19	1	7.9434	0.0166981	8.0038	0.1479	0.0587026	0.0300929	2
P22253	PNCB_SALTY	Nicotinate phosphoribosyltransferase OS=Salmonella typhimurium (strain LT2 / SGSC1412 / ATCC 700720) GN=pncB PE=1 SV=2	144.234	9	39.25	10.4161	44	0	13.3597	0.0188699	2.0109	0.0925	0.0147486	0.0188208	2
Q8ZL15	Q8ZL15_SALTY	Acetolactate synthase OS=Salmonella typhimurium (strain LT2 / SGSC1412 / ATCC 700720) GN=ilvB PE=3 SV=1	144.168	10	30.427	10.2217	40	0	12.3721	0.0213061	3.2687	0.1983	0.0239738	0.0403477	2
P0A289	RF2_SALTY	Peptide chain release factor 2 OS=Salmonella typhimurium (strain LT2 / SGSC1412 / ATCC 700720) GN=prfB PE=3 SV=1	141.806	14	43.5616	4.3972	60	0	11.9293	0.0215187	5.2791	0.2178	0.0387188	0.0443153	2
Q8ZRU8	RSMH_SALTY	Ribosomal RNA small subunit methyltransferase H OS=Salmonella typhimurium (strain LT2 / SGSC1412 / ATCC 700720) GN=rsmH PE=3 SV=1	141.588	7	30.3514	6.967	33	1	14.791	0.0233526	0.9264	0.0322	0.00679454	0.00655166	2
Q8ZP88	TTCA_SALTY	tRNA 2-thiocytidine biosynthesis protein TtcA OS=Salmonella typhimurium (strain LT2 / SGSC1412 / ATCC 700720) GN=ttcA PE=1 SV=1	140.461	11	46.9453	7.8609	47	1	13.9567	0.0213026	1.0447	0.0374	0.00766219	0.0076097	2
Q8ZKG9	Q8ZKG9_SALTY	Putative inner membrane or exported OS=Salmonella typhimurium (strain LT2 / SGSC1412 / ATCC 700720) GN=STM4257 PE=4 SV=1	137.655	5	40	11.7576	23	0	13.7037	0.0236063	0.9783	0.0231	0.00717519	0.00470011	2
P0A2Q4	METR_SALTY	HTH-type transcriptional regulator MetR OS=Salmonella typhimurium (strain LT2 / SGSC1412 / ATCC 700720) GN=metR PE=4 SV=1	137.032	7	38.1703	10.883	28	0	14.6131	0.0202497	2.0049	0.0717	0.0147046	0.0145886	2
P0A1Q2	LGUL_SALTY	Lactoylglutathione lyase OS=Salmonella typhimurium (strain LT2 / SGSC1412 / ATCC 700720) GN=gloA PE=3 SV=1	135.615	5	42.2222	5.6122	19	0	8.4742	0.0208735	3.4421	0.0512	0.0252456	0.0104176	2
O68446	PURR_SALTY	HTH-type transcriptional repressor PurR OS=Salmonella typhimurium (strain LT2 / SGSC1412 / ATCC 700720) GN=purR PE=3 SV=3	134.223	11	39.8827	9.0007	57	0	12.1083	0.0243564	2.1985	0.0842	0.0161246	0.017132	2
Q8ZMK9	Q8ZMK9_SALTY	Multidrug resistance secretion protein OS=Salmonella typhimurium (strain LT2 / SGSC1412 / ATCC 700720) GN=emrA PE=4 SV=1	132.958	9	30	8.9759	41	0	12.3881	0.0207785	1.7503	0.0744	0.0128373	0.015138	2
Q8ZM49	Q8ZM49_SALTY	Putative transcriptional regulator OS=Salmonella typhimurium (strain LT2 / SGSC1412 / ATCC 700720) GN=STM3098 PE=4 SV=1	131.292	7	25	9.4968	35	1	12.871	0.0211074	2.7639	0.0699	0.0202714	0.0142224	2
Q8ZMQ8	Q8ZMQ8_SALTY	Putative excinuclease ATPase subunit OS=Salmonella typhimurium (strain LT2 / SGSC1412 / ATCC 700720) GN=STM2746 PE=4 SV=1	130.691	7	27.4005	13.7461	33	0	13.8532	0.021075	0.9879	0.0493	0.0072456	0.010031	2
Q8ZPU7	Q8ZPU7_SALTY	Periplasmic protein related to spheroblast formation OS=Salmonella typhimurium (strain LT2 / SGSC1412 / ATCC 700720) GN=spy PE=4 SV=1	130.004	3	21.118	2.0346	14	1	13.4931	0.0151928	1.1197	0.0204	0.00821227	0.00415074	2
Q7CQL0	Q7CQL0_SALTY	Cyclopropane fatty acyl phospholipid synthase OS=Salmonella typhimurium (strain LT2 / SGSC1412 / ATCC 700720) GN=cfa PE=4 SV=1	129.839	7	16.4921	7.1166	29	0	13.1471	0.0176648	1.2359	0.0549	0.00906452	0.0111704	2
P67693	ZAPD_SALTY	Cell division protein ZapD OS=Salmonella typhimurium (strain LT2 / SGSC1412 / ATCC 700720) GN=zapD PE=3 SV=1	129.488	9	49.3927	6.9006	37	0	15.4068	0.0204868	1.1298	0.0324	0.00828635	0.00659236	2
P67347	MSRP_SALTY	Protein-methionine-sulfoxide reductase catalytic subunit MsrP OS=Salmonella typhimurium (strain LT2 / SGSC1412 / ATCC 700720) GN=msrP PE=3 SV=1	129.124	6	20.9581	2.2774	33	0	14.0419	0.0207398	0.9458	0.0355	0.00693683	0.00722311	2
O85140	FABD_SALTY	Malonyl CoA-acyl carrier protein transacylase OS=Salmonella typhimurium (strain LT2 / SGSC1412 / ATCC 700720) GN=fabD PE=1 SV=3	128.681	4	21.0356	7.9432	19	0	12.4248	0.0182114	1.9754	0.0646	0.0144883	0.013144	2
P29847	CYSE_SALTY	Serine acetyltransferase OS=Salmonella typhimurium (strain LT2 / SGSC1412 / ATCC 700720) GN=cysE PE=1 SV=1	128.185	5	30.0366	2.9625	20	0	11.4678	0.0258973	2.4539	0.0723	0.0179978	0.0147107	2
P26392	RMLD_SALTY	dTDP-4-dehydrorhamnose reductase OS=Salmonella typhimurium (strain LT2 / SGSC1412 / ATCC 700720) GN=rfbD PE=1 SV=1	127.626	6	32.4415	11.614	27	0	14.0236	0.0157622	0.91	0.0298	0.00667426	0.00606334	2
Q7CPS0	Q7CPS0_SALTY	Putative glutathionylspermidine synthase OS=Salmonella typhimurium (strain LT2 / SGSC1412 / ATCC 700720) GN=ygiC PE=4 SV=1	127	9	33.8501	9.1973	42	2	11.8964	0.0216386	0.8903	0.0403	0.00652977	0.00819975	2
Q8ZMX7	Q8ZMX7_SALTY	ATP-dependent RNA helicase SrmB OS=Salmonella typhimurium (strain LT2 / SGSC1412 / ATCC 700720) GN=srmB PE=3 SV=1	125.238	9	32.6577	6.0169	41	1	13.2644	0.0256364	2.1134	0.106	0.0155004	0.0215676	2
P37604	DACD_SALTY	D-alanyl-D-alanine carboxypeptidase DacD OS=Salmonella typhimurium (strain LT2 / SGSC1412 / ATCC 700720) GN=dacD PE=3 SV=1	124.972	12	36.4103	8.257	47	2	11.6243	0.0205839	0.86	0.0371	0.00630754	0.00754865	2
Q7CQC4	CMOA_SALTY	Carboxy-S-adenosyl-L-methionine synthase OS=Salmonella typhimurium (strain LT2 / SGSC1412 / ATCC 700720) GN=cmoA PE=3 SV=1	124.377	11	48.1781	8.0855	47	1	12.0866	0.0202947	2.2048	0.0619	0.0161708	0.0125947	2
Q7CQR2	YCEH_SALTY	UPF0502 protein YceH OS=Salmonella typhimurium (strain LT2 / SGSC1412 / ATCC 700720) GN=yceH PE=3 SV=1	123.742	5	28.8372	4.755	26	1	9.8265	0.0169398	1.2178	0.0297	0.00893177	0.00604299	2
Q8ZRQ3	Q8ZRQ3_SALTY	Penicillin-binding protein 1B OS=Salmonella typhimurium (strain LT2 / SGSC1412 / ATCC 700720) GN=mrcB PE=3 SV=1	123.423	21	36.5476	6.5983	107	3	12.554	0.02085	1.7378	0.1633	0.0127456	0.0332263	2
Q8ZLE0	Q8ZLE0_SALTY	Putative ABC-type multidrug transport system OS=Salmonella typhimurium (strain LT2 / SGSC1412 / ATCC 700720) GN=yhiH PE=4 SV=1	122.817	23	35.8259	10.2508	104	1	12.9321	0.0219416	0.6218	0.0617	0.0045605	0.012554	2
Q8ZQR9	Q8ZQR9_SALTY	Putative ABC superfamily (Atp_bind), molybdenum transporter OS=Salmonella typhimurium (strain LT2 / SGSC1412 / ATCC 700720) GN=modF PE=4 SV=1	122.725	9	26.2729	7.1011	37	0	11.7407	0.0204505	1.4901	0.082	0.0109289	0.0166844	2
P0A2B7	RMUC_SALTY	DNA recombination protein RmuC OS=Salmonella typhimurium (strain LT2 / SGSC1412 / ATCC 700720) GN=rmuC PE=3 SV=1	122.619	18	40.3361	10.154	70	0	13.0814	0.018257	3.8281	0.2092	0.0280766	0.0425655	2
P02911	ARGT_SALTY	Lysine/arginine/ornithine-binding periplasmic protein OS=Salmonella typhimurium (strain LT2 / SGSC1412 / ATCC 700720) GN=argT PE=1 SV=2	122.348	5	27.6923	2.8092	24	0	11.9514	0.0201702	2.3909	0.0677	0.0175357	0.0137748	2
Q8ZM02	Q8ZM02_SALTY	Putative dicarboxylate-binding periplasmic protein OS=Salmonella typhimurium (strain LT2 / SGSC1412 / ATCC 700720) GN=STM3169 PE=4 SV=1	121.735	7	35.474	3.7786	38	2	12.2616	0.0207407	1.9681	0.0714	0.0144347	0.0145276	2
Q8ZLR5	Q8ZLR5_SALTY	Aerobic respiration control sensor protein OS=Salmonella typhimurium (strain LT2 / SGSC1412 / ATCC 700720) GN=arcB PE=4 SV=1	121.643	18	32.1337	8.9677	78	1	13.0245	0.0227959	5.4316	0.4786	0.0398372	0.0973797	2
P0A1W4	LEPA_SALTY	Elongation factor 4 OS=Salmonella typhimurium (strain LT2 / SGSC1412 / ATCC 700720) GN=lepA PE=3 SV=1	120.509	10	21.0351	7.7251	41	0	10.6096	0.022772	2.7786	0.1865	0.0203792	0.0379467	2
Q8ZMF5	CYSN_SALTY	Sulfate adenylyltransferase subunit 1 OS=Salmonella typhimurium (strain LT2 / SGSC1412 / ATCC 700720) GN=cysN PE=3 SV=1	119.444	11	25.4697	8.1965	50	1	13.0021	0.0227075	1.2077	0.0644	0.00885769	0.0131033	2
Q9L6N4	Q9L6N4_SALTY	Putative hydrolase of the HAD superfamily OS=Salmonella typhimurium (strain LT2 / SGSC1412 / ATCC 700720) GN=yigL PE=4 SV=1	119.415	7	55.6391	11.9851	31	0	13.824	0.0165886	1.3188	0.0394	0.00967254	0.00801663	2
Q8ZQQ4	UVRB_SALTY	UvrABC system protein B OS=Salmonella typhimurium (strain LT2 / SGSC1412 / ATCC 700720) GN=uvrB PE=3 SV=1	118.984	15	33.2838	9.3249	59	0	13.35	0.0201649	1.1173	0.0851	0.00819467	0.0173151	2
O33921	AGP_SALTY	Glucose-1-phosphatase OS=Salmonella typhimurium (strain LT2 / SGSC1412 / ATCC 700720) GN=agp PE=3 SV=2	118.673	4	20.339	5.2537	17	0	12.2038	0.0172273	0.6702	0.0308	0.00491548	0.00626681	2
Q8ZMD8	Q8ZMD8_SALTY	Putative d-glucarate dehydratase OS=Salmonella typhimurium (strain LT2 / SGSC1412 / ATCC 700720) GN=ygcY PE=4 SV=1	118.5	13	41.704	9.8044	62	1	14.9366	0.0221024	1.3888	0.0683	0.0101859	0.0138968	2
H9L494	H9L494_SALTY	Resistance to complement killing OS=Salmonella typhimurium (strain LT2 / SGSC1412 / ATCC 700720) GN=rcK PE=4 SV=1	118.099	8	45.9459	4.5401	48	3	12.8712	0.0283972	1.6557	0.0327	0.0121435	0.0066534	2
Q9ZFV5	EUTQ_SALTY	Ethanolamine utilization protein EutQ OS=Salmonella typhimurium (strain LT2 / SGSC1412 / ATCC 700720) GN=eutQ PE=1 SV=1	117.466	7	41.4847	13.0908	31	1	13.7895	0.0264541	3.3692	0.0848	0.0247109	0.0172541	2
P06187	T1S_SALTY	Type-1 restriction enzyme StySJI specificity protein OS=Salmonella typhimurium (strain LT2 / SGSC1412 / ATCC 700720) GN=hsdS PE=3 SV=1	116.618	10	29.2111	5.8924	41	0	13.4397	0.023348	6.3027	0.329	0.0462262	0.0669409	2
Q8ZQX8	Q8ZQX8_SALTY	N-acetylglucosamine-6-phosphate deacetylase OS=Salmonella typhimurium (strain LT2 / SGSC1412 / ATCC 700720) GN=nagA PE=3 SV=1	116.353	6	20.5729	8.1223	34	0	12.8424	0.0241336	1.5045	0.0625	0.0110345	0.0127167	2
H9L460	H9L460_SALTY	Catalase OS=Salmonella typhimurium (strain LT2 / SGSC1412 / ATCC 700720) GN=katE PE=3 SV=1	116.132	17	33.3333	7.2987	72	1	11.5301	0.0179256	2.9556	0.2478	0.0216774	0.0504193	2
Q8ZKX0	GLMU_SALTY	Bifunctional protein GlmU OS=Salmonella typhimurium (strain LT2 / SGSC1412 / ATCC 700720) GN=glmU PE=3 SV=1	116.012	9	28.7281	8.1917	41	2	11.7831	0.0182813	1.3549	0.067	0.00993731	0.0136323	2
Q9L9I7	THIC_SALTY	Phosphomethylpyrimidine synthase OS=Salmonella typhimurium (strain LT2 / SGSC1412 / ATCC 700720) GN=thiC PE=1 SV=1	115.214	19	39.3027	8.9881	71	1	12.8469	0.0215183	3.0061	0.2145	0.0220478	0.0436438	2
Q9L6R0	Q9L6R0_SALTY	dTDP-4-amino-4,6-dideoxygalactose transaminase OS=Salmonella typhimurium (strain LT2 / SGSC1412 / ATCC 700720) GN=wecE PE=3 SV=1	114.879	9	38.8298	4.2155	50	1	14.5972	0.0192862	1.7575	0.0745	0.0128901	0.0151583	2
Q8ZRD4	Q8ZRD4_SALTY	Riboflavin biosynthesis protein RibD OS=Salmonella typhimurium (strain LT2 / SGSC1412 / ATCC 700720) GN=ribD PE=3 SV=1	114.588	7	31.6076	12.0852	31	1	13.1583	0.0200308	1.6254	0.0651	0.0119212	0.0132458	2
P25468	PYRD_SALTY	Dihydroorotate dehydrogenase (quinone) OS=Salmonella typhimurium (strain LT2 / SGSC1412 / ATCC 700720) GN=pyrD PE=3 SV=2	113.834	5	23.5119	6.6705	28	0	12.1654	0.0238224	1.2669	0.0469	0.00929188	0.00954264	2
Q8ZKV4	Q8ZKV4_SALTY	Protein for a late step of protoheme IX synthesis OS=Salmonella typhimurium (strain LT2 / SGSC1412 / ATCC 700720) GN=hemY PE=4 SV=1	113.569	14	38.5965	8.3698	63	2	13.2686	0.0202499	2.2466	0.1021	0.0164773	0.0207741	2
Q8ZPB3	OPGD_SALTY	Glucans biosynthesis protein D OS=Salmonella typhimurium (strain LT2 / SGSC1412 / ATCC 700720) GN=mdoD PE=3 SV=1	113.392	11	29.2196	10.1093	47	0	13.8259	0.0168013	2.3645	0.1481	0.0173421	0.0301336	2
Q8ZMA2	Q8ZMA2_SALTY	Diaminopimelate decarboxylase OS=Salmonella typhimurium (strain LT2 / SGSC1412 / ATCC 700720) GN=lysA PE=3 SV=1	113.102	8	39.7619	5.0562	32	1	10.7562	0.018679	0.8888	0.0412	0.00651877	0.00838287	2
H9L440	H9L440_SALTY	Lipid A biosynthesis myristoyltransferase OS=Salmonella typhimurium (strain LT2 / SGSC1412 / ATCC 700720) GN=msbB PE=3 SV=1	112.008	12	55.7276	6.2166	46	1	13.4379	0.021731	0.5137	0.0192	0.00376765	0.00390658	2
P24518	NADR_SALTY	Trifunctional NAD biosynthesis/regulator protein NadR OS=Salmonella typhimurium (strain LT2 / SGSC1412 / ATCC 700720) GN=nadR PE=1 SV=2	111.802	8	32.6829	10.0262	29	0	15.1063	0.0188824	2.5405	0.1202	0.0186329	0.0244568	2
Q8ZQQ7	BIOF_SALTY	8-amino-7-oxononanoate synthase OS=Salmonella typhimurium (strain LT2 / SGSC1412 / ATCC 700720) GN=bioF PE=3 SV=1	110.928	5	20.2597	9.9107	22	0	11.3829	0.0240931	1.3477	0.0569	0.0098845	0.0115773	2
Q8ZLA7	Q8ZLA7_SALTY	Putative PQQ enzyme repeat protein OS=Salmonella typhimurium (strain LT2 / SGSC1412 / ATCC 700720) GN=STM3632 PE=4 SV=1	110.638	8	28.6096	10.356	37	0	12.1909	0.020457	1.4992	0.0632	0.0109957	0.0128592	2
Q7CR83	Q7CR83_SALTY	Division specific transpeptidase OS=Salmonella typhimurium (strain LT2 / SGSC1412 / ATCC 700720) GN=ftsI PE=4 SV=1	109.779	12	30.102	9.191	57	1	12.062	0.022325	2.6603	0.1701	0.0195116	0.0346099	2
Q8ZP17	DADA_SALTY	D-amino acid dehydrogenase OS=Salmonella typhimurium (strain LT2 / SGSC1412 / ATCC 700720) GN=dadA PE=3 SV=1	109.671	14	49.3056	8.477	64	1	14.2522	0.0182619	2.5477	0.1227	0.0186857	0.0249655	2
Q8ZMD2	Q8ZMD2_SALTY	Putative nucleotide binding OS=Salmonella typhimurium (strain LT2 / SGSC1412 / ATCC 700720) GN=ygdH PE=4 SV=1	109.542	13	35.2423	5.686	62	2	12.2381	0.0213955	1.5646	0.0799	0.0114753	0.0162571	2
P0A1Z0	LDCI_SALTY	Inducible lysine decarboxylase OS=Salmonella typhimurium (strain LT2 / SGSC1412 / ATCC 700720) GN=cadA PE=3 SV=1	108.555	13	27.8711	14.0621	54	0	13.1642	0.0202509	0.5108	0.0417	0.00374638	0.00848461	2
Q8ZRA7	Q8ZRA7_SALTY	RND family, acridine efflux pump OS=Salmonella typhimurium (strain LT2 / SGSC1412 / ATCC 700720) GN=acrB PE=3 SV=1	108.395	19	29.552	8.422	90	1	12.5943	0.0196791	2.6386	0.3001	0.0193524	0.0610607	2
Q8ZK11	Q8ZK11_SALTY	Putative ATPase involved in DNA repair OS=Salmonella typhimurium (strain LT2 / SGSC1412 / ATCC 700720) GN=STM4496 PE=4 SV=1	108.233	27	31.1624	9.3018	108	0	14.3033	0.0212402	0.9138	0.1276	0.00670213	0.0259625	2
Q56078	BGLX_SALTY	Periplasmic beta-glucosidase OS=Salmonella typhimurium (strain LT2 / SGSC1412 / ATCC 700720) GN=bglX PE=3 SV=2	107.759	23	38.0392	5.3118	102	3	13.3281	0.0199295	2.1562	0.1799	0.0158143	0.0366039	2
Q8ZPT3	Q8ZPT3_SALTY	Putative outer membrane protein OS=Salmonella typhimurium (strain LT2 / SGSC1412 / ATCC 700720) GN=STM1328 PE=1 SV=1	107.668	5	30.4075	12.6379	29	0	14.9478	0.0219613	0.5512	0.0192	0.00404269	0.00390658	2
Q8ZLN1	AROE_SALTY	Shikimate dehydrogenase (NADP(+)) OS=Salmonella typhimurium (strain LT2 / SGSC1412 / ATCC 700720) GN=aroE PE=3 SV=1	107.502	4	13.6029	7.8801	13	0	13.6888	0.0151575	0.5851	0.0173	0.00429133	0.00351999	2
Q8ZMF8	TRUD_SALTY	tRNA pseudouridine synthase D OS=Salmonella typhimurium (strain LT2 / SGSC1412 / ATCC 700720) GN=truD PE=3 SV=1	107.171	8	33.2378	8.6992	32	0	11.4766	0.0227281	0.8302	0.0328	0.00608897	0.00667374	2
Q8ZPC8	Q8ZPC8_SALTY	Putative gntR family regulatory protein OS=Salmonella typhimurium (strain LT2 / SGSC1412 / ATCC 700720) GN=ydcR PE=4 SV=1	107.002	16	34.3882	7.0436	79	2	15.098	0.0203213	1.8017	0.0963	0.0132143	0.0195939	2
Q8ZJV1	LPLA_SALTY	Lipoate-protein ligase A OS=Salmonella typhimurium (strain LT2 / SGSC1412 / ATCC 700720) GN=lplA PE=3 SV=1	105.626	7	31.9527	11.0601	32	1	12.804	0.0205119	0.5115	0.0196	0.00375152	0.00398797	2
Q8ZR56	Q8ZR56_SALTY	Putative oxidoreductase OS=Salmonella typhimurium (strain LT2 / SGSC1412 / ATCC 700720) GN=STM0564 PE=3 SV=1	105.017	13	45.3515	10.789	46	0	11.7664	0.0209065	1.1048	0.0528	0.00810299	0.0107431	2
Q8ZPP5	Q8ZPP5_SALTY	Histidine kinase OS=Salmonella typhimurium (strain LT2 / SGSC1412 / ATCC 700720) GN=ssrA PE=4 SV=1	104.384	12	21.413	8.5627	43	0	12.426	0.0192714	0.7681	0.0802	0.00563351	0.0163181	2
Q9FDH7	Q9FDH7_SALTY	Putative inner membrane protein OS=Salmonella typhimurium (strain LT2 / SGSC1412 / ATCC 700720) GN=STM3845 PE=4 SV=1	103.264	10	28.75	11.079	33	1	12.865	0.0215952	4.328	0.1597	0.0317431	0.0324938	2
Q8ZNP4	Q8ZNP4_SALTY	Putative cytoplasmic protein OS=Salmonella typhimurium (strain LT2 / SGSC1412 / ATCC 700720) GN=STM2137 PE=4 SV=1	103.035	14	45.1149	10.1036	60	0	11.5586	0.0278956	1.0918	0.0434	0.00800764	0.0088305	2
Q8ZMD9	Q8ZMD9_SALTY	D-glucarate dehydratase OS=Salmonella typhimurium (strain LT2 / SGSC1412 / ATCC 700720) GN=gudD PE=4 SV=1	102.806	8	28.6996	10.2318	34	1	12.5059	0.0213059	0.8189	0.0405	0.0060061	0.00824045	2
Q8ZME0	Q8ZME0_SALTY	Putative glycerate kinase 2 OS=Salmonella typhimurium (strain LT2 / SGSC1412 / ATCC 700720) GN=STM2959 PE=1 SV=1	102.546	5	20	9.4321	25	0	11.2004	0.0193774	2.9431	0.1171	0.0215857	0.0238261	2
Q8ZLB8	BCSC_SALTY	Cellulose synthase operon protein C OS=Salmonella typhimurium (strain LT2 / SGSC1412 / ATCC 700720) GN=bcsC PE=3 SV=3	102.535	49	54.4915	12.0297	222	4	13.6857	0.0206677	0.9307	0.1209	0.00682608	0.0245993	2
P0A1D3	CH60_SALTY	60 kDa chaperonin OS=Salmonella typhimurium (strain LT2 / SGSC1412 / ATCC 700720) GN=groL PE=3 SV=2	57354.8	165	76.6423	2.1101	1418	21	6.7994	0.0262144	409.623	23.5358	3.04567	4.89581	3
P0A1E3	CYSK_SALTY	Cysteine synthase A OS=Salmonella typhimurium (strain LT2 / SGSC1412 / ATCC 700720) GN=cysK PE=1 SV=2	53108.8	51	85.1393	1.7233	592	3	6.4851	0.024385	163.978	5.6725	1.21923	1.17997	3
P0A263	OMPC_SALTY	Outer membrane protein C OS=Salmonella typhimurium (strain LT2 / SGSC1412 / ATCC 700720) GN=ompC PE=3 SV=1	49429.3	94	83.5979	1.2612	851	4	6.5918	0.0299365	277.968	11.4631	2.06677	2.3845	3
P02936	OMPA_SALTY	Outer membrane protein A OS=Salmonella typhimurium (strain LT2 / SGSC1412 / ATCC 700720) GN=ompA PE=3 SV=2	44189.8	69	60.8571	1.4795	494	0	6.0615	0.0219533	569.754	21.4394	4.23628	4.45972	3
Q7CQV8	Q7CQV8_SALTY	Outer membrane protease, receptor for phage OX2 OS=Salmonella typhimurium (strain LT2 / SGSC1412 / ATCC 700720) GN=ompX PE=4 SV=1	41952.6	29	67.8363	2.5918	252	1	5.6376	0.0217033	211.896	3.931	1.57551	0.817708	3
P0A1S2	HNS_SALTY	DNA-binding protein H-NS OS=Salmonella typhimurium (strain LT2 / SGSC1412 / ATCC 700720) GN=hns PE=1 SV=2	40801.3	34	54.7445	2.8391	231	2	7.0204	0.0185725	102.437	1.598	0.761651	0.332408	3
P0A1H5	EFTU_SALTY	Elongation factor Tu OS=Salmonella typhimurium (strain LT2 / SGSC1412 / ATCC 700720) GN=tufA PE=3 SV=2	38785.8	126	68.7817	1.8409	812	10	6.6469	0.0290441	494.548	21.4904	3.67711	4.47033	3
P64076	ENO_SALTY	Enolase OS=Salmonella typhimurium (strain LT2 / SGSC1412 / ATCC 700720) GN=eno PE=3 SV=2	34806.6	73	77.3148	1.676	619	4	6.9693	0.0295763	154.957	7.0747	1.15215	1.47165	3
P25077	MDH_SALTY	Malate dehydrogenase OS=Salmonella typhimurium (strain LT2 / SGSC1412 / ATCC 700720) GN=mdh PE=3 SV=2	34065.2	59	76.6026	1.4989	466	1	6.4545	0.0216426	138.864	4.5335	1.0325	0.943037	3
Q8ZRN1	METQ_SALTY	D-methionine-binding lipoprotein MetQ OS=Salmonella typhimurium (strain LT2 / SGSC1412 / ATCC 700720) GN=metQ PE=3 SV=1	33861.9	39	75.2767	3.6565	371	0	7.1068	0.019982	89.4902	2.6393	0.665385	0.549015	3
P0A283	PTGA_SALTY	PTS system glucose-specific EIIA component OS=Salmonella typhimurium (strain LT2 / SGSC1412 / ATCC 700720) GN=crr PE=1 SV=2	33431	10	60.9467	0.8718	161	1	5.0427	0.0204989	61.4578	1.1214	0.456956	0.233268	3
Q8ZPY6	Q8ZPY6_SALTY	Putative molecular chaperone (Small heat shock protein) OS=Salmonella typhimurium (strain LT2 / SGSC1412 / ATCC 700720) GN=STM1251 PE=1 SV=1	33280.4	24	91.6129	3.1315	274	1	7.0533	0.0227682	178.752	3.1372	1.32907	0.652586	3
Q56073	DNAK_SALTY	Chaperone protein DnaK OS=Salmonella typhimurium (strain LT2 / SGSC1412 / ATCC 700720) GN=dnaK PE=3 SV=2	31948.3	106	83.5423	1.4961	1032	2	7.1911	0.0208582	112.816	7.8199	0.838818	1.62666	3
Q8ZKX5	Q8ZKX5_SALTY	Phosphate-binding protein PstS OS=Salmonella typhimurium (strain LT2 / SGSC1412 / ATCC 700720) GN=pstS PE=3 SV=1	30956.3	69	77.1676	1.9977	540	0	6.2597	0.0196246	219.448	8.0793	1.63166	1.68062	3
Q8ZLD7	USPA_SALTY	Universal stress protein A OS=Salmonella typhimurium (strain LT2 / SGSC1412 / ATCC 700720) GN=uspA PE=3 SV=3	30600.4	15	54.1667	2.5278	129	0	6.266	0.0234855	68.3541	1.1031	0.508232	0.229462	3
P0A1D5	CH10_SALTY	10 kDa chaperonin OS=Salmonella typhimurium (strain LT2 / SGSC1412 / ATCC 700720) GN=groS PE=3 SV=1	28797	23	80.4124	1.7168	151	1	6.1906	0.0255148	233.82	2.4125	1.73852	0.501837	3
P0A251	AHPC_SALTY	Alkyl hydroperoxide reductase subunit C OS=Salmonella typhimurium (strain LT2 / SGSC1412 / ATCC 700720) GN=ahpC PE=1 SV=2	26140.3	45	62.5668	2.4838	296	1	7.1125	0.0223933	136.606	2.8498	1.01571	0.592802	3
P65702	PGK_SALTY	Phosphoglycerate kinase OS=Salmonella typhimurium (strain LT2 / SGSC1412 / ATCC 700720) GN=pgk PE=3 SV=2	25431	39	72.6098	4.3519	443	1	7.4723	0.0259412	72.2628	2.9847	0.537295	0.620863	3
P0A1R6	DBHA_SALTY	DNA-binding protein HU-alpha OS=Salmonella typhimurium (strain LT2 / SGSC1412 / ATCC 700720) GN=hupA PE=3 SV=1	25208.3	18	67.7778	2.2656	145	0	7.4053	0.0205102	92.5295	0.881	0.687983	0.183262	3
P67605	YEEX_SALTY	UPF0265 protein YeeX OS=Salmonella typhimurium (strain LT2 / SGSC1412 / ATCC 700720) GN=yeeX PE=3 SV=1	23421.6	12	63.0631	1.4111	122	2	6.3163	0.0233406	29.0513	0.3798	0.216005	0.0790042	3
P0A1P0	G3P_SALTY	Glyceraldehyde-3-phosphate dehydrogenase OS=Salmonella typhimurium (strain LT2 / SGSC1412 / ATCC 700720) GN=gapA PE=3 SV=2	23281.3	47	58.006	1.5604	388	2	6.4669	0.0269282	279.601	9.9979	2.07891	2.07972	3
Q7CQN4	LPP1_SALTY	Major outer membrane lipoprotein 1 OS=Salmonella typhimurium (strain LT2 / SGSC1412 / ATCC 700720) GN=lpp1 PE=3 SV=1	22511.4	9	51.2821	7.9494	118	2	5.5897	0.0208822	118.416	1.0004	0.880454	0.208099	3
P0A9Y9	CSPC_SALTY	Cold shock-like protein CspC OS=Salmonella typhimurium (strain LT2 / SGSC1412 / ATCC 700720) GN=cspC PE=3 SV=2	22303.2	17	86.9565	3.0316	94	0	7.2403	0.0212088	64.4348	0.477	0.479091	0.0992233	3
Q7CPK0	UGPB_SALTY	sn-glycerol-3-phosphate-binding periplasmic protein UgpB OS=Salmonella typhimurium (strain LT2 / SGSC1412 / ATCC 700720) GN=ugpB PE=3 SV=1	20236.6	69	71.2329	2.188	511	1	6.8065	0.0241422	63.8695	3.0981	0.474888	0.644452	3
P30705	PHOE_SALTY	Outer membrane pore protein E OS=Salmonella typhimurium (strain LT2 / SGSC1412 / ATCC 700720) GN=phoE PE=2 SV=1	20123.2	51	80.2857	1.3544	343	1	6.8187	0.0264028	49.825	1.9314	0.370463	0.401761	3
Q7CQW9	Q7CQW9_SALTY	Tol protein required for outer membrane integrity OS=Salmonella typhimurium (strain LT2 / SGSC1412 / ATCC 700720) GN=pal PE=3 SV=1	18963.2	33	60.9195	2.0889	225	0	6.5563	0.0209666	91.8423	1.7379	0.682874	0.36151	3
P66764	METK_SALTY	S-adenosylmethionine synthase OS=Salmonella typhimurium (strain LT2 / SGSC1412 / ATCC 700720) GN=metK PE=3 SV=2	18598.6	57	59.6354	2.2995	393	4	7.6192	0.0229771	136.529	5.7589	1.01513	1.19794	3
Q7CR42	Q7CR42_SALTY	Putative thiol-alkyl hydroperoxide reductase OS=Salmonella typhimurium (strain LT2 / SGSC1412 / ATCC 700720) GN=STM0402 PE=4 SV=1	18516.1	42	68	1.4223	272	0	6.2723	0.0188117	78.35	1.7575	0.582555	0.365587	3
P0A1P6	GLN1B_SALTY	Glutamine synthetase OS=Salmonella typhimurium (strain LT2 / SGSC1412 / ATCC 700720) GN=glnA PE=1 SV=2	18407	48	65.4584	2.7708	462	3	7.5094	0.0245524	55.155	2.8688	0.410093	0.596754	3
Q7CQV9	DPS_SALTY	DNA protection during starvation protein OS=Salmonella typhimurium (strain LT2 / SGSC1412 / ATCC 700720) GN=dps PE=3 SV=3	17846.1	29	72.4551	1.5131	185	1	6.8827	0.0225878	35.0426	0.6559	0.260552	0.136437	3
P0DM78	PHOP_SALTY	Virulence transcriptional regulatory protein PhoP OS=Salmonella typhimurium (strain LT2 / SGSC1412 / ATCC 700720) GN=phoP PE=1 SV=1	17708.8	37	92.8571	1.8066	272	2	7.3764	0.0194805	45.642	1.17	0.339361	0.243378	3
P0A1F8	DHAS_SALTY	Aspartate-semialdehyde dehydrogenase OS=Salmonella typhimurium (strain LT2 / SGSC1412 / ATCC 700720) GN=asd PE=1 SV=1	16854.8	31	69.837	2.9239	276	1	8.3401	0.0267173	50.255	2.0285	0.37366	0.421959	3
P66593	RS6_SALTY	30S ribosomal protein S6 OS=Salmonella typhimurium (strain LT2 / SGSC1412 / ATCC 700720) GN=rpsF PE=3 SV=1	16613.2	21	67.1756	2.7212	130	2	7.3413	0.0241599	28.1849	0.4277	0.209563	0.0889682	3
Q7CPZ4	GRPE_SALTY	Protein GrpE OS=Salmonella typhimurium (strain LT2 / SGSC1412 / ATCC 700720) GN=grpE PE=3 SV=1	16376.3	19	78.0612	5.4157	155	0	6.1918	0.0213968	39.1853	0.8558	0.291354	0.17802	3
Q8ZP65	TPX_SALTY	Probable thiol peroxidase OS=Salmonella typhimurium (strain LT2 / SGSC1412 / ATCC 700720) GN=tpx PE=3 SV=1	16297.6	16	57.7381	1.8781	125	0	6.1815	0.020891	57.5609	1.0474	0.427982	0.217875	3
Q8ZPZ0	Q8ZPZ0_SALTY	Isocitrate dehydrogenase [NADP] OS=Salmonella typhimurium (strain LT2 / SGSC1412 / ATCC 700720) GN=icdA PE=4 SV=1	16192.7	70	57.9327	4.1358	404	4	7.2424	0.0238346	74.5877	3.4407	0.554581	0.715718	3
P0A1H3	EFG_SALTY	Elongation factor G OS=Salmonella typhimurium (strain LT2 / SGSC1412 / ATCC 700720) GN=fusA PE=3 SV=2	15521.2	91	65.9091	2.2378	604	2	6.6653	0.0225525	58.2284	4.5284	0.432945	0.941977	3
P43019	SODM_SALTY	Superoxide dismutase [Mn] OS=Salmonella typhimurium (strain LT2 / SGSC1412 / ATCC 700720) GN=sodA PE=3 SV=3	15135.3	29	90.2913	3.2122	232	1	7.608	0.0253544	110.427	2.5485	0.821052	0.530127	3
P14062	6PGD_SALTY	6-phosphogluconate dehydrogenase, decarboxylating OS=Salmonella typhimurium (strain LT2 / SGSC1412 / ATCC 700720) GN=gnd PE=3 SV=1	14691.6	75	85.6838	3.3787	492	2	7.5918	0.0219631	38.7238	1.9946	0.287922	0.414907	3
Q7CQ71	RL25_SALTY	50S ribosomal protein L25 OS=Salmonella typhimurium (strain LT2 / SGSC1412 / ATCC 700720) GN=rplY PE=3 SV=1	14655.1	8	68.0851	1.7424	88	0	7.8517	0.0200218	27.0354	0.285	0.201016	0.0592844	3
P0A7V6	RS3_SALTY	30S ribosomal protein S3 OS=Salmonella typhimurium (strain LT2 / SGSC1412 / ATCC 700720) GN=rpsC PE=3 SV=2	14394.9	34	51.073	2.2774	203	1	5.651	0.0196838	58.1543	1.511	0.432394	0.314311	3
P11003	METF_SALTY	5,10-methylenetetrahydrofolate reductase OS=Salmonella typhimurium (strain LT2 / SGSC1412 / ATCC 700720) GN=metF PE=3 SV=2	14173.1	35	64.1892	3.5103	272	1	7.8641	0.023026	59.5532	1.9857	0.442795	0.413056	3
P55900	SERC_SALTY	Phosphoserine aminotransferase OS=Salmonella typhimurium (strain LT2 / SGSC1412 / ATCC 700720) GN=serC PE=1 SV=2	13864.6	24	51.105	1.9626	267	2	7.2906	0.0226384	38.3548	1.5387	0.285179	0.320073	3
Q8ZRP4	DAPD_SALTY	2,3,4,5-tetrahydropyridine-2,6-dicarboxylate N-succinyltransferase OS=Salmonella typhimurium (strain LT2 / SGSC1412 / ATCC 700720) GN=dapD PE=3 SV=1	13334.7	30	52.5547	4.0638	182	1	7.131	0.0208745	45.8081	1.3753	0.340596	0.286083	3
P66955	TALB_SALTY	Transaldolase B OS=Salmonella typhimurium (strain LT2 / SGSC1412 / ATCC 700720) GN=talB PE=3 SV=2	12776.9	52	70.0315	1.492	346	1	7.7426	0.0192492	52.2542	1.8468	0.388525	0.384163	3
P66313	RL6_SALTY	50S ribosomal protein L6 OS=Salmonella typhimurium (strain LT2 / SGSC1412 / ATCC 700720) GN=rplF PE=3 SV=2	12736.5	24	50.8475	2.3042	143	0	6.5119	0.0182844	32.442	0.6137	0.241216	0.127659	3
P58480	HTPG_SALTY	Chaperone protein HtpG OS=Salmonella typhimurium (strain LT2 / SGSC1412 / ATCC 700720) GN=htpG PE=3 SV=1	12651.5	81	75.8013	4.2057	574	3	7.3337	0.0209035	39.7923	2.8446	0.295867	0.59172	3
P0A2C7	POTD_SALTY	Spermidine/putrescine-binding periplasmic protein OS=Salmonella typhimurium (strain LT2 / SGSC1412 / ATCC 700720) GN=potD PE=3 SV=1	12626.7	46	77.2989	2.3131	360	2	7.5942	0.0240706	54.9911	2.1458	0.408874	0.446359	3
P15111	DHE4_SALTY	NADP-specific glutamate dehydrogenase OS=Salmonella typhimurium (strain LT2 / SGSC1412 / ATCC 700720) GN=gdhA PE=3 SV=2	12542.9	61	66.443	2.7958	381	2	7.7601	0.0226261	36.5554	1.7882	0.2718	0.371973	3
P62405	RL5_SALTY	50S ribosomal protein L5 OS=Salmonella typhimurium (strain LT2 / SGSC1412 / ATCC 700720) GN=rplE PE=3 SV=2	12525.8	28	74.8603	3.2579	158	1	7.6843	0.0195493	33.6424	0.6854	0.250141	0.142574	3
P0A1F6	UDP_SALTY	Uridine phosphorylase OS=Salmonella typhimurium (strain LT2 / SGSC1412 / ATCC 700720) GN=udp PE=1 SV=2	12476.2	20	47.4308	2.8503	151	0	7.3286	0.0239995	27.7835	0.7588	0.206578	0.157842	3
P61179	RL22_SALTY	50S ribosomal protein L22 OS=Salmonella typhimurium (strain LT2 / SGSC1412 / ATCC 700720) GN=rplV PE=3 SV=1	12474.1	13	58.1818	1.106	97	0	6.8161	0.0181629	33.4868	0.4094	0.248984	0.0851615	3
Q7CQJ0	SRA_SALTY	Stationary-phase-induced ribosome-associated protein OS=Salmonella typhimurium (strain LT2 / SGSC1412 / ATCC 700720) GN=sra PE=3 SV=1	12084	4	55.3191	1.6269	51	0	6.3175	0.0194209	12.0561	0.0647	0.0896405	0.0134586	3
Q7CPE2	ATPB_SALTY	ATP synthase subunit beta OS=Salmonella typhimurium (strain LT2 / SGSC1412 / ATCC 700720) GN=atpD PE=3 SV=1	12077.7	51	87.8261	4.5869	435	4	8.8764	0.0237569	33.2002	1.6713	0.246853	0.347656	3
P37432	OMPF_SALTY	Outer membrane protein F OS=Salmonella typhimurium (strain LT2 / SGSC1412 / ATCC 700720) GN=ompF PE=1 SV=2	12029.4	34	83.4711	1.9538	311	1	7.9761	0.0255728	49.378	1.9775	0.367139	0.41135	3
P66541	RS2_SALTY	30S ribosomal protein S2 OS=Salmonella typhimurium (strain LT2 / SGSC1412 / ATCC 700720) GN=rpsB PE=3 SV=2	12018.9	29	67.6349	3.6599	222	2	7.5321	0.023819	42.5488	1.141	0.316362	0.237345	3
P0A7Z7	RPOA_SALTY	DNA-directed RNA polymerase subunit alpha OS=Salmonella typhimurium (strain LT2 / SGSC1412 / ATCC 700720) GN=rpoA PE=3 SV=1	11669.8	59	64.7416	2.8362	303	1	7.5416	0.0226545	33.1055	1.2163	0.246149	0.253009	3
Q8ZRS0	Q8ZRS0_SALTY	Carbonic anhydrase OS=Salmonella typhimurium (strain LT2 / SGSC1412 / ATCC 700720) GN=yadF PE=1 SV=1	11530.6	19	58.1818	2.412	141	0	8.2677	0.0201177	29.1674	0.7306	0.216868	0.151976	3
Q8ZRT2	Q8ZRT2_SALTY	Pyruvate dehydrogenase E1 component OS=Salmonella typhimurium (strain LT2 / SGSC1412 / ATCC 700720) GN=aceE PE=4 SV=1	11465.1	131	68.4329	2.9858	784	6	7.5314	0.0241289	50.4973	5.0429	0.375462	1.049	3
Q8ZRT1	Q8ZRT1_SALTY	Acetyltransferase component of pyruvate dehydrogenase complex OS=Salmonella typhimurium (strain LT2 / SGSC1412 / ATCC 700720) GN=aceF PE=3 SV=2	11253.2	74	60.8903	3.4551	527	2	7.372	0.022931	47.3222	3.1286	0.351854	0.650797	3
Q8ZQ40	NQOR_SALTY	NAD(P)H dehydrogenase (quinone) OS=Salmonella typhimurium (strain LT2 / SGSC1412 / ATCC 700720) GN=STM1119 PE=3 SV=3	11131.6	15	71.7172	3.3975	145	0	8.2823	0.0220843	22.3339	0.4661	0.166059	0.0969559	3
P0A2B3	RS7_SALTY	30S ribosomal protein S7 OS=Salmonella typhimurium (strain LT2 / SGSC1412 / ATCC 700720) GN=rpsG PE=1 SV=2	11107.6	32	67.9487	2.3682	164	0	7.8581	0.0194909	48.3056	0.8497	0.359166	0.176751	3
P65889	PUR7_SALTY	Phosphoribosylaminoimidazole-succinocarboxamide synthase OS=Salmonella typhimurium (strain LT2 / SGSC1412 / ATCC 700720) GN=purC PE=3 SV=1	11011.2	20	62.8692	1.9096	176	2	7.6155	0.0237654	31.9981	0.8665	0.237915	0.180245	3
P0A2A3	RL1_SALTY	50S ribosomal protein L1 OS=Salmonella typhimurium (strain LT2 / SGSC1412 / ATCC 700720) GN=rplA PE=3 SV=1	10715	32	72.6496	2.5155	221	1	6.5952	0.0217402	45.699	1.1301	0.339785	0.235078	3
Q8ZQS2	GPMA_SALTY	2,3-bisphosphoglycerate-dependent phosphoglycerate mutase OS=Salmonella typhimurium (strain LT2 / SGSC1412 / ATCC 700720) GN=gpmA PE=3 SV=3	10571.8	29	72.8	3.6162	189	0	7.6279	0.0260926	48.3652	1.3781	0.359609	0.286666	3
P64052	EFTS_SALTY	Elongation factor Ts OS=Salmonella typhimurium (strain LT2 / SGSC1412 / ATCC 700720) GN=tsf PE=3 SV=1	10543.1	61	78.7986	2.6624	341	2	7.1952	0.0223351	49.5897	1.5111	0.368714	0.314332	3
Q8ZRT0	Q8ZRT0_SALTY	Dihydrolipoyl dehydrogenase OS=Salmonella typhimurium (strain LT2 / SGSC1412 / ATCC 700720) GN=lpdA PE=4 SV=1	9880.18	42	51.0549	2.0899	291	2	7.4079	0.0211596	61.2729	3.1203	0.455581	0.64907	3
P65215	KDSA_SALTY	2-dehydro-3-deoxyphosphooctonate aldolase OS=Salmonella typhimurium (strain LT2 / SGSC1412 / ATCC 700720) GN=kdsA PE=3 SV=1	9818.53	36	72.1831	2.0788	220	3	7.6543	0.0240404	33.6021	1.0425	0.249841	0.216856	3
P66073	RL15_SALTY	50S ribosomal protein L15 OS=Salmonella typhimurium (strain LT2 / SGSC1412 / ATCC 700720) GN=rplO PE=3 SV=1	9686.98	10	54.1667	4.7777	105	0	6.0194	0.0190961	35.873	0.5369	0.266726	0.111683	3
[truncated: 899 more rows]

## Sheet: PCN-SseF1-3
Table: Summary of all quantified proteins of Salmonella enterica sv. Typhimurium DsseF grown in PCN
[truncated: 2,471 more rows]

## Sheet: Differential PCN WTvsSseF
Accession	Description	PCN-WT-1 (Norm. fmol)	PCN-WT-2 (Norm. fmol)	PCN-WT-3 (Norm. fmol)	PCN-Ssef-1 (Norm. fmol)	PCN-Ssef-2 (Norm. fmol)	PCN-Ssef-3 (Norm. fmol)	Ratio PCN WT/SseF	P-value
[truncated: 1 more rows]
