# Supplementary material for: Proteomics of intracellular Salmonella enterica reveals roles of Salmonella pathogenicity island 2 in metabolism and antioxidant defense
Source: PLoS Pathog. 2019 Apr 22;15(4):e1007741. doi: 10.1371/journal.ppat.1007741 (PMC6497321; doi:10.1371/journal.ppat.1007741)
Supplement: S3 Table — (XLSX) [file ppat.1007741.s003.xlsx]

## Sheet: in vitro vs in vivo STM WT
Table: Significantly altered proteins in Salmonella enterica sv. Typhimurium wildtype after transition from in vitro to in vivo conditions.
Accession	Description	Average norm. protein abundance of STM WT grown in PCN (fmol)	Standard deviation WT in PCN	Average norm. protein abundance of intracellulare STM WT (fmol)	Standard deviation intracellular WT	Ratio PCN WT/intracellular WT	p-value
Q8ZRJ9	Outer membrane protein PagN OS=Salmonella typhimurium (strain LT2 / SGSC1412 / ATCC 700720) GN=pagN PE=1 SV=1	0.0943974	0.0122343	1.07318	0.0705196	0.0879607	2.7516e-06
Q9ZFV8	NADP-dependent malic enzyme OS=Salmonella typhimurium (strain LT2 / SGSC1412 / ATCC 700720) GN=maeB PE=3 SV=2	0.0208471	0.00347677	0.154877	0.0271988	0.134605	0.000418281
Q7CQZ5	RNA chaperone, negative regulator of cspA transcription OS=Salmonella typhimurium (strain LT2 / SGSC1412 / ATCC 700720) GN=cspE PE=1 SV=1	0.0361738	0.0171548	0.267805	0.0295817	0.135075	0.000584265
P26976	Non-specific acid phosphatase OS=Salmonella typhimurium (strain LT2 / SGSC1412 / ATCC 700720) GN=phoN PE=3 SV=1	0.128321	0.00415571	0.788509	0.137071	0.162739	0.000454701
Q8ZMD2	Putative nucleotide binding OS=Salmonella typhimurium (strain LT2 / SGSC1412 / ATCC 700720) GN=ygdH PE=4 SV=1	0.0128929	0.00198882	0.0779947	0.00384736	0.165305	1.47109e-06
P02911	Lysine/arginine/ornithine-binding periplasmic protein OS=Salmonella typhimurium (strain LT2 / SGSC1412 / ATCC 700720) GN=argT PE=1 SV=2	0.0179553	0.000686264	0.104308	0.0187729	0.172138	0.0031792
P23988	Virulence membrane protein PagC OS=Salmonella typhimurium (strain LT2 / SGSC1412 / ATCC 700720) GN=pagC PE=3 SV=2	0.264286	0.0635202	1.4923	0.500677	0.1771	0.00914041
Q7CQY7	Putative phosphate starvation-inducible protein, ATP-binding OS=Salmonella typhimurium (strain LT2 / SGSC1412 / ATCC 700720) GN=phoL PE=4 SV=1	0.0100737	0.00162932	0.0513544	0.0018298	0.19616	0.000130523
Q8ZQE5	Putative membrane protein OS=Salmonella typhimurium (strain LT2 / SGSC1412 / ATCC 700720) GN=ybjY PE=3 SV=1	0.00891544	0.000736709	0.0450032	0.00902049	0.198107	0.0127176
H9L442	D-alanyl-D-alanine dipeptidase OS=Salmonella typhimurium (strain LT2 / SGSC1412 / ATCC 700720) GN=pdgL PE=3 SV=1	0.0447662	0.00533875	0.225575	0.0535916	0.198454	0.00234857
Q8ZPL0	NAD(P) transhydrogenase subunit alpha OS=Salmonella typhimurium (strain LT2 / SGSC1412 / ATCC 700720) GN=pntA PE=3 SV=1	0.0308163	0.00317356	0.151247	0.0232888	0.203749	0.000334291
Q8ZP03	Mannose-specific enzyme IIAB OS=Salmonella typhimurium (strain LT2 / SGSC1412 / ATCC 700720) GN=manX PE=4 SV=1	0.128988	0.00751941	0.585276	0.0283136	0.220388	1.39828e-06
P06204	Dihydroorotase OS=Salmonella typhimurium (strain LT2 / SGSC1412 / ATCC 700720) GN=pyrC PE=1 SV=3	0.0150945	0.00125246	0.0635132	0.00790267	0.237659	0.00383731
O33921	Glucose-1-phosphatase OS=Salmonella typhimurium (strain LT2 / SGSC1412 / ATCC 700720) GN=agp PE=3 SV=2	0.0194665	0.0205782	0.0789895	0.0171181	0.246444	0.0379688
P37592	Outer membrane porin protein OmpD OS=Salmonella typhimurium (strain LT2 / SGSC1412 / ATCC 700720) GN=ompD PE=1 SV=2	0.174112	0.00398654	0.66685	0.0250541	0.261096	4.8271e-07
Q8ZPA3	Putative periplasmic binding protein OS=Salmonella typhimurium (strain LT2 / SGSC1412 / ATCC 700720) GN=STM1633 PE=1 SV=1	0.0681145	0.019599	0.25315	0.0138411	0.269068	2.5615e-05
P0A1R0	RNA-binding protein Hfq OS=Salmonella typhimurium (strain LT2 / SGSC1412 / ATCC 700720) GN=hfq PE=1 SV=2	0.0965354	0.0176821	0.339026	0.0720397	0.284743	0.00255055
Q8ZKA4	Component of modulator for protease specific for FtsH phage lambda cII repressor OS=Salmonella typhimurium (strain LT2 / SGSC1412 / ATCC 700720) GN=hflK PE=4 SV=1	0.0689487	0.00713141	0.230464	0.0170597	0.299174	2.27424e-05
P0A2R4	DNA-directed RNA polymerase subunit beta' OS=Salmonella typhimurium (strain LT2 / SGSC1412 / ATCC 700720) GN=rpoC PE=1 SV=1	0.11274	0.0049137	0.373736	0.0379044	0.301656	8.44744e-05
P60428	50S ribosomal protein L2 OS=Salmonella typhimurium (strain LT2 / SGSC1412 / ATCC 700720) GN=rplB PE=3 SV=1	0.160203	0.0121773	0.528958	0.0845197	0.302865	0.000743776
Q8ZQ05	Respiratory NADH dehydrogenase 2 OS=Salmonella typhimurium (strain LT2 / SGSC1412 / ATCC 700720) GN=ndh PE=4 SV=1	0.0114042	0.00180057	0.0373094	0.00626543	0.305664	0.00537596
Q7CPE1	ATP synthase subunit alpha OS=Salmonella typhimurium (strain LT2 / SGSC1412 / ATCC 700720) GN=atpA PE=3 SV=1	0.208853	0.00905711	0.680337	0.0744642	0.306984	0.000126287
P06173	DNA-directed RNA polymerase subunit beta OS=Salmonella typhimurium (strain LT2 / SGSC1412 / ATCC 700720) GN=rpoB PE=3 SV=2	0.124953	0.000990211	0.404379	0.0870252	0.309	0.00287853
Q7CP96	Protein HflC OS=Salmonella typhimurium (strain LT2 / SGSC1412 / ATCC 700720) GN=hflC PE=3 SV=1	0.059334	0.00332964	0.189961	0.0186803	0.312348	8.02713e-05
Q7CPI1	PTS family, mannitol-specific enzyme IIABC components OS=Salmonella typhimurium (strain LT2 / SGSC1412 / ATCC 700720) GN=mtlA PE=4 SV=1	0.0267361	0.00489512	0.0854299	0.00774295	0.312959	9.14696e-05
P0A261	Nucleoside-specific channel-forming protein tsx OS=Salmonella typhimurium (strain LT2 / SGSC1412 / ATCC 700720) GN=tsx PE=3 SV=1	0.01568	0.00448175	0.0495822	0.00195986	0.316243	0.000276027
P0A2C5	Ribose import binding protein RbsB OS=Salmonella typhimurium (strain LT2 / SGSC1412 / ATCC 700720) GN=rbsB PE=1 SV=1	0.0280028	0.00290009	0.0853421	0.00780086	0.328124	7.41738e-05
Q7CPE2	ATP synthase subunit beta OS=Salmonella typhimurium (strain LT2 / SGSC1412 / ATCC 700720) GN=atpD PE=3 SV=1	0.257122	0.00955308	0.774431	0.135534	0.332014	0.00134111
Q7CQK3	NAD(P) transhydrogenase subunit beta OS=Salmonella typhimurium (strain LT2 / SGSC1412 / ATCC 700720) GN=pntB PE=3 SV=1	0.0229736	0.00523904	0.0687268	0.0240801	0.334274	0.0250347
Q8ZPC8	Putative gntR family regulatory protein OS=Salmonella typhimurium (strain LT2 / SGSC1412 / ATCC 700720) GN=ydcR PE=4 SV=1	0.0253441	0.0171541	0.0758118	0.0110647	0.334302	0.010566
Q8ZKF6	Acetyl-coenzyme A synthetase OS=Salmonella typhimurium (strain LT2 / SGSC1412 / ATCC 700720) GN=acs PE=1 SV=1	0.0203442	0.00646807	0.0604889	0.0120346	0.336328	0.00357506
P15434	Phenylalanine--tRNA ligase beta subunit OS=Salmonella typhimurium (strain LT2 / SGSC1412 / ATCC 700720) GN=pheT PE=3 SV=3	0.0388937	0.00424566	0.115306	0.0109401	0.33731	9.67413e-05
P0A2H3	Sec-independent protein translocase protein TatA OS=Salmonella typhimurium (strain LT2 / SGSC1412 / ATCC 700720) GN=tatA PE=3 SV=1	0.0608868	0.000372293	0.179895	0.0143885	0.338457	0.00723436
Q8ZLT3	Polyribonucleotide nucleotidyltransferase OS=Salmonella typhimurium (strain LT2 / SGSC1412 / ATCC 700720) GN=pnp PE=1 SV=1	0.0731755	0.0107048	0.209822	0.0316614	0.348751	0.000897644
P0CW86	Superoxide dismutase [Cu-Zn] 1 OS=Salmonella typhimurium (strain LT2 / SGSC1412 / ATCC 700720) GN=sodC1 PE=1 SV=1	0.257843	0.0162296	0.737747	0.260653	0.3495	0.0266074
Q56066	Molybdopterin molybdenumtransferase OS=Salmonella typhimurium (strain LT2 / SGSC1412 / ATCC 700720) GN=moeA PE=3 SV=2	0.014599	0.00330986	0.0410786	0.00359398	0.355391	0.0166002
P66491	30S ribosomal protein S19 OS=Salmonella typhimurium (strain LT2 / SGSC1412 / ATCC 700720) GN=rpsS PE=3 SV=2	0.0558459	0.00372948	0.156801	0.0145742	0.356158	0.000313112
Q8ZNL5	S-formylglutathione hydrolase OS=Salmonella typhimurium (strain LT2 / SGSC1412 / ATCC 700720) GN=yeiG PE=3 SV=2	0.0391517	0.00345525	0.109754	0.00979386	0.356724	7.98643e-05
Q7CR88	Putative secreted protein OS=Salmonella typhimurium (strain LT2 / SGSC1412 / ATCC 700720) GN=STM0082 PE=1 SV=1	0.0961361	0.00264981	0.268002	0.0583739	0.358714	0.00420006
Q8ZNA5	Long-chain fatty acid transport protein OS=Salmonella typhimurium (strain LT2 / SGSC1412 / ATCC 700720) GN=fadL PE=3 SV=2	0.0219118	0.00187823	0.0609942	0.00560444	0.359244	9.21053e-05
P66541	30S ribosomal protein S2 OS=Salmonella typhimurium (strain LT2 / SGSC1412 / ATCC 700720) GN=rpsB PE=3 SV=2	0.336556	0.0423384	0.935813	0.161606	0.35964	0.00167785
H9L4A3	Putative dioxygenase for synthesis of lipid OS=Salmonella typhimurium (strain LT2 / SGSC1412 / ATCC 700720) GN=lpxO PE=4 SV=1	0.0174688	0.00651614	0.0473564	0.0106424	0.368879	0.0142788
P06185	Outer membrane protease E OS=Salmonella typhimurium (strain LT2 / SGSC1412 / ATCC 700720) GN=pgtE PE=3 SV=2	0.0463671	0.00607497	0.125172	0.0101734	0.370426	7.7904e-05
Q8ZL95	Glycine--tRNA ligase alpha subunit OS=Salmonella typhimurium (strain LT2 / SGSC1412 / ATCC 700720) GN=glyQ PE=3 SV=1	0.0413936	0.00584098	0.110986	0.0100759	0.372963	0.00013203
Q8ZN60	GMP synthase [glutamine-hydrolyzing] OS=Salmonella typhimurium (strain LT2 / SGSC1412 / ATCC 700720) GN=guaA PE=3 SV=1	0.0541815	0.00139206	0.1443	0.010245	0.375478	2.56552e-05
O54297	30S ribosomal protein S4 OS=Salmonella typhimurium (strain LT2 / SGSC1412 / ATCC 700720) GN=rpsD PE=1 SV=3	0.245535	0.0174486	0.650589	0.0358365	0.377404	1.0404e-05
P68684	30S ribosomal protein S21 OS=Salmonella typhimurium (strain LT2 / SGSC1412 / ATCC 700720) GN=rpsU PE=3 SV=2	0.0541203	0.035305	0.14279	0.0373597	0.379021	0.024643
P0A7V6	30S ribosomal protein S3 OS=Salmonella typhimurium (strain LT2 / SGSC1412 / ATCC 700720) GN=rpsC PE=3 SV=2	0.422101	0.0477608	1.11245	0.0728588	0.379435	3.20627e-05
P0A2A5	50S ribosomal protein L28 OS=Salmonella typhimurium (strain LT2 / SGSC1412 / ATCC 700720) GN=rpmB PE=3 SV=2	0.0702894	0.0215217	0.184016	0.0629688	0.381975	0.0415504
Q8ZM76	Glycine dehydrogenase (decarboxylating) OS=Salmonella typhimurium (strain LT2 / SGSC1412 / ATCC 700720) GN=gcvP PE=3 SV=3	0.0488927	0.00318715	0.127754	0.0117659	0.382711	0.000105159
Q8ZKQ0	3-hydroxy-5-phosphonooxypentane-2,4-dione thiolase OS=Salmonella typhimurium (strain LT2 / SGSC1412 / ATCC 700720) GN=lsrF PE=2 SV=1	0.0214117	0.00102643	0.0557918	0.00937553	0.383778	0.00162413
P0A2A3	50S ribosomal protein L1 OS=Salmonella typhimurium (strain LT2 / SGSC1412 / ATCC 700720) GN=rplA PE=3 SV=1	0.344564	0.0154561	0.894787	0.0555565	0.385079	1.57316e-05
P0A2A1	50S ribosomal protein L19 OS=Salmonella typhimurium (strain LT2 / SGSC1412 / ATCC 700720) GN=rplS PE=3 SV=2	0.206819	0.014623	0.535905	0.0624507	0.385924	0.000323326
Q8ZP75	Putative cytoplasmic protein OS=Salmonella typhimurium (strain LT2 / SGSC1412 / ATCC 700720) GN=STM1672 PE=4 SV=1	0.0314304	0.00481857	0.0806651	0.0141085	0.389641	0.00462263
Q7CPL5	50S ribosomal protein L14 OS=Salmonella typhimurium (strain LT2 / SGSC1412 / ATCC 700720) GN=rplN PE=3 SV=1	0.16835	0.0183692	0.431703	0.0163438	0.389968	5.68029e-06
Q8ZM42	Putative periplasmic protein OS=Salmonella typhimurium (strain LT2 / SGSC1412 / ATCC 700720) GN=yggN PE=4 SV=1	0.0115435	0.00331929	0.0292402	0.00316252	0.394783	0.00914941
Q93IM5	Glucokinase OS=Salmonella typhimurium (strain LT2 / SGSC1412 / ATCC 700720) GN=glk PE=3 SV=1	0.0178964	0.00443153	0.0448444	0.000631057	0.399079	0.00390827
P26219	CDP-diacylglycerol pyrophosphatase OS=Salmonella typhimurium (strain LT2 / SGSC1412 / ATCC 700720) GN=cdh PE=3 SV=2	0.107538	0.0145328	0.266984	0.0384034	0.402787	0.00111673
Q9L6Q4	89% identity with E. coli putative uroporphyrinogen III methylase (HEMX) (SP:P09127) OS=Salmonella typhimurium (strain LT2 / SGSC1412 / ATCC 700720) GN=hemX PE=4 SV=1	0.018826	0.00140143	0.0466856	0.00368713	0.403251	6.54793e-05
P66073	50S ribosomal protein L15 OS=Salmonella typhimurium (strain LT2 / SGSC1412 / ATCC 700720) GN=rplO PE=3 SV=1	0.282733	0.0189463	0.700391	0.201724	0.403678	0.0174808
Q8ZPG8	Putative hydrolase OS=Salmonella typhimurium (strain LT2 / SGSC1412 / ATCC 700720) GN=STM1540 PE=4 SV=1	0.0394901	0.0367111	0.0969475	0.020047	0.407335	0.0431293
Q8ZLQ2	Putative periplasmic protein OS=Salmonella typhimurium (strain LT2 / SGSC1412 / ATCC 700720) GN=yhcB PE=4 SV=1	0.0531441	0.00234272	0.130105	0.0143249	0.408469	0.000282475
Q8ZQ17	Ribonuclease E OS=Salmonella typhimurium (strain LT2 / SGSC1412 / ATCC 700720) GN=rne PE=3 SV=1	0.0424111	0.00356528	0.102887	0.0187422	0.412211	0.00296733
P65534	Nucleoside diphosphate kinase OS=Salmonella typhimurium (strain LT2 / SGSC1412 / ATCC 700720) GN=ndk PE=3 SV=2	0.0753199	0.00527517	0.181276	0.0143338	0.415499	7.1871e-05
P0DM78	Virulence transcriptional regulatory protein PhoP OS=Salmonella typhimurium (strain LT2 / SGSC1412 / ATCC 700720) GN=phoP PE=1 SV=1	0.343925	0.00404569	0.810421	0.0786674	0.424378	0.00016975
Q9ZF60	Glutamate/aspartate import solute-binding protein OS=Salmonella typhimurium (strain LT2 / SGSC1412 / ATCC 700720) GN=gltI PE=3 SV=3	0.0174204	0.00595501	0.0410391	0.000878224	0.424482	0.0309752
Q8ZME2	(P)ppGpp synthetase I OS=Salmonella typhimurium (strain LT2 / SGSC1412 / ATCC 700720) GN=relA PE=3 SV=1	0.0238557	0.00033872	0.0561842	0.000185672	0.424597	1.29538e-06
Q7CPP7	50S ribosomal protein L21 OS=Salmonella typhimurium (strain LT2 / SGSC1412 / ATCC 700720) GN=rplU PE=3 SV=1	0.170066	0.0145802	0.39835	0.0550502	0.426926	0.00101195
P0A1W4	Elongation factor 4 OS=Salmonella typhimurium (strain LT2 / SGSC1412 / ATCC 700720) GN=lepA PE=3 SV=1	0.0212787	0.00398803	0.0495862	0.00805139	0.429125	0.00548139
Q8ZL96	Glycine--tRNA ligase beta subunit OS=Salmonella typhimurium (strain LT2 / SGSC1412 / ATCC 700720) GN=glyS PE=3 SV=3	0.0593191	0.00274461	0.137388	0.0175204	0.431765	0.000678386
Q8ZNV2	Aspartate--tRNA ligase OS=Salmonella typhimurium (strain LT2 / SGSC1412 / ATCC 700720) GN=aspS PE=3 SV=1	0.0770033	0.00732543	0.177742	0.0266365	0.43323	0.00155078
Q8ZQL1	D-alanyl-D-alanine carboxypeptidase penicillin-binding protein 6a OS=Salmonella typhimurium (strain LT2 / SGSC1412 / ATCC 700720) GN=dacC PE=3 SV=1	0.0264337	0.00318512	0.0607626	0.0108551	0.435033	0.00347156
Q8ZK71	Peptide methionine sulfoxide reductase MsrA OS=Salmonella typhimurium (strain LT2 / SGSC1412 / ATCC 700720) GN=msrA PE=3 SV=1	0.0510585	0.0250978	0.116433	0.02977	0.438522	0.0281804
P63343	ATP-dependent zinc metalloprotease FtsH OS=Salmonella typhimurium (strain LT2 / SGSC1412 / ATCC 700720) GN=ftsH PE=3 SV=1	0.0654663	0.000650387	0.148478	0.0110334	0.440916	5.37556e-05
Q8ZN72	Outer membrane protein assembly factor BamC OS=Salmonella typhimurium (strain LT2 / SGSC1412 / ATCC 700720) GN=nlpB PE=3 SV=1	0.0746594	0.00177512	0.16858	0.0364503	0.442872	0.00734581
P64222	Aminomethyltransferase OS=Salmonella typhimurium (strain LT2 / SGSC1412 / ATCC 700720) GN=gcvT PE=3 SV=1	0.027817	0.00517542	0.0624893	0.00509636	0.445147	0.00515172
P60626	50S ribosomal protein L24 OS=Salmonella typhimurium (strain LT2 / SGSC1412 / ATCC 700720) GN=rplX PE=3 SV=2	0.0773629	0.00687552	0.170683	0.0364959	0.453254	0.00792436
Q7CQY3	Transcriptional repressor of iron-responsive genes (Fur family) (Ferric uptake regulator) OS=Salmonella typhimurium (strain LT2 / SGSC1412 / ATCC 700720) GN=fur PE=3 SV=1	0.037606	0.0101279	0.0828673	0.0116102	0.45381	0.00703965
Q8ZRD7	Protein translocase subunit SecD OS=Salmonella typhimurium (strain LT2 / SGSC1412 / ATCC 700720) GN=secD PE=3 SV=1	0.0289484	0.0135202	0.0632362	0.0079032	0.457782	0.00794725
P0CL51	Arginine--tRNA ligase OS=Salmonella typhimurium (strain LT2 / SGSC1412 / ATCC 700720) GN=argS PE=3 SV=1	0.0191407	0.000333778	0.0413799	0.00531316	0.462561	0.00193594
Q7CQT9	30S ribosomal protein S1 OS=Salmonella typhimurium (strain LT2 / SGSC1412 / ATCC 700720) GN=rpsA PE=3 SV=1	0.240143	0.0327098	0.514469	0.110902	0.466778	0.009682
Q7CQ41	Acetyl-coenzyme A carboxylase carboxyl transferase subunit beta OS=Salmonella typhimurium (strain LT2 / SGSC1412 / ATCC 700720) GN=accD PE=3 SV=1	0.043814	0.0112353	0.0933377	0.0104646	0.469414	0.00182522
O54296	30S ribosomal protein S11 OS=Salmonella typhimurium (strain LT2 / SGSC1412 / ATCC 700720) GN=rpsK PE=3 SV=2	0.133118	0.0099971	0.28115	0.0552283	0.473479	0.00650706
P40676	Transcriptional regulator SlyA OS=Salmonella typhimurium (strain LT2 / SGSC1412 / ATCC 700720) GN=slyA PE=1 SV=3	0.0318971	0.00545172	0.0672948	0.00902494	0.47399	0.0416124
Q7CQU1	Pyruvate formate lyase I, induced anaerobically OS=Salmonella typhimurium (strain LT2 / SGSC1412 / ATCC 700720) GN=pflB PE=4 SV=1	0.118911	0.00377401	0.249291	0.0212024	0.476998	0.000149294
Q8ZP20	Periplasmic trehalase OS=Salmonella typhimurium (strain LT2 / SGSC1412 / ATCC 700720) GN=treA PE=3 SV=1	0.0153718	0.000835451	0.0321443	0.00415757	0.478211	0.00109871
P37426	Ribonucleoside-diphosphate reductase 1 subunit alpha OS=Salmonella typhimurium (strain LT2 / SGSC1412 / ATCC 700720) GN=nrdA PE=3 SV=1	0.0277208	0.0120365	0.0575165	0.000649655	0.481963	0.0128337
Q8ZLD5	Putative phosphatase OS=Salmonella typhimurium (strain LT2 / SGSC1412 / ATCC 700720) GN=STM3595 PE=4 SV=1	0.120556	0.00966744	0.25002	0.0357506	0.482183	0.00187783
Q8ZRD4	Riboflavin biosynthesis protein RibD OS=Salmonella typhimurium (strain LT2 / SGSC1412 / ATCC 700720) GN=ribD PE=3 SV=1	0.0110538	0.00122676	0.0228117	0.00187733	0.484567	0.0177078
Q8ZLM1	30S ribosomal protein S13 OS=Salmonella typhimurium (strain LT2 / SGSC1412 / ATCC 700720) GN=rpsM PE=3 SV=3	0.322948	0.0285425	0.65045	0.0602798	0.496499	0.000357344
Q8ZKY4	Membrane protein insertase YidC OS=Salmonella typhimurium (strain LT2 / SGSC1412 / ATCC 700720) GN=yidC PE=3 SV=1	0.0496556	0.00360736	0.0999955	0.022707	0.496578	0.0137668
P0A9X6	Rod shape-determining protein MreB OS=Salmonella typhimurium (strain LT2 / SGSC1412 / ATCC 700720) GN=mreB PE=3 SV=1	0.0474555	0.00146427	0.0951768	0.0110312	0.498603	0.000769943
P0A1S4	DNA-binding protein StpA OS=Salmonella typhimurium (strain LT2 / SGSC1412 / ATCC 700720) GN=stpA PE=3 SV=1	0.0777266	0.00204479	0.155661	0.0072606	0.499331	1.06134e-05
P37411	DNA gyrase subunit A OS=Salmonella typhimurium (strain LT2 / SGSC1412 / ATCC 700720) GN=gyrA PE=1 SV=3	0.0276017	0.00079753	0.0542585	0.00766845	0.508707	0.00390968
P0A249	Phosphoenolpyruvate-protein phosphotransferase OS=Salmonella typhimurium (strain LT2 / SGSC1412 / ATCC 700720) GN=ptsI PE=1 SV=1	0.166917	0.00695333	0.327799	0.0314446	0.509205	0.000368392
P61179	50S ribosomal protein L22 OS=Salmonella typhimurium (strain LT2 / SGSC1412 / ATCC 700720) GN=rplV PE=3 SV=1	0.254712	0.0240773	0.494307	0.0376452	0.51529	0.000214585
P66643	30S ribosomal protein S9 OS=Salmonella typhimurium (strain LT2 / SGSC1412 / ATCC 700720) GN=rpsI PE=1 SV=2	0.191094	0.00688613	0.367756	0.0661612	0.519623	0.00641609
Q7CR64	UPF0325 protein YaeH OS=Salmonella typhimurium (strain LT2 / SGSC1412 / ATCC 700720) GN=yaeH PE=3 SV=1	0.0274374	0.012302	0.0528012	0.00543318	0.519636	0.0194054
P62405	50S ribosomal protein L5 OS=Salmonella typhimurium (strain LT2 / SGSC1412 / ATCC 700720) GN=rplE PE=3 SV=2	0.28993	0.0471347	0.557273	0.051928	0.520267	0.000921904
P0A2A7	50S ribosomal protein L30 OS=Salmonella typhimurium (strain LT2 / SGSC1412 / ATCC 700720) GN=rpmD PE=3 SV=2	0.043216	0.00407624	0.082629	0.0225425	0.523012	0.032875
P26977	Phosphoribosylamine--glycine ligase OS=Salmonella typhimurium (strain LT2 / SGSC1412 / ATCC 700720) GN=purD PE=3 SV=1	0.0245924	0.00352528	0.0465324	0.00903646	0.528501	0.0112906
P60726	50S ribosomal protein L4 OS=Salmonella typhimurium (strain LT2 / SGSC1412 / ATCC 700720) GN=rplD PE=1 SV=1	0.24	0.0316732	0.453751	0.10113	0.528925	0.0180171
Q7CPL7	50S ribosomal protein L17 OS=Salmonella typhimurium (strain LT2 / SGSC1412 / ATCC 700720) GN=rplQ PE=3 SV=1	0.247961	0.0176333	0.468156	0.0232505	0.529654	3.83895e-05
Q7CQV7	Putative periplasmic protein OS=Salmonella typhimurium (strain LT2 / SGSC1412 / ATCC 700720) GN=ybiS PE=4 SV=1	0.0226525	0.0029265	0.0423115	0.00768739	0.535374	0.0143816
P0A1H3	Elongation factor G OS=Salmonella typhimurium (strain LT2 / SGSC1412 / ATCC 700720) GN=fusA PE=3 SV=2	0.470826	0.038632	0.878875	0.0377209	0.535714	3.31213e-05
P0A2B1	30S ribosomal protein S20 OS=Salmonella typhimurium (strain LT2 / SGSC1412 / ATCC 700720) GN=rpsT PE=3 SV=2	0.156591	0.0124689	0.289629	0.0585269	0.54066	0.0128185
P0CL07	Glutamate-1-semialdehyde 2,1-aminomutase OS=Salmonella typhimurium (strain LT2 / SGSC1412 / ATCC 700720) GN=hemL PE=3 SV=1	0.0337008	0.0085684	0.0623136	0.00575881	0.540826	0.00864539
Q8ZRP0	Outer membrane protein assembly factor BamA OS=Salmonella typhimurium (strain LT2 / SGSC1412 / ATCC 700720) GN=bamA PE=3 SV=1	0.0557266	0.00224624	0.102694	0.0108054	0.542648	0.000782914
Q8ZLL6	Peptidyl-prolyl cis-trans isomerase OS=Salmonella typhimurium (strain LT2 / SGSC1412 / ATCC 700720) GN=fkpA PE=3 SV=1	0.163688	0.0169651	0.300811	0.0328355	0.544154	0.00128321
P27237	Oligopeptidase A OS=Salmonella typhimurium (strain LT2 / SGSC1412 / ATCC 700720) GN=prlC PE=1 SV=1	0.0578686	0.00730357	0.106045	0.0244183	0.545699	0.0229569
Q8ZRT7	Protein translocase subunit SecA OS=Salmonella typhimurium (strain LT2 / SGSC1412 / ATCC 700720) GN=secA PE=3 SV=1	0.0314477	0.00149973	0.0570373	0.00276834	0.551353	3.02516e-05
Q8ZRA7	RND family, acridine efflux pump OS=Salmonella typhimurium (strain LT2 / SGSC1412 / ATCC 700720) GN=acrB PE=3 SV=1	0.0255983	0.00891189	0.0461989	0.00792691	0.554089	0.0402748
P65977	Protein RecA OS=Salmonella typhimurium (strain LT2 / SGSC1412 / ATCC 700720) GN=recA PE=1 SV=2	0.0580776	0.00548866	0.104315	0.0108785	0.556751	0.00116541
Q8ZM63	Transketolase OS=Salmonella typhimurium (strain LT2 / SGSC1412 / ATCC 700720) GN=tktA PE=3 SV=1	0.147397	0.0187673	0.2636	0.0282917	0.559167	0.00170832
P0A2A9	30S ribosomal protein S16 OS=Salmonella typhimurium (strain LT2 / SGSC1412 / ATCC 700720) GN=rpsP PE=3 SV=1	0.183755	0.0127463	0.328531	0.0313344	0.559324	0.000703941
P0A1X0	Outer membrane lipoprotein SlyB OS=Salmonella typhimurium (strain LT2 / SGSC1412 / ATCC 700720) GN=slyB PE=1 SV=1	0.0668935	0.00490037	0.119575	0.0170455	0.559429	0.00381551
O52765	Histidine--tRNA ligase OS=Salmonella typhimurium (strain LT2 / SGSC1412 / ATCC 700720) GN=hisS PE=1 SV=4	0.0393197	0.00290792	0.0699066	0.00828714	0.56246	0.00184966
Q7CPQ3	Putative ABC superfamily transport protein OS=Salmonella typhimurium (strain LT2 / SGSC1412 / ATCC 700720) GN=yhbS PE=4 SV=1	0.0271415	0.000576411	0.0472686	0.00143526	0.574198	2.29464e-05
Q8ZPZ6	Adenylosuccinate lyase OS=Salmonella typhimurium (strain LT2 / SGSC1412 / ATCC 700720) GN=purB PE=1 SV=1	0.0834627	0.0156071	0.144589	0.0238954	0.57724	0.0124323
P37419	2-amino-3-ketobutyrate coenzyme A ligase OS=Salmonella typhimurium (strain LT2 / SGSC1412 / ATCC 700720) GN=kbl PE=3 SV=2	0.0184696	0.0060462	0.031803	0.00406685	0.58075	0.0338784
Q9L6N1	5-methyltetrahydropteroyltriglutamate--homocysteine methyltransferase OS=Salmonella typhimurium (strain LT2 / SGSC1412 / ATCC 700720) GN=metE PE=3 SV=3	0.0969797	0.0140626	0.166904	0.0157036	0.581052	0.00174532
P66932	Trigger factor OS=Salmonella typhimurium (strain LT2 / SGSC1412 / ATCC 700720) GN=tig PE=3 SV=1	0.214295	0.0133115	0.368796	0.0210464	0.581066	0.000106867
P37427	Ribonucleoside-diphosphate reductase 1 subunit beta OS=Salmonella typhimurium (strain LT2 / SGSC1412 / ATCC 700720) GN=nrdB PE=3 SV=3	0.0244974	0.00223895	0.0421213	0.00857713	0.581592	0.0262084
Q8ZQC4	Cytidylate kinase OS=Salmonella typhimurium (strain LT2 / SGSC1412 / ATCC 700720) GN=cmk PE=3 SV=1	0.0129224	0.00386218	0.022074	0.00155275	0.585413	0.0189736
Q8ZL47	Flavoprotein OS=Salmonella typhimurium (strain LT2 / SGSC1412 / ATCC 700720) GN=dfp PE=4 SV=1	0.0131985	0.00124886	0.0225199	0.000108173	0.58608	0.00213136
Q8ZRB9	Lon protease OS=Salmonella typhimurium (strain LT2 / SGSC1412 / ATCC 700720) GN=lon PE=2 SV=1	0.105728	0.0132769	0.178229	0.0263884	0.593215	0.00774698
Q7CPL4	50S ribosomal protein L16 OS=Salmonella typhimurium (strain LT2 / SGSC1412 / ATCC 700720) GN=rplP PE=3 SV=1	0.262493	0.0479349	0.440247	0.0287752	0.59624	0.00161081
P66313	50S ribosomal protein L6 OS=Salmonella typhimurium (strain LT2 / SGSC1412 / ATCC 700720) GN=rplF PE=3 SV=2	0.241631	0.0165904	0.40215	0.00581172	0.600848	8.70369e-06
H9L427	GTP-binding elongation factor family protein OS=Salmonella typhimurium (strain LT2 / SGSC1412 / ATCC 700720) GN=typA PE=4 SV=1	0.05623	0.00248776	0.0929426	0.0115037	0.604997	0.00316023
P26978	Bifunctional purine biosynthesis protein PurH OS=Salmonella typhimurium (strain LT2 / SGSC1412 / ATCC 700720) GN=purH PE=3 SV=2	0.0614917	0.00855738	0.101001	0.0126968	0.608822	0.00579727
Q8ZPV9	Putative glucose-6-phosphate 1-epimerase OS=Salmonella typhimurium (strain LT2 / SGSC1412 / ATCC 700720) GN=yeaD PE=1 SV=1	0.0597083	0.00482823	0.0979651	0.0231731	0.609485	0.0402609
Q8ZPL8	Putative periplasmic protein OS=Salmonella typhimurium (strain LT2 / SGSC1412 / ATCC 700720) GN=ydgA PE=4 SV=1	0.036543	0.00256686	0.0592884	0.00452118	0.61636	0.000584043
P0AA19	Transcriptional regulatory protein OmpR OS=Salmonella typhimurium (strain LT2 / SGSC1412 / ATCC 700720) GN=ompR PE=3 SV=1	0.113466	0.0128531	0.183044	0.0141991	0.619886	0.00115103
P0A2E3	RNA polymerase sigma factor RpoD OS=Salmonella typhimurium (strain LT2 / SGSC1412 / ATCC 700720) GN=rpoD PE=3 SV=1	0.0562189	0.00343601	0.0906802	0.00695307	0.619968	0.00153356
P65692	ATP-dependent 6-phosphofructokinase OS=Salmonella typhimurium (strain LT2 / SGSC1412 / ATCC 700720) GN=pfkA PE=3 SV=1	0.10887	0.00878082	0.173347	0.00571627	0.628045	7.42596e-05
Q7CR87	Chaperone SurA OS=Salmonella typhimurium (strain LT2 / SGSC1412 / ATCC 700720) GN=surA PE=3 SV=1	0.057012	0.00852134	0.0905188	0.0103303	0.629836	0.00612729
P0A7L6	50S ribosomal protein L20 OS=Salmonella typhimurium (strain LT2 / SGSC1412 / ATCC 700720) GN=rplT PE=3 SV=2	0.123994	0.000611683	0.193627	0.0438287	0.640379	0.043544
Q7CPR9	Bifunctional protein HldE OS=Salmonella typhimurium (strain LT2 / SGSC1412 / ATCC 700720) GN=hldE PE=3 SV=1	0.0271423	0.00447862	0.0422729	0.00690657	0.642072	0.0221335
Q8ZQS2	2,3-bisphosphoglycerate-dependent phosphoglycerate mutase OS=Salmonella typhimurium (strain LT2 / SGSC1412 / ATCC 700720) GN=gpmA PE=3 SV=3	0.375774	0.0174474	0.580042	0.0659054	0.64784	0.00370498
Q8ZRZ0	Isoleucine--tRNA ligase OS=Salmonella typhimurium (strain LT2 / SGSC1412 / ATCC 700720) GN=ileS PE=3 SV=1	0.0527582	0.00116921	0.0813486	0.0133421	0.648545	0.0153338
P77983	Pyruvate kinase I OS=Salmonella typhimurium (strain LT2 / SGSC1412 / ATCC 700720) GN=pykF PE=3 SV=2	0.236269	0.00729875	0.364073	0.0676219	0.648961	0.024475
Q8ZQZ6	Leucine--tRNA ligase OS=Salmonella typhimurium (strain LT2 / SGSC1412 / ATCC 700720) GN=leuS PE=3 SV=1	0.0563347	0.00714018	0.0863965	0.00826751	0.652049	0.00886327
P0A2I3	DNA gyrase subunit B OS=Salmonella typhimurium (strain LT2 / SGSC1412 / ATCC 700720) GN=gyrB PE=1 SV=2	0.0378971	0.00322815	0.0577785	0.00660073	0.655903	0.00520453
Q8ZJU9	Putative transport protein OS=Salmonella typhimurium (strain LT2 / SGSC1412 / ATCC 700720) GN=yjjK PE=4 SV=1	0.0952466	0.00636963	0.143339	0.0176015	0.664487	0.00683396
Q8ZQW9	Phosphoglucomutase OS=Salmonella typhimurium (strain LT2 / SGSC1412 / ATCC 700720) GN=pgm PE=1 SV=1	0.0757634	0.00312466	0.049958	0.00925491	1.51654	0.00614841
Q8ZQX1	Flavodoxin 1 OS=Salmonella typhimurium (strain LT2 / SGSC1412 / ATCC 700720) GN=fldA PE=1 SV=3	0.0831571	0.0102136	0.0546545	0.0121387	1.52151	0.0358043
O84944	Type III secretion system chaperone SseA OS=Salmonella typhimurium (strain LT2 / SGSC1412 / ATCC 700720) GN=sseA PE=1 SV=1	0.143837	0.0135063	0.0929029	0.0306555	1.54825	0.0458307
P25077	Malate dehydrogenase OS=Salmonella typhimurium (strain LT2 / SGSC1412 / ATCC 700720) GN=mdh PE=3 SV=2	1.00247	0.0828176	0.647291	0.0846564	1.54871	0.00262786
P05989	Ketol-acid reductoisomerase (NADP(+)) OS=Salmonella typhimurium (strain LT2 / SGSC1412 / ATCC 700720) GN=ilvC PE=1 SV=4	0.32389	0.00335791	0.208952	0.0523175	1.55007	0.013878
Q8ZLD4	Glutathione oxidoreductase OS=Salmonella typhimurium (strain LT2 / SGSC1412 / ATCC 700720) GN=gor PE=3 SV=1	0.0893436	0.0114519	0.0574303	0.0043149	1.55569	0.036433
Q7CQR3	Glutaredoxin 2 OS=Salmonella typhimurium (strain LT2 / SGSC1412 / ATCC 700720) GN=grxB PE=1 SV=1	0.126762	0.00828063	0.0812528	0.00951973	1.5601	0.00334649
Q8ZQ14	3-oxoacyl-[acyl-carrier-protein] synthase 2 OS=Salmonella typhimurium (strain LT2 / SGSC1412 / ATCC 700720) GN=fabF PE=3 SV=1	0.112137	0.00934023	0.0715532	0.0101915	1.56719	0.0070567
P55900	Phosphoserine aminotransferase OS=Salmonella typhimurium (strain LT2 / SGSC1412 / ATCC 700720) GN=serC PE=1 SV=2	0.314879	0.0400137	0.199192	0.0252554	1.58078	0.005171
Q7CPM1	AcetylCoA carboxylase, BCCP subunit OS=Salmonella typhimurium (strain LT2 / SGSC1412 / ATCC 700720) GN=accB PE=4 SV=1	0.0741196	0.0167989	0.0457013	0.0025113	1.62183	0.0442124
P63223	Phosphoheptose isomerase OS=Salmonella typhimurium (strain LT2 / SGSC1412 / ATCC 700720) GN=gmhA PE=3 SV=1	0.0427437	0.00368831	0.0258681	0.00472113	1.65237	0.0081674
H9L495	Secretion system apparatus protein OS=Salmonella typhimurium (strain LT2 / SGSC1412 / ATCC 700720) GN=ssaC PE=3 SV=1	0.0609351	0.0090873	0.0362878	0.00163343	1.67922	0.00985366
P65454	UDP-N-acetylglucosamine 1-carboxyvinyltransferase OS=Salmonella typhimurium (strain LT2 / SGSC1412 / ATCC 700720) GN=murA PE=3 SV=1	0.0390523	0.00253373	0.0230424	0.000379222	1.6948	0.00350238
P0A2E1	Serine hydroxymethyltransferase OS=Salmonella typhimurium (strain LT2 / SGSC1412 / ATCC 700720) GN=glyA PE=1 SV=1	0.443062	0.0143652	0.261302	0.0234434	1.6956	7.94946e-05
Q8ZKM0	Phosphoenolpyruvate carboxylase OS=Salmonella typhimurium (strain LT2 / SGSC1412 / ATCC 700720) GN=ppc PE=3 SV=1	0.215025	0.0113629	0.123303	0.00866066	1.74388	6.50197e-05
P0A1Y4	NADH-quinone oxidoreductase subunit G OS=Salmonella typhimurium (strain LT2 / SGSC1412 / ATCC 700720) GN=nuoG PE=3 SV=2	0.0533087	0.00483381	0.0303474	0.00272614	1.75661	0.00963116
Q8ZKI5	Aspartokinase OS=Salmonella typhimurium (strain LT2 / SGSC1412 / ATCC 700720) GN=lysC PE=3 SV=1	0.0980363	0.00835663	0.0556866	0.00942933	1.7605	0.00433485
O68883	Citrate synthase OS=Salmonella typhimurium (strain LT2 / SGSC1412 / ATCC 700720) GN=gltA PE=3 SV=1	0.220384	0.0187952	0.122886	0.00260958	1.79341	0.000881028
Q7CP63	Response regulator (OmpR family) in two-component regulatory system with ArcB (Or CpxA) OS=Salmonella typhimurium (strain LT2 / SGSC1412 / ATCC 700720) GN=arcA PE=4 SV=1	0.117304	0.0130207	0.0651003	0.0205691	1.8019	0.0124869
P67093	Universal stress protein G OS=Salmonella typhimurium (strain LT2 / SGSC1412 / ATCC 700720) GN=uspG PE=3 SV=1	0.294071	0.0353164	0.160475	0.0361794	1.8325	0.00454922
P0A1B5	Phospho-2-dehydro-3-deoxyheptonate aldolase, Tyr-sensitive OS=Salmonella typhimurium (strain LT2 / SGSC1412 / ATCC 700720) GN=aroF PE=3 SV=1	0.114721	0.00915634	0.0614882	0.0126596	1.86575	0.0113777
P96062	Putative 2-aminoethylphosphonate-binding periplasmic protein OS=Salmonella typhimurium (strain LT2 / SGSC1412 / ATCC 700720) GN=phnS PE=1 SV=1	0.0557968	0.00519979	0.0296157	0.00135718	1.88403	0.0069508
P65215	2-dehydro-3-deoxyphosphooctonate aldolase OS=Salmonella typhimurium (strain LT2 / SGSC1412 / ATCC 700720) GN=kdsA PE=3 SV=1	0.257399	0.0116755	0.133824	0.01295	1.92341	4.82096e-05
P0A1D5	10 kDa chaperonin OS=Salmonella typhimurium (strain LT2 / SGSC1412 / ATCC 700720) GN=groS PE=3 SV=1	1.58628	0.306252	0.806295	0.12051	1.96737	0.00510578
Q8ZPM0	Putative oxidoreductase OS=Salmonella typhimurium (strain LT2 / SGSC1412 / ATCC 700720) GN=ydgJ PE=4 SV=2	0.0983021	0.00361233	0.0496026	0.00715142	1.9818	0.000126801
O52325	Bifunctional polymyxin resistance protein ArnA OS=Salmonella typhimurium (strain LT2 / SGSC1412 / ATCC 700720) GN=arnA PE=2 SV=1	0.0797861	0.00595118	0.0395118	0.0189555	2.0193	0.01768
P67651	Regulator of ribonuclease activity A OS=Salmonella typhimurium (strain LT2 / SGSC1412 / ATCC 700720) GN=rraA PE=3 SV=1	0.0594114	0.00400424	0.0293734	0.00453241	2.02263	0.00100343
P0A1P6	Glutamine synthetase OS=Salmonella typhimurium (strain LT2 / SGSC1412 / ATCC 700720) GN=glnA PE=1 SV=2	0.46637	0.076262	0.230441	0.0688056	2.02381	0.00773442
P0A2P2	Tryptophan--tRNA ligase OS=Salmonella typhimurium (strain LT2 / SGSC1412 / ATCC 700720) GN=trpS PE=3 SV=1	0.081919	0.00456176	0.039698	0.0200358	2.06356	0.0318774
P58580	Glutathione synthetase OS=Salmonella typhimurium (strain LT2 / SGSC1412 / ATCC 700720) GN=gshB PE=3 SV=1	0.0474509	0.00259806	0.0229301	0.0122439	2.06937	0.027448
Q8XG72	Arginine transport system OS=Salmonella typhimurium (strain LT2 / SGSC1412 / ATCC 700720) GN=artI PE=3 SV=1	0.12854	0.0152566	0.0610727	0.0215587	2.10471	0.0114701
Q8ZM09	Putative oxidoreductase OS=Salmonella typhimurium (strain LT2 / SGSC1412 / ATCC 700720) GN=yghA PE=1 SV=1	0.0371224	0.000887458	0.0176254	0.00222901	2.10619	0.000716831
P43669	Tail-specific protease OS=Salmonella typhimurium (strain LT2 / SGSC1412 / ATCC 700720) GN=prc PE=3 SV=2	0.0317643	0.00584074	0.0150364	0.00302498	2.1125	0.0116466
Q7CQW0	Glutamine high-affinity transporter OS=Salmonella typhimurium (strain LT2 / SGSC1412 / ATCC 700720) GN=glnH PE=3 SV=1	0.12501	0.0102919	0.0584956	0.00267983	2.13708	0.000412035
Q8ZQT2	Phospho-2-dehydro-3-deoxyheptonate aldolase OS=Salmonella typhimurium (strain LT2 / SGSC1412 / ATCC 700720) GN=aroG PE=3 SV=1	0.134245	0.0128409	0.0626821	0.0150489	2.14168	0.00331087
P0A1R2	Imidazole glycerol phosphate synthase subunit HisF OS=Salmonella typhimurium (strain LT2 / SGSC1412 / ATCC 700720) GN=hisF PE=3 SV=1	0.0755512	0.0213205	0.0351607	0.00543167	2.14874	0.0335445
Q8ZNF3	UDP-4-amino-4-deoxy-L-arabinose--oxoglutarate aminotransferase OS=Salmonella typhimurium (strain LT2 / SGSC1412 / ATCC 700720) GN=arnB PE=1 SV=3	0.0869922	0.0112932	0.0398825	0.0158577	2.18121	0.0137919
Q8ZQU0	Succinate--CoA ligase [ADP-forming] subunit alpha OS=Salmonella typhimurium (strain LT2 / SGSC1412 / ATCC 700720) GN=sucD PE=3 SV=1	0.0995477	0.00759421	0.0455836	0.0161642	2.18385	0.013276
P02910	Histidine-binding periplasmic protein OS=Salmonella typhimurium (strain LT2 / SGSC1412 / ATCC 700720) GN=hisJ PE=1 SV=1	0.169384	0.00850288	0.0770838	0.0139052	2.19741	0.000167836
Q7CQK9	Glutaredoxin OS=Salmonella typhimurium (strain LT2 / SGSC1412 / ATCC 700720) GN=ydhD PE=3 SV=1	0.183837	0.0030439	0.0833556	0.0112841	2.20545	2.63344e-05
P40732	Acetylornithine/succinyldiaminopimelate aminotransferase OS=Salmonella typhimurium (strain LT2 / SGSC1412 / ATCC 700720) GN=argD PE=1 SV=3	0.229692	0.0228461	0.103441	0.0079566	2.22052	0.00013381
Q7CP68	Hyperosmotically inducible periplasmic protein OS=Salmonella typhimurium (strain LT2 / SGSC1412 / ATCC 700720) GN=osmY PE=4 SV=1	0.112202	0.0120082	0.0502611	0.0118359	2.23239	0.0010387
Q8ZR92	Putative thioredoxin protein OS=Salmonella typhimurium (strain LT2 / SGSC1412 / ATCC 700720) GN=ybbN PE=1 SV=1	0.126103	0.0101341	0.0551006	0.0166799	2.28859	0.00324247
P60817	UPF0304 protein YfbU OS=Salmonella typhimurium (strain LT2 / SGSC1412 / ATCC 700720) GN=yfbU PE=3 SV=1	0.0962051	0.00477144	0.0414206	0.00649446	2.32264	0.00029769
Q04866	Chain length determinant protein OS=Salmonella typhimurium (strain LT2 / SGSC1412 / ATCC 700720) GN=wzzB PE=1 SV=1	0.0435566	0.00801922	0.0183083	0.00563887	2.37906	0.00432631
Q8ZP91	NAD-dependent fermentative D-lactate dehydrogenase OS=Salmonella typhimurium (strain LT2 / SGSC1412 / ATCC 700720) GN=ldhA PE=3 SV=1	0.105426	0.0057081	0.0442044	0.00538649	2.38496	0.000173668
Q7CPE7	Phosphate-specific transport system accessory protein PhoU OS=Salmonella typhimurium (strain LT2 / SGSC1412 / ATCC 700720) GN=phoU PE=3 SV=1	0.227078	0.032088	0.0941867	0.0325577	2.41094	0.00300219
P69936	NADP-dependent 3-hydroxy acid dehydrogenase YdfG OS=Salmonella typhimurium (strain LT2 / SGSC1412 / ATCC 700720) GN=ydfG PE=3 SV=1	0.1443	0.00951875	0.0595475	0.00116016	2.42327	0.000106213
P58661	Aspartate aminotransferase OS=Salmonella typhimurium (strain LT2 / SGSC1412 / ATCC 700720) GN=aspC PE=3 SV=1	0.253724	0.012054	0.102782	0.0310167	2.46857	0.00054162
Q7CQ55	Putative inner membrane protein OS=Salmonella typhimurium (strain LT2 / SGSC1412 / ATCC 700720) GN=elaB PE=4 SV=1	0.120304	0.0210124	0.048353	0.0311618	2.48804	0.0188605
P0AA28	Thioredoxin 1 OS=Salmonella typhimurium (strain LT2 / SGSC1412 / ATCC 700720) GN=trxA PE=1 SV=2	0.185277	0.0261404	0.0725371	0.0107016	2.55424	0.00229696
P0A1A5	Branched-chain-amino-acid aminotransferase OS=Salmonella typhimurium (strain LT2 / SGSC1412 / ATCC 700720) GN=ilvE PE=1 SV=2	0.330141	0.0311178	0.12873	0.0204774	2.5646	0.000139468
Q7CPC0	Phosphoethanolamine transferase CptA OS=Salmonella typhimurium (strain LT2 / SGSC1412 / ATCC 700720) GN=cptA PE=1 SV=1	0.0877811	0.00658799	0.0339999	0.00268598	2.5818	0.00183232
Q8ZPT5	Phosphofructokinase OS=Salmonella typhimurium (strain LT2 / SGSC1412 / ATCC 700720) GN=pfkB PE=3 SV=1	0.0637744	0.00469584	0.0236458	0.00344183	2.69707	0.00202044
Q8ZM69	D-3-phosphoglycerate dehydrogenase OS=Salmonella typhimurium (strain LT2 / SGSC1412 / ATCC 700720) GN=serA PE=3 SV=1	0.458434	0.00507427	0.162109	0.0387837	2.82793	5.09792e-05
Q8ZM07	Putative alcohol dehydrogenase OS=Salmonella typhimurium (strain LT2 / SGSC1412 / ATCC 700720) GN=yqhD PE=4 SV=1	0.0418712	0.0110975	0.013079	0.00586771	3.2014	0.0471163
Q8ZP42	Formyltetrahydrofolate deformylase OS=Salmonella typhimurium (strain LT2 / SGSC1412 / ATCC 700720) GN=purU PE=3 SV=1	0.0886696	0.00809925	0.0276286	0.0089052	3.20934	0.000926688
Q8ZNU4	Ferritin OS=Salmonella typhimurium (strain LT2 / SGSC1412 / ATCC 700720) GN=ftn PE=3 SV=1	0.152023	0.0183407	0.0469474	0.00636485	3.23816	0.000721244
P0A1F6	Uridine phosphorylase OS=Salmonella typhimurium (strain LT2 / SGSC1412 / ATCC 700720) GN=udp PE=1 SV=2	0.181358	0.0367989	0.0558876	0.0173638	3.24506	0.00169988
Q7CQ71	50S ribosomal protein L25 OS=Salmonella typhimurium (strain LT2 / SGSC1412 / ATCC 700720) GN=rplY PE=3 SV=1	0.195248	0.00585907	0.0595599	0.022168	3.27818	0.000161945
P0A251	Alkyl hydroperoxide reductase subunit C OS=Salmonella typhimurium (strain LT2 / SGSC1412 / ATCC 700720) GN=ahpC PE=1 SV=2	1.06122	0.0461415	0.322176	0.0129986	3.2939	6.20517e-07
Q8ZRB1	Glycoprotein/polysaccharide metabolism OS=Salmonella typhimurium (strain LT2 / SGSC1412 / ATCC 700720) GN=ybaY PE=4 SV=1	0.0612491	0.011962	0.0185389	0.000337937	3.30381	0.0173125
P66193	50S ribosomal protein L31 type B OS=Salmonella typhimurium (strain LT2 / SGSC1412 / ATCC 700720) GN=rpmE2 PE=3 SV=1	0.114863	0.00978035	0.0341664	0.0213912	3.36187	0.00402225
Q8ZKL6	Argininosuccinate lyase OS=Salmonella typhimurium (strain LT2 / SGSC1412 / ATCC 700720) GN=argH PE=3 SV=1	0.1186	0.0147235	0.0351247	0.0130945	3.37655	0.00759486
Q8XFG8	Peptidyl-prolyl cis-trans isomerase OS=Salmonella typhimurium (strain LT2 / SGSC1412 / ATCC 700720) GN=ppiB PE=3 SV=1	0.12158	0.0104243	0.0359875	0.00151335	3.37839	0.0016269
Q7CQ10	HTH-type transcriptional regulator IscR OS=Salmonella typhimurium (strain LT2 / SGSC1412 / ATCC 700720) GN=iscR PE=3 SV=1	0.111264	0.0091909	0.0323023	0.00931839	3.44446	0.00257647
Q8ZKP1	Cell division protein ZapB OS=Salmonella typhimurium (strain LT2 / SGSC1412 / ATCC 700720) GN=zapB PE=3 SV=1	0.0823201	0.00310947	0.0236828	0.0132714	3.47595	0.00413953
P0A1F8	Aspartate-semialdehyde dehydrogenase OS=Salmonella typhimurium (strain LT2 / SGSC1412 / ATCC 700720) GN=asd PE=1 SV=1	0.403918	0.0338664	0.115182	0.0359407	3.50678	0.000120049
Q8ZRS0	Carbonic anhydrase OS=Salmonella typhimurium (strain LT2 / SGSC1412 / ATCC 700720) GN=yadF PE=1 SV=1	0.224209	0.0063727	0.0616374	0.018941	3.63756	0.000147243
Q8ZQ40	NAD(P)H dehydrogenase (quinone) OS=Salmonella typhimurium (strain LT2 / SGSC1412 / ATCC 700720) GN=STM1119 PE=3 SV=3	0.170962	0.00549797	0.0462279	0.0114461	3.69824	6.99811e-05
Q8ZP84	Universal stress protein E OS=Salmonella typhimurium (strain LT2 / SGSC1412 / ATCC 700720) GN=uspE PE=1 SV=3	0.121985	0.00848442	0.0326939	0.00540231	3.73113	0.000104382
Q8ZLK4	Ribulose-phosphate 3-epimerase OS=Salmonella typhimurium (strain LT2 / SGSC1412 / ATCC 700720) GN=rpe PE=3 SV=1	0.122529	0.00857139	0.0320391	0.0118348	3.82434	0.000102327
P55882	Hydroxymethylpyrimidine/phosphomethylpyrimidine kinase OS=Salmonella typhimurium (strain LT2 / SGSC1412 / ATCC 700720) GN=thiD PE=1 SV=2	0.0797076	0.00681026	0.0206681	0.0134779	3.85656	0.00660724
Q8ZLL4	Peptidyl-prolyl cis-trans isomerase OS=Salmonella typhimurium (strain LT2 / SGSC1412 / ATCC 700720) GN=slyD PE=3 SV=1	0.14564	0.00956755	0.0377351	0.0150383	3.85955	0.000467582
P15111	NADP-specific glutamate dehydrogenase OS=Salmonella typhimurium (strain LT2 / SGSC1412 / ATCC 700720) GN=gdhA PE=3 SV=2	0.268822	0.0107791	0.0690312	0.00629358	3.89421	6.33773e-07
P0A2C7	Spermidine/putrescine-binding periplasmic protein OS=Salmonella typhimurium (strain LT2 / SGSC1412 / ATCC 700720) GN=potD PE=3 SV=1	0.46073	0.0771171	0.117545	0.0117737	3.91959	0.0002745
P0A1D7	ATP-dependent Clp protease proteolytic subunit OS=Salmonella typhimurium (strain LT2 / SGSC1412 / ATCC 700720) GN=clpP PE=3 SV=1	0.165471	0.00488777	0.041074	0.00467921	4.0286	9.71085e-05
P0A1R8	DNA-binding protein HU-beta OS=Salmonella typhimurium (strain LT2 / SGSC1412 / ATCC 700720) GN=hupB PE=3 SV=1	0.10927	0.0281892	0.0259046	0.0151103	4.21816	0.0107025
O52324	Undecaprenyl-phosphate 4-deoxy-4-formamido-L-arabinose transferase OS=Salmonella typhimurium (strain LT2 / SGSC1412 / ATCC 700720) GN=arnC PE=2 SV=1	0.191514	0.0140039	0.0440241	0.00122232	4.35022	5.39179e-05
Q8ZLA9	Dipeptide transport protein OS=Salmonella typhimurium (strain LT2 / SGSC1412 / ATCC 700720) GN=dppA PE=4 SV=1	0.139178	0.0050776	0.0319132	0.00736786	4.36114	0.000282293
Q7CQV9	DNA protection during starvation protein OS=Salmonella typhimurium (strain LT2 / SGSC1412 / ATCC 700720) GN=dps PE=3 SV=3	0.266343	0.00586014	0.0606381	0.00344934	4.39234	7.94138e-07
H9L419	Putative periplasmic binding transport protein OS=Salmonella typhimurium (strain LT2 / SGSC1412 / ATCC 700720) GN=fliY PE=3 SV=1	0.139794	0.0154514	0.0304292	0.00614854	4.59408	0.000338808
P40810	Dihydroxy-acid dehydratase OS=Salmonella typhimurium (strain LT2 / SGSC1412 / ATCC 700720) GN=ilvD PE=3 SV=2	0.106096	0.00633223	0.0214815	0.00257253	4.93894	2.79756e-05
P30705	Outer membrane pore protein E OS=Salmonella typhimurium (strain LT2 / SGSC1412 / ATCC 700720) GN=phoE PE=2 SV=1	0.285677	0.132252	0.0575708	0.0152717	4.96219	0.0412382
Q8ZRN1	D-methionine-binding lipoprotein MetQ OS=Salmonella typhimurium (strain LT2 / SGSC1412 / ATCC 700720) GN=metQ PE=3 SV=1	0.697611	0.0408699	0.137095	0.0397913	5.08853	9.09536e-06
P43019	Superoxide dismutase [Mn] OS=Salmonella typhimurium (strain LT2 / SGSC1412 / ATCC 700720) GN=sodA PE=3 SV=3	0.881128	0.0658038	0.159163	0.108457	5.53602	0.000164341
Q8ZN40	Cysteine desulfurase IscS OS=Salmonella typhimurium (strain LT2 / SGSC1412 / ATCC 700720) GN=iscS PE=3 SV=1	0.135789	0.00504181	0.0237408	0.00768844	5.71965	2.97759e-05
Q8ZLT0	Argininosuccinate synthase OS=Salmonella typhimurium (strain LT2 / SGSC1412 / ATCC 700720) GN=argG PE=3 SV=3	0.148807	0.00546785	0.0252723	0.00969084	5.88815	0.000323097
Q8ZR27	Putative glycerol dehydrogenase OS=Salmonella typhimurium (strain LT2 / SGSC1412 / ATCC 700720) GN=ybdH PE=4 SV=1	0.173324	0.0358381	0.0287101	0.00426673	6.03704	0.0124822
P41031	Thiosulfate-binding protein OS=Salmonella typhimurium (strain LT2 / SGSC1412 / ATCC 700720) GN=cysP PE=3 SV=2	0.225177	0.0365338	0.0357956	0.0423926	6.29062	0.0125998
Q8ZKP7	Triosephosphate isomerase OS=Salmonella typhimurium (strain LT2 / SGSC1412 / ATCC 700720) GN=tpiA PE=3 SV=1	0.251985	0.0199082	0.0376917	0.0215892	6.68543	0.000225635
P66764	S-adenosylmethionine synthase OS=Salmonella typhimurium (strain LT2 / SGSC1412 / ATCC 700720) GN=metK PE=3 SV=2	1.08379	0.0872997	0.152524	0.0263641	7.10568	4.85711e-06
Q04873	UDP-glucose 6-dehydrogenase OS=Salmonella typhimurium (strain LT2 / SGSC1412 / ATCC 700720) GN=udg PE=3 SV=1	0.237584	0.0222994	0.0330922	0.00674963	7.17946	0.000109166
Q8ZKN5	Cystathionine gamma-synthase OS=Salmonella typhimurium (strain LT2 / SGSC1412 / ATCC 700720) GN=metB PE=3 SV=1	0.214997	0.0394721	0.0297036	0.00123298	7.23808	0.00809244
Q7CQ39	Putative aspartate-semialdehyde dehydrogenase OS=Salmonella typhimurium (strain LT2 / SGSC1412 / ATCC 700720) GN=usg PE=3 SV=1	0.185323	0.0243799	0.0246101	0.00248909	7.53035	0.0030701
P37432	Outer membrane protein F OS=Salmonella typhimurium (strain LT2 / SGSC1412 / ATCC 700720) GN=ompF PE=1 SV=2	0.362823	0.00822101	0.0478543	0.0211882	7.58183	2.36249e-06
P0A1E3	Cysteine synthase A OS=Salmonella typhimurium (strain LT2 / SGSC1412 / ATCC 700720) GN=cysK PE=1 SV=2	1.34916	0.183252	0.12428	0.0122914	10.8558	3.59882e-05
P11003	5,10-methylenetetrahydrofolate reductase OS=Salmonella typhimurium (strain LT2 / SGSC1412 / ATCC 700720) GN=metF PE=3 SV=2	0.517407	0.0668073	0.0342413	0.00540621	15.1106	2.46468e-05

## Sheet: in vitro vs in vivo STM sseF
Table: Significantly altered proteins of Salmonella enterica sv. Typhimurium DsseF after transition from in vitro to in vivo.
Accession	Description	Average norm. protein abundance of STM DsseF grown in PCN (fmol)	Standard deviation STM DsseF in PCN	Average norm. protein abundance of intracellular STM DsseF (fmol)	Standard deviation of intracellular STM DsseF	Ratio PCN DsseF/ intracellular DsseF	p-value
Q7CPX8	Fur regulated Salmonella iron transporter OS=Salmonella typhimurium (strain LT2 / SGSC1412 / ATCC 700720) GN=sitA PE=1 SV=1	0.013024	0.00315542	1.38204	0.212163	0.00942373	0.0032429
Q8ZQR7	Molybdate transporter OS=Salmonella typhimurium (strain LT2 / SGSC1412 / ATCC 700720) GN=modA PE=4 SV=1	0.0112523	0.00389929	0.361847	0.0402986	0.031097	0.00136034
Q8ZRJ9	Outer membrane protein PagN OS=Salmonella typhimurium (strain LT2 / SGSC1412 / ATCC 700720) GN=pagN PE=1 SV=1	0.0995716	0.000472172	2.71066	0.107797	0.0367333	1.9294e-06
P26976	Non-specific acid phosphatase OS=Salmonella typhimurium (strain LT2 / SGSC1412 / ATCC 700720) GN=phoN PE=3 SV=1	0.150973	0.00720113	3.18799	0.490488	0.0473569	0.000428601
Q7CQZ5	RNA chaperone, negative regulator of cspA transcription OS=Salmonella typhimurium (strain LT2 / SGSC1412 / ATCC 700720) GN=cspE PE=1 SV=1	0.0337531	0.00311536	0.552437	0.0378112	0.0610986	1.88588e-05
H9L442	D-alanyl-D-alanine dipeptidase OS=Salmonella typhimurium (strain LT2 / SGSC1412 / ATCC 700720) GN=pdgL PE=3 SV=1	0.0467616	0.00131824	0.534184	0.101674	0.0875384	0.00114922
Q8ZPT3	Putative outer membrane protein OS=Salmonella typhimurium (strain LT2 / SGSC1412 / ATCC 700720) GN=STM1328 PE=1 SV=1	0.0105276	0.000744587	0.094121	0.00944218	0.111852	0.00128908
Q7CP96	Protein HflC OS=Salmonella typhimurium (strain LT2 / SGSC1412 / ATCC 700720) GN=hflC PE=3 SV=1	0.0590951	0.00366753	0.425732	0.060152	0.138808	0.000458726
Q8ZPA3	Putative periplasmic binding protein OS=Salmonella typhimurium (strain LT2 / SGSC1412 / ATCC 700720) GN=STM1633 PE=1 SV=1	0.0849227	0.0112906	0.586621	0.0763615	0.144766	0.000354742
P23988	Virulence membrane protein PagC OS=Salmonella typhimurium (strain LT2 / SGSC1412 / ATCC 700720) GN=pagC PE=3 SV=2	0.249187	0.0420357	1.58349	0.44639	0.157366	0.00672372
Q8ZLD5	Putative phosphatase OS=Salmonella typhimurium (strain LT2 / SGSC1412 / ATCC 700720) GN=STM3595 PE=4 SV=1	0.109295	0.00240898	0.652564	0.0746682	0.167485	0.000228696
Q7CR88	Putative secreted protein OS=Salmonella typhimurium (strain LT2 / SGSC1412 / ATCC 700720) GN=STM0082 PE=1 SV=1	0.115471	0.0104086	0.676062	0.15713	0.170799	0.00351239
Q8ZL03	Small heat shock protein IbpB OS=Salmonella typhimurium (strain LT2 / SGSC1412 / ATCC 700720) GN=ibpB PE=3 SV=1	0.0108774	0.00178312	0.0599796	0.00669831	0.181352	0.000253421
P0A2C5	Ribose import binding protein RbsB OS=Salmonella typhimurium (strain LT2 / SGSC1412 / ATCC 700720) GN=rbsB PE=1 SV=1	0.0249555	0.00287156	0.128245	0.0189791	0.194593	0.000737616
Q8ZPG8	Putative hydrolase OS=Salmonella typhimurium (strain LT2 / SGSC1412 / ATCC 700720) GN=STM1540 PE=4 SV=1	0.0245593	0.0100412	0.114162	0.00550805	0.215127	0.000902933
Q8ZKA4	Component of modulator for protease specific for FtsH phage lambda cII repressor OS=Salmonella typhimurium (strain LT2 / SGSC1412 / ATCC 700720) GN=hflK PE=4 SV=1	0.0662909	0.00359094	0.296881	0.0335342	0.223292	0.000291096
Q7CR46	Anti-adapter protein IraP OS=Salmonella typhimurium (strain LT2 / SGSC1412 / ATCC 700720) GN=iraP PE=2 SV=2	0.150232	0.0175676	0.653236	0.109922	0.229981	0.00143887
P0A2H3	Sec-independent protein translocase protein TatA OS=Salmonella typhimurium (strain LT2 / SGSC1412 / ATCC 700720) GN=tatA PE=3 SV=1	0.0602392	0.00266949	0.260467	0.0140983	0.231274	0.000324115
P0A1X0	Outer membrane lipoprotein SlyB OS=Salmonella typhimurium (strain LT2 / SGSC1412 / ATCC 700720) GN=slyB PE=1 SV=1	0.0806876	0.0150955	0.33996	0.13744	0.237345	0.0314389
P06185	Outer membrane protease E OS=Salmonella typhimurium (strain LT2 / SGSC1412 / ATCC 700720) GN=pgtE PE=3 SV=2	0.0441861	0.000533039	0.182761	0.0405312	0.24177	0.00407485
Q8ZNA5	Long-chain fatty acid transport protein OS=Salmonella typhimurium (strain LT2 / SGSC1412 / ATCC 700720) GN=fadL PE=3 SV=2	0.0233843	0.00837966	0.0963728	0.00855873	0.242644	0.000455892
P0A2C9	3-oxoacyl-[acyl-carrier-protein] reductase FabG OS=Salmonella typhimurium (strain LT2 / SGSC1412 / ATCC 700720) GN=fabG PE=1 SV=1	0.0201785	0.00125088	0.0812207	0.00794846	0.248441	0.000753001
Q8ZRP0	Outer membrane protein assembly factor BamA OS=Salmonella typhimurium (strain LT2 / SGSC1412 / ATCC 700720) GN=bamA PE=3 SV=1	0.0550788	0.00642695	0.213993	0.0539245	0.257386	0.00713824
Q7CPL3	50S ribosomal protein L23 OS=Salmonella typhimurium (strain LT2 / SGSC1412 / ATCC 700720) GN=rplW PE=3 SV=1	0.0380427	0.00975451	0.143892	0.00742754	0.264384	0.00102451
Q93GL9	Conjugative transfer: surface exclusion OS=Salmonella typhimurium (strain LT2 / SGSC1412 / ATCC 700720) GN=traT PE=4 SV=1	0.127196	0.00392469	0.476039	0.113434	0.267196	0.0100623
P37592	Outer membrane porin protein OmpD OS=Salmonella typhimurium (strain LT2 / SGSC1412 / ATCC 700720) GN=ompD PE=1 SV=2	0.177914	0.00484902	0.664594	0.0743532	0.267704	0.00034796
Q8ZK71	Peptide methionine sulfoxide reductase MsrA OS=Salmonella typhimurium (strain LT2 / SGSC1412 / ATCC 700720) GN=msrA PE=3 SV=1	0.046459	0.00983879	0.170458	0.0470991	0.272554	0.0173004
Q7CPK9	Phosphoribulokinase OS=Salmonella typhimurium (strain LT2 / SGSC1412 / ATCC 700720) GN=prkB PE=3 SV=1	0.0279214	0.0140597	0.100682	0.0279034	0.277322	0.0156893
Q8ZP03	Mannose-specific enzyme IIAB OS=Salmonella typhimurium (strain LT2 / SGSC1412 / ATCC 700720) GN=manX PE=4 SV=1	0.13709	0.0061748	0.493265	0.043394	0.277923	0.00014788
Q8ZPL0	NAD(P) transhydrogenase subunit alpha OS=Salmonella typhimurium (strain LT2 / SGSC1412 / ATCC 700720) GN=pntA PE=3 SV=1	0.0268559	0.00376745	0.0956199	0.0378752	0.280861	0.0352136
P0A2A1	50S ribosomal protein L19 OS=Salmonella typhimurium (strain LT2 / SGSC1412 / ATCC 700720) GN=rplS PE=3 SV=2	0.252453	0.00592212	0.87478	0.0198353	0.288591	8.14131e-07
P06202	Periplasmic oligopeptide-binding protein OS=Salmonella typhimurium (strain LT2 / SGSC1412 / ATCC 700720) GN=oppA PE=1 SV=2	0.0288275	0.0128053	0.0997473	0.0182659	0.289005	0.00530526
P0A2A5	50S ribosomal protein L28 OS=Salmonella typhimurium (strain LT2 / SGSC1412 / ATCC 700720) GN=rpmB PE=3 SV=2	0.0857782	0.00796069	0.288127	0.0589352	0.29771	0.00414602
Q8ZLF4	sn-glycerol-3-phosphate import ATP-binding protein UgpC OS=Salmonella typhimurium (strain LT2 / SGSC1412 / ATCC 700720) GN=ugpC PE=1 SV=1	0.0176466	0.00154487	0.0588224	0.00451383	0.299998	0.00127764
Q8ZN72	Outer membrane protein assembly factor BamC OS=Salmonella typhimurium (strain LT2 / SGSC1412 / ATCC 700720) GN=nlpB PE=3 SV=1	0.0755261	0.00434509	0.249784	0.00982316	0.302366	9.54338e-06
P40676	Transcriptional regulator SlyA OS=Salmonella typhimurium (strain LT2 / SGSC1412 / ATCC 700720) GN=slyA PE=1 SV=3	0.0357007	0.025988	0.117345	0.00829018	0.304236	0.0122365
P0A1R0	RNA-binding protein Hfq OS=Salmonella typhimurium (strain LT2 / SGSC1412 / ATCC 700720) GN=hfq PE=1 SV=2	0.0975261	0.00749684	0.318243	0.0780838	0.306451	0.0081988
P60726	50S ribosomal protein L4 OS=Salmonella typhimurium (strain LT2 / SGSC1412 / ATCC 700720) GN=rplD PE=1 SV=1	0.282916	0.0196533	0.908723	0.184744	0.311334	0.00430128
P0CW86	Superoxide dismutase [Cu-Zn] 1 OS=Salmonella typhimurium (strain LT2 / SGSC1412 / ATCC 700720) GN=sodC1 PE=1 SV=1	0.283735	0.046151	0.909801	0.311901	0.311865	0.0263122
Q9L6Q4	89% identity with E. coli putative uroporphyrinogen III methylase (HEMX) (SP:P09127) OS=Salmonella typhimurium (strain LT2 / SGSC1412 / ATCC 700720) GN=hemX PE=4 SV=1	0.0189915	0.000741599	0.0599998	0.00460592	0.316527	0.00128617
P0DM78	Virulence transcriptional regulatory protein PhoP OS=Salmonella typhimurium (strain LT2 / SGSC1412 / ATCC 700720) GN=phoP PE=1 SV=1	0.406686	0.0277918	1.27175	0.0736607	0.319783	4.49055e-05
P0A803	DNA-directed RNA polymerase subunit omega OS=Salmonella typhimurium (strain LT2 / SGSC1412 / ATCC 700720) GN=rpoZ PE=3 SV=1	0.024322	0.000508156	0.0759761	0.00525048	0.320128	0.000345017
Q8ZP75	Putative cytoplasmic protein OS=Salmonella typhimurium (strain LT2 / SGSC1412 / ATCC 700720) GN=STM1672 PE=4 SV=1	0.0290085	0.00169513	0.0891002	0.00184658	0.325572	2.01073e-06
Q7CPF1	Small heat shock protein IbpA OS=Salmonella typhimurium (strain LT2 / SGSC1412 / ATCC 700720) GN=ibpA PE=3 SV=1	0.0429064	0.0106363	0.129124	0.0453834	0.332289	0.0327858
P0A7V6	30S ribosomal protein S3 OS=Salmonella typhimurium (strain LT2 / SGSC1412 / ATCC 700720) GN=rpsC PE=3 SV=2	0.518798	0.0292188	1.53766	0.123312	0.337395	0.000154217
P66073	50S ribosomal protein L15 OS=Salmonella typhimurium (strain LT2 / SGSC1412 / ATCC 700720) GN=rplO PE=3 SV=1	0.318446	0.0458784	0.943829	0.0864691	0.337398	0.000379256
Q7CR87	Chaperone SurA OS=Salmonella typhimurium (strain LT2 / SGSC1412 / ATCC 700720) GN=surA PE=3 SV=1	0.0557345	0.00362684	0.161631	0.0143938	0.344826	0.000246505
Q7CPK0	sn-glycerol-3-phosphate-binding periplasmic protein UgpB OS=Salmonella typhimurium (strain LT2 / SGSC1412 / ATCC 700720) GN=ugpB PE=3 SV=1	0.300202	0.0104018	0.860118	0.0591297	0.349025	8.59208e-05
Q8ZLQ2	Putative periplasmic protein OS=Salmonella typhimurium (strain LT2 / SGSC1412 / ATCC 700720) GN=yhcB PE=4 SV=1	0.0504739	0.00491829	0.143329	0.0306321	0.352154	0.00658824
P0A7L6	50S ribosomal protein L20 OS=Salmonella typhimurium (strain LT2 / SGSC1412 / ATCC 700720) GN=rplT PE=3 SV=2	0.152649	0.0225654	0.431139	0.0581483	0.354059	0.0015057
P0A2A3	50S ribosomal protein L1 OS=Salmonella typhimurium (strain LT2 / SGSC1412 / ATCC 700720) GN=rplA PE=3 SV=1	0.422291	0.051404	1.18432	0.055791	0.356567	6.40621e-05
H9L451	Outer membrane protein assembly factor BamB OS=Salmonella typhimurium (strain LT2 / SGSC1412 / ATCC 700720) GN=bamB PE=3 SV=1	0.0498927	0.00801167	0.139307	0.018069	0.358149	0.00143271
Q8ZS17	UPF0246 protein YaaA OS=Salmonella typhimurium (strain LT2 / SGSC1412 / ATCC 700720) GN=yaaA PE=3 SV=1	0.0342333	0.00901455	0.0952775	0.0252722	0.359301	0.0169521
P0A9Y9	Cold shock-like protein CspC OS=Salmonella typhimurium (strain LT2 / SGSC1412 / ATCC 700720) GN=cspC PE=3 SV=2	0.603177	0.16244	1.668	0.180048	0.361616	0.00160378
P60626	50S ribosomal protein L24 OS=Salmonella typhimurium (strain LT2 / SGSC1412 / ATCC 700720) GN=rplX PE=3 SV=2	0.103898	0.0168977	0.287053	0.0185878	0.361946	0.000226362
Q8ZPL8	Putative periplasmic protein OS=Salmonella typhimurium (strain LT2 / SGSC1412 / ATCC 700720) GN=ydgA PE=4 SV=1	0.0342701	0.000957036	0.0939571	0.0117628	0.364742	0.000936133
Q7CPE2	ATP synthase subunit beta OS=Salmonella typhimurium (strain LT2 / SGSC1412 / ATCC 700720) GN=atpD PE=3 SV=1	0.245461	0.0133007	0.672596	0.130025	0.364946	0.00480207
P0A1S4	DNA-binding protein StpA OS=Salmonella typhimurium (strain LT2 / SGSC1412 / ATCC 700720) GN=stpA PE=3 SV=1	0.0708537	0.0044638	0.19008	0.0303914	0.372758	0.00254961
Q8ZKY4	Membrane protein insertase YidC OS=Salmonella typhimurium (strain LT2 / SGSC1412 / ATCC 700720) GN=yidC PE=3 SV=1	0.0447216	0.00567111	0.119857	0.00941453	0.373125	0.000291243
Q7CQV7	Putative periplasmic protein OS=Salmonella typhimurium (strain LT2 / SGSC1412 / ATCC 700720) GN=ybiS PE=4 SV=1	0.0193073	0.000744063	0.0515789	0.00878702	0.374326	0.00317223
H9L410	Chorismate mutase OS=Salmonella typhimurium (strain LT2 / SGSC1412 / ATCC 700720) GN=STM1269 PE=4 SV=1	0.0441766	0.00261777	0.11734	0.00187738	0.376485	5.87726e-05
P66932	Trigger factor OS=Salmonella typhimurium (strain LT2 / SGSC1412 / ATCC 700720) GN=tig PE=3 SV=1	0.226649	0.018775	0.599221	0.105914	0.378239	0.0038842
Q7CPP3	Putative ABC superfamily transport protein OS=Salmonella typhimurium (strain LT2 / SGSC1412 / ATCC 700720) GN=yrbC PE=4 SV=1	0.0397756	0.00982286	0.103847	0.0270996	0.383019	0.0183028
P26982	Periplasmic serine endoprotease DegP OS=Salmonella typhimurium (strain LT2 / SGSC1412 / ATCC 700720) GN=degP PE=3 SV=1	0.101854	0.00551381	0.264116	0.0132359	0.38564	3.99532e-05
Q8ZQL1	D-alanyl-D-alanine carboxypeptidase penicillin-binding protein 6a OS=Salmonella typhimurium (strain LT2 / SGSC1412 / ATCC 700720) GN=dacC PE=3 SV=1	0.0274116	0.0086433	0.0707066	0.00938677	0.387681	0.00418853
Q7CPP7	50S ribosomal protein L21 OS=Salmonella typhimurium (strain LT2 / SGSC1412 / ATCC 700720) GN=rplU PE=3 SV=1	0.21537	0.0194432	0.553272	0.102319	0.389266	0.00492987
Q8ZLZ4	Outer membrane channel OS=Salmonella typhimurium (strain LT2 / SGSC1412 / ATCC 700720) GN=tolC PE=4 SV=1	0.119335	0.00759435	0.305823	0.0144854	0.390212	3.8777e-05
P0A7W4	30S ribosomal protein S5 OS=Salmonella typhimurium (strain LT2 / SGSC1412 / ATCC 700720) GN=rpsE PE=1 SV=2	0.25848	0.0329392	0.652835	0.176422	0.395935	0.0190076
P65534	Nucleoside diphosphate kinase OS=Salmonella typhimurium (strain LT2 / SGSC1412 / ATCC 700720) GN=ndk PE=3 SV=2	0.0900223	0.00519873	0.224966	0.00569357	0.40016	7.05293e-06
Q8ZRB8	Peptidylprolyl isomerase OS=Salmonella typhimurium (strain LT2 / SGSC1412 / ATCC 700720) GN=cypD PE=4 SV=1	0.0598832	0.0116436	0.14948	0.0190794	0.400609	0.00226031
Q8ZLL6	Peptidyl-prolyl cis-trans isomerase OS=Salmonella typhimurium (strain LT2 / SGSC1412 / ATCC 700720) GN=fkpA PE=3 SV=1	0.174726	0.00769472	0.434713	0.0182178	0.401935	2.20349e-05
Q8ZK81	30S ribosomal protein S18 OS=Salmonella typhimurium (strain LT2 / SGSC1412 / ATCC 700720) GN=rpsR PE=3 SV=3	0.128742	0.0346101	0.309264	0.0409634	0.416286	0.0126655
Q8ZRD3	N utilization substance protein B homolog OS=Salmonella typhimurium (strain LT2 / SGSC1412 / ATCC 700720) GN=nusB PE=3 SV=1	0.0483501	0.00401124	0.115847	0.0090843	0.41736	0.00246134
P66643	30S ribosomal protein S9 OS=Salmonella typhimurium (strain LT2 / SGSC1412 / ATCC 700720) GN=rpsI PE=1 SV=2	0.209072	0.0137989	0.487745	0.0306464	0.428651	0.000136609
O33789	ECA polysaccharide chain length modulation protein OS=Salmonella typhimurium (strain LT2 / SGSC1412 / ATCC 700720) GN=wzzE PE=3 SV=2	0.0257349	0.00310648	0.059727	0.0105782	0.430875	0.00592421
P26219	CDP-diacylglycerol pyrophosphatase OS=Salmonella typhimurium (strain LT2 / SGSC1412 / ATCC 700720) GN=cdh PE=3 SV=2	0.0951875	0.0154413	0.216549	0.0404589	0.439566	0.00831543
Q8ZQQ8	Putative phospholipid-binding protein OS=Salmonella typhimurium (strain LT2 / SGSC1412 / ATCC 700720) GN=ybhB PE=4 SV=1	0.041047	0.00267347	0.0925865	0.00897509	0.443337	0.00483829
P0AA13	50S ribosomal protein L13 OS=Salmonella typhimurium (strain LT2 / SGSC1412 / ATCC 700720) GN=rplM PE=3 SV=1	0.233548	0.0195311	0.508164	0.0188211	0.459593	6.20945e-05
Q7CQG3	Putative peptidase OS=Salmonella typhimurium (strain LT2 / SGSC1412 / ATCC 700720) GN=sohB PE=4 SV=1	0.0239237	0.00217963	0.0510052	0.00773926	0.469044	0.0192637
Q7CPL5	50S ribosomal protein L14 OS=Salmonella typhimurium (strain LT2 / SGSC1412 / ATCC 700720) GN=rplN PE=3 SV=1	0.195696	0.0147638	0.406756	0.0617993	0.481115	0.00452549
P67557	Glucans biosynthesis protein G OS=Salmonella typhimurium (strain LT2 / SGSC1412 / ATCC 700720) GN=mdoG PE=3 SV=1	0.0435352	0.00126772	0.0882724	0.0116736	0.493192	0.00273219
Q7CQY3	Transcriptional repressor of iron-responsive genes (Fur family) (Ferric uptake regulator) OS=Salmonella typhimurium (strain LT2 / SGSC1412 / ATCC 700720) GN=fur PE=3 SV=1	0.0435069	0.00776802	0.0875961	0.0162885	0.496677	0.0133522
P68684	30S ribosomal protein S21 OS=Salmonella typhimurium (strain LT2 / SGSC1412 / ATCC 700720) GN=rpsU PE=3 SV=2	0.0487536	0.00980082	0.098112	0.0126244	0.496917	0.00588903
P61179	50S ribosomal protein L22 OS=Salmonella typhimurium (strain LT2 / SGSC1412 / ATCC 700720) GN=rplV PE=3 SV=1	0.301729	0.0155826	0.598224	0.142952	0.504374	0.0233493
Q8ZQS2	2,3-bisphosphoglycerate-dependent phosphoglycerate mutase OS=Salmonella typhimurium (strain LT2 / SGSC1412 / ATCC 700720) GN=gpmA PE=3 SV=3	0.40692	0.00607523	0.790222	0.0486735	0.514944	0.000172465
Q7CPR3	Putative inner membrane protein OS=Salmonella typhimurium (strain LT2 / SGSC1412 / ATCC 700720) GN=yqjD PE=4 SV=1	0.0907604	0.010968	0.173881	0.00935776	0.521969	0.00318988
H9L479	Outer membrane N-acetyl phenylalanine beta-naphthyl ester-cleaving esterase OS=Salmonella typhimurium (strain LT2 / SGSC1412 / ATCC 700720) GN=apeE PE=4 SV=1	0.028941	0.00560081	0.0554059	0.00257701	0.522345	0.00488357
P67904	30S ribosomal protein S10 OS=Salmonella typhimurium (strain LT2 / SGSC1412 / ATCC 700720) GN=rpsJ PE=3 SV=1	0.265317	0.0161692	0.502887	0.0255453	0.527587	0.000168719
Q8ZLM1	30S ribosomal protein S13 OS=Salmonella typhimurium (strain LT2 / SGSC1412 / ATCC 700720) GN=rpsM PE=3 SV=3	0.390324	0.0276036	0.733386	0.0114546	0.532222	3.77568e-05
Q8ZQT5	Protein TolB OS=Salmonella typhimurium (strain LT2 / SGSC1412 / ATCC 700720) GN=tolB PE=3 SV=1	0.11611	0.00814545	0.212518	0.0314044	0.546356	0.00675908
Q8ZLK3	Cell division protein DamX OS=Salmonella typhimurium (strain LT2 / SGSC1412 / ATCC 700720) GN=damX PE=3 SV=1	0.0298669	0.00574075	0.0542748	0.00725613	0.55029	0.0102675
Q8ZLQ1	Serine endoprotease OS=Salmonella typhimurium (strain LT2 / SGSC1412 / ATCC 700720) GN=degQ PE=4 SV=1	0.0567237	0.00349481	0.102833	0.00488273	0.551608	0.000184703
Q7CPI1	PTS family, mannitol-specific enzyme IIABC components OS=Salmonella typhimurium (strain LT2 / SGSC1412 / ATCC 700720) GN=mtlA PE=4 SV=1	0.0225087	0.00465683	0.0396642	0.00431431	0.567482	0.0240085
Q7CPL7	50S ribosomal protein L17 OS=Salmonella typhimurium (strain LT2 / SGSC1412 / ATCC 700720) GN=rplQ PE=3 SV=1	0.294578	0.0278394	0.518421	0.0241292	0.568222	0.000461056
Q8ZRA6	Acridine efflux pump OS=Salmonella typhimurium (strain LT2 / SGSC1412 / ATCC 700720) GN=acrA PE=3 SV=1	0.101378	0.00792473	0.176227	0.0347241	0.575269	0.0219662
P96062	Putative 2-aminoethylphosphonate-binding periplasmic protein OS=Salmonella typhimurium (strain LT2 / SGSC1412 / ATCC 700720) GN=phnS PE=1 SV=1	0.0459628	0.00445188	0.0798302	0.0162111	0.575757	0.0251385
Q8ZRD7	Protein translocase subunit SecD OS=Salmonella typhimurium (strain LT2 / SGSC1412 / ATCC 700720) GN=secD PE=3 SV=1	0.0282717	0.00181446	0.0488194	0.0072697	0.579108	0.00897153
Q8ZQ05	Respiratory NADH dehydrogenase 2 OS=Salmonella typhimurium (strain LT2 / SGSC1412 / ATCC 700720) GN=ndh PE=4 SV=1	0.0102172	0.00287258	0.0173509	0.0024083	0.588855	0.03004
Q8ZLU4	Penicillin-binding protein activator LpoA OS=Salmonella typhimurium (strain LT2 / SGSC1412 / ATCC 700720) GN=yraM PE=3 SV=1	0.0225703	0.00312538	0.0382668	0.0042787	0.589815	0.00683382
Q8ZLT3	Polyribonucleotide nucleotidyltransferase OS=Salmonella typhimurium (strain LT2 / SGSC1412 / ATCC 700720) GN=pnp PE=1 SV=1	0.0755979	0.00254387	0.127541	0.0190538	0.592732	0.00944556
Q7CQV2	Arginine 3rd transport system OS=Salmonella typhimurium (strain LT2 / SGSC1412 / ATCC 700720) GN=artJ PE=3 SV=1	0.0631896	0.0165557	0.105116	0.00906347	0.601138	0.0183408
P0AA02	Transcription termination/antitermination protein NusG OS=Salmonella typhimurium (strain LT2 / SGSC1412 / ATCC 700720) GN=nusG PE=3 SV=2	0.10077	0.00763235	0.166374	0.0167969	0.605681	0.00352702
P0A2F6	Single-stranded DNA-binding protein 1 OS=Salmonella typhimurium (strain LT2 / SGSC1412 / ATCC 700720) GN=ssb PE=3 SV=2	0.0981536	0.00775108	0.161589	0.0238802	0.607427	0.0119096
Q7CPL4	50S ribosomal protein L16 OS=Salmonella typhimurium (strain LT2 / SGSC1412 / ATCC 700720) GN=rplP PE=3 SV=1	0.269918	0.0618239	0.444332	0.0675537	0.60747	0.0299638
P0A283	PTS system glucose-specific EIIA component OS=Salmonella typhimurium (strain LT2 / SGSC1412 / ATCC 700720) GN=crr PE=1 SV=2	0.496153	0.0346626	0.8126	0.0735836	0.610574	0.00252745
O54297	30S ribosomal protein S4 OS=Salmonella typhimurium (strain LT2 / SGSC1412 / ATCC 700720) GN=rpsD PE=1 SV=3	0.320542	0.0344457	0.514434	0.0628633	0.623095	0.00941247
P0A281	Peptidyl-tRNA hydrolase OS=Salmonella typhimurium (strain LT2 / SGSC1412 / ATCC 700720) GN=pth PE=3 SV=1	0.0158653	0.00235617	0.0253353	0.0011614	0.626211	0.0363848
P58480	Chaperone protein HtpG OS=Salmonella typhimurium (strain LT2 / SGSC1412 / ATCC 700720) GN=htpG PE=3 SV=1	0.307426	0.0197307	0.489097	0.0648597	0.628558	0.00972358
P0A1S0	Integration host factor subunit alpha OS=Salmonella typhimurium (strain LT2 / SGSC1412 / ATCC 700720) GN=ihfA PE=3 SV=1	0.126957	0.00254956	0.201644	0.0350043	0.629611	0.0210958
Q8ZR16	RNase I OS=Salmonella typhimurium (strain LT2 / SGSC1412 / ATCC 700720) GN=rna PE=3 SV=1	0.0927693	0.00828386	0.145053	0.0239547	0.639554	0.0233173
P63601	Shikimate kinase 1 OS=Salmonella typhimurium (strain LT2 / SGSC1412 / ATCC 700720) GN=aroK PE=3 SV=2	0.0291721	0.00209959	0.0449835	0.00386141	0.648505	0.0033795
P66541	30S ribosomal protein S2 OS=Salmonella typhimurium (strain LT2 / SGSC1412 / ATCC 700720) GN=rpsB PE=3 SV=2	0.363942	0.0259289	0.558621	0.0378412	0.651501	0.00182416
Q7CPZ4	Protein GrpE OS=Salmonella typhimurium (strain LT2 / SGSC1412 / ATCC 700720) GN=grpE PE=3 SV=1	0.305903	0.00318713	0.468934	0.000969801	0.652337	1.16129e-07
P02910	Histidine-binding periplasmic protein OS=Salmonella typhimurium (strain LT2 / SGSC1412 / ATCC 700720) GN=hisJ PE=1 SV=1	0.175631	0.013684	0.115418	0.00563287	1.5217	0.002137
P67563	Serine--tRNA ligase OS=Salmonella typhimurium (strain LT2 / SGSC1412 / ATCC 700720) GN=serS PE=3 SV=1	0.102254	0.00656836	0.0633459	0.00986456	1.61421	0.00472275
P65748	Inorganic pyrophosphatase OS=Salmonella typhimurium (strain LT2 / SGSC1412 / ATCC 700720) GN=ppa PE=3 SV=2	0.0918024	0.00629848	0.0557194	0.0069168	1.64758	0.00260981
Q8ZLA9	Dipeptide transport protein OS=Salmonella typhimurium (strain LT2 / SGSC1412 / ATCC 700720) GN=dppA PE=4 SV=1	0.138328	0.0113185	0.0835764	0.0259934	1.65511	0.0287027
H9L427	GTP-binding elongation factor family protein OS=Salmonella typhimurium (strain LT2 / SGSC1412 / ATCC 700720) GN=typA PE=4 SV=1	0.0564483	0.00215417	0.0337195	0.00574161	1.67406	0.00302654
Q7CQ10	HTH-type transcriptional regulator IscR OS=Salmonella typhimurium (strain LT2 / SGSC1412 / ATCC 700720) GN=iscR PE=3 SV=1	0.116975	0.00729672	0.0698667	0.013626	1.67425	0.0061751
P10368	Histidine biosynthesis bifunctional protein HisB OS=Salmonella typhimurium (strain LT2 / SGSC1412 / ATCC 700720) GN=hisB PE=3 SV=2	0.0687969	0.00272196	0.0405149	0.0145231	1.69807	0.0295092
P0A1V4	Adenylate kinase OS=Salmonella typhimurium (strain LT2 / SGSC1412 / ATCC 700720) GN=adk PE=3 SV=1	0.107428	0.00955356	0.0615691	0.0127253	1.74484	0.00753432
Q7CQP4	Putative oxidoreductase OS=Salmonella typhimurium (strain LT2 / SGSC1412 / ATCC 700720) GN=ydjA PE=4 SV=1	0.0373867	0.00201542	0.0208583	0.00208465	1.79241	0.00301044
Q8ZS18	Threonine synthase OS=Salmonella typhimurium (strain LT2 / SGSC1412 / ATCC 700720) GN=thrC PE=4 SV=1	0.152378	0.00771488	0.0847432	0.0148093	1.79811	0.00217411
P69936	NADP-dependent 3-hydroxy acid dehydrogenase YdfG OS=Salmonella typhimurium (strain LT2 / SGSC1412 / ATCC 700720) GN=ydfG PE=3 SV=1	0.145638	0.0065768	0.0805931	0.00731099	1.80708	0.000331285
Q8ZNZ7	Putative IclR family transcriptional repressor OS=Salmonella typhimurium (strain LT2 / SGSC1412 / ATCC 700720) GN=kdgR PE=4 SV=1	0.0429325	0.00900644	0.0234192	0.0071279	1.83322	0.0422793
P65559	Uncharacterized Nudix hydrolase YfcD OS=Salmonella typhimurium (strain LT2 / SGSC1412 / ATCC 700720) GN=yfcD PE=3 SV=1	0.0554066	0.00584089	0.0294865	0.00359566	1.87905	0.00281615
P65702	Phosphoglycerate kinase OS=Salmonella typhimurium (strain LT2 / SGSC1412 / ATCC 700720) GN=pgk PE=3 SV=2	0.4746	0.0866102	0.24552	0.0526207	1.93304	0.0173172
Q8ZN71	4-hydroxy-tetrahydrodipicolinate synthase OS=Salmonella typhimurium (strain LT2 / SGSC1412 / ATCC 700720) GN=dapA PE=1 SV=1	0.087461	0.00899187	0.0448588	0.00658168	1.9497	0.00269728
Q8ZRT1	Acetyltransferase component of pyruvate dehydrogenase complex OS=Salmonella typhimurium (strain LT2 / SGSC1412 / ATCC 700720) GN=aceF PE=3 SV=2	0.413079	0.0195112	0.211441	0.0194759	1.95364	0.000223567
P0A1D3	60 kDa chaperonin OS=Salmonella typhimurium (strain LT2 / SGSC1412 / ATCC 700720) GN=groL PE=3 SV=2	2.90255	0.0749481	1.48438	0.567192	1.9554	0.0127117
P06173	DNA-directed RNA polymerase subunit beta OS=Salmonella typhimurium (strain LT2 / SGSC1412 / ATCC 700720) GN=rpoB PE=3 SV=2	0.123892	0.00603372	0.0623543	0.0102638	1.98691	0.00504953
Q7CQV9	DNA protection during starvation protein OS=Salmonella typhimurium (strain LT2 / SGSC1412 / ATCC 700720) GN=dps PE=3 SV=3	0.312848	0.0151727	0.156155	0.0106398	2.00344	0.000126467
Q9ZF31	Translation initiation factor IF-2 OS=Salmonella typhimurium (strain LT2 / SGSC1412 / ATCC 700720) GN=infB PE=3 SV=2	0.110028	0.0233108	0.0537151	0.0129863	2.04836	0.0216708
Q8ZJV7	Purine nucleoside phosphorylase DeoD-type OS=Salmonella typhimurium (strain LT2 / SGSC1412 / ATCC 700720) GN=deoD PE=3 SV=1	0.0740922	0.00683323	0.0353119	0.0172562	2.09822	0.0337989
Q8ZQU0	Succinate--CoA ligase [ADP-forming] subunit alpha OS=Salmonella typhimurium (strain LT2 / SGSC1412 / ATCC 700720) GN=sucD PE=3 SV=1	0.0774823	0.00280502	0.0363861	0.013319	2.12945	0.00638549
Q8ZRN1	D-methionine-binding lipoprotein MetQ OS=Salmonella typhimurium (strain LT2 / SGSC1412 / ATCC 700720) GN=metQ PE=3 SV=1	0.671133	0.081132	0.308016	0.0542517	2.17889	0.00298411
P25077	Malate dehydrogenase OS=Salmonella typhimurium (strain LT2 / SGSC1412 / ATCC 700720) GN=mdh PE=3 SV=2	0.869247	0.135512	0.397828	0.0428195	2.18498	0.00454848
O68901	Superoxide dismutase [Cu-Zn] 2 OS=Salmonella typhimurium (strain LT2 / SGSC1412 / ATCC 700720) GN=sodC PE=3 SV=1	0.0365985	0.00371709	0.0165348	0.00102087	2.21342	0.00572731
Q7CQW0	Glutamine high-affinity transporter OS=Salmonella typhimurium (strain LT2 / SGSC1412 / ATCC 700720) GN=glnH PE=3 SV=1	0.144295	0.01767	0.0651677	0.002786	2.21421	0.00155989
P0A6B1	Acyl carrier protein OS=Salmonella typhimurium (strain LT2 / SGSC1412 / ATCC 700720) GN=acpP PE=3 SV=2	0.387185	0.0336946	0.17267	0.0371037	2.24234	0.00176682
P14062	6-phosphogluconate dehydrogenase, decarboxylating OS=Salmonella typhimurium (strain LT2 / SGSC1412 / ATCC 700720) GN=gnd PE=3 SV=1	0.322478	0.0345135	0.143176	0.0138197	2.25232	0.00112277
P77983	Pyruvate kinase I OS=Salmonella typhimurium (strain LT2 / SGSC1412 / ATCC 700720) GN=pykF PE=3 SV=2	0.233695	0.00732155	0.103427	0.021496	2.25951	0.00057618
Q7CPC0	Phosphoethanolamine transferase CptA OS=Salmonella typhimurium (strain LT2 / SGSC1412 / ATCC 700720) GN=cptA PE=1 SV=1	0.0950882	0.00979341	0.041907	0.00299127	2.26903	0.000845519
P66955	Transaldolase B OS=Salmonella typhimurium (strain LT2 / SGSC1412 / ATCC 700720) GN=talB PE=3 SV=2	0.397053	0.0136641	0.173761	0.0690721	2.28506	0.00535324
P0A2T6	cAMP-activated global transcriptional regulator CRP OS=Salmonella typhimurium (strain LT2 / SGSC1412 / ATCC 700720) GN=crp PE=1 SV=1	0.0837577	0.00576352	0.0365702	0.01465	2.29032	0.00655387
P0A1H5	Elongation factor Tu OS=Salmonella typhimurium (strain LT2 / SGSC1412 / ATCC 700720) GN=tufA PE=3 SV=2	3.90247	0.152351	1.70191	0.145019	2.29299	5.45339e-05
P43019	Superoxide dismutase [Mn] OS=Salmonella typhimurium (strain LT2 / SGSC1412 / ATCC 700720) GN=sodA PE=3 SV=3	0.796062	0.109828	0.346091	0.101113	2.30015	0.00642442
P60817	UPF0304 protein YfbU OS=Salmonella typhimurium (strain LT2 / SGSC1412 / ATCC 700720) GN=yfbU PE=3 SV=1	0.0776233	0.00838088	0.03316	0.00579477	2.34087	0.00164209
P37430	Transcription termination/antitermination protein NusA OS=Salmonella typhimurium (strain LT2 / SGSC1412 / ATCC 700720) GN=nusA PE=3 SV=2	0.0928299	0.00461069	0.0395452	0.00284717	2.34744	6.97008e-05
Q7CPN9	Putative ABC superfamily transport protein OS=Salmonella typhimurium (strain LT2 / SGSC1412 / ATCC 700720) GN=yhbG PE=4 SV=1	0.047648	0.00305761	0.0199541	0.0123658	2.38789	0.0196787
H9L419	Putative periplasmic binding transport protein OS=Salmonella typhimurium (strain LT2 / SGSC1412 / ATCC 700720) GN=fliY PE=3 SV=1	0.136881	0.0124138	0.0562677	0.00417595	2.43268	0.000438485
Q8ZLD4	Glutathione oxidoreductase OS=Salmonella typhimurium (strain LT2 / SGSC1412 / ATCC 700720) GN=gor PE=3 SV=1	0.088479	0.0142395	0.0356339	0.00425559	2.483	0.00352743
Q8ZPM0	Putative oxidoreductase OS=Salmonella typhimurium (strain LT2 / SGSC1412 / ATCC 700720) GN=ydgJ PE=4 SV=2	0.087229	0.00808009	0.0350223	0.00862087	2.49067	0.00156651
Q8ZQ40	NAD(P)H dehydrogenase (quinone) OS=Salmonella typhimurium (strain LT2 / SGSC1412 / ATCC 700720) GN=STM1119 PE=3 SV=3	0.183166	0.00118606	0.0731563	0.00518379	2.50375	3.62119e-06
Q8ZNW0	Pyruvate kinase II OS=Salmonella typhimurium (strain LT2 / SGSC1412 / ATCC 700720) GN=pykA PE=3 SV=3	0.0636934	0.0149857	0.0253684	0.00434524	2.51074	0.0436932
Q8ZKR6	Response reguator in two-component regulatory system with CpxA OS=Salmonella typhimurium (strain LT2 / SGSC1412 / ATCC 700720) GN=cpxR PE=4 SV=1	0.0683629	0.0159464	0.0267967	0.00296182	2.55117	0.0404231
Q7CQ01	Chaperone protein ClpB OS=Salmonella typhimurium (strain LT2 / SGSC1412 / ATCC 700720) GN=clpB PE=3 SV=1	0.268192	0.0167887	0.103926	0.00656028	2.58061	9.41182e-05
P66869	Succinate--CoA ligase [ADP-forming] subunit beta OS=Salmonella typhimurium (strain LT2 / SGSC1412 / ATCC 700720) GN=sucC PE=3 SV=1	0.137719	0.026803	0.0532177	0.0069839	2.58785	0.0252671
Q8ZPV9	Putative glucose-6-phosphate 1-epimerase OS=Salmonella typhimurium (strain LT2 / SGSC1412 / ATCC 700720) GN=yeaD PE=1 SV=1	0.0563821	0.00380526	0.0216658	0.0048447	2.60235	0.00280689
P60802	Erythronate-4-phosphate dehydrogenase OS=Salmonella typhimurium (strain LT2 / SGSC1412 / ATCC 700720) GN=pdxB PE=1 SV=1	0.0462851	0.00913477	0.0171604	0.0063154	2.69721	0.0310872
Q7CQJ1	Putative resistance protein OS=Salmonella typhimurium (strain LT2 / SGSC1412 / ATCC 700720) GN=osmC PE=4 SV=1	0.0643738	0.0120444	0.0237887	0.00860958	2.70606	0.00898387
Q8ZNN4	Methionine--tRNA ligase OS=Salmonella typhimurium (strain LT2 / SGSC1412 / ATCC 700720) GN=metG PE=3 SV=3	0.0574603	0.00315607	0.0210114	0.00449384	2.73472	0.0016443
Q8ZM06	2,5-diketo-D-gluconic acid reductase A OS=Salmonella typhimurium (strain LT2 / SGSC1412 / ATCC 700720) GN=dkgA PE=3 SV=1	0.0504873	0.010217	0.0184323	0.00213225	2.73907	0.0251964
Q8ZRT0	Dihydrolipoyl dehydrogenase OS=Salmonella typhimurium (strain LT2 / SGSC1412 / ATCC 700720) GN=lpdA PE=4 SV=1	0.484825	0.0161011	0.174586	0.027742	2.777	7.44031e-05
Q8ZRT2	Pyruvate dehydrogenase E1 component OS=Salmonella typhimurium (strain LT2 / SGSC1412 / ATCC 700720) GN=aceE PE=4 SV=1	0.425329	0.021133	0.153064	0.0106543	2.77876	3.7432e-05
Q8ZRP4	2,3,4,5-tetrahydropyridine-2,6-dicarboxylate N-succinyltransferase OS=Salmonella typhimurium (strain LT2 / SGSC1412 / ATCC 700720) GN=dapD PE=3 SV=1	0.37919	0.0239344	0.136443	0.0373476	2.77911	0.000691277
Q8ZM63	Transketolase OS=Salmonella typhimurium (strain LT2 / SGSC1412 / ATCC 700720) GN=tktA PE=3 SV=1	0.136123	0.0114597	0.048683	0.0187528	2.79611	0.0023244
Q8ZNU4	Ferritin OS=Salmonella typhimurium (strain LT2 / SGSC1412 / ATCC 700720) GN=ftn PE=3 SV=1	0.128076	0.00547303	0.0444032	0.0141489	2.88439	0.00222878
P26397	CDP-glucose 4,6-dehydratase OS=Salmonella typhimurium (strain LT2 / SGSC1412 / ATCC 700720) GN=rfbG PE=1 SV=1	0.0299267	0.00585825	0.0103729	0.00175525	2.88509	0.0220175
P65882	Adenylosuccinate synthetase OS=Salmonella typhimurium (strain LT2 / SGSC1412 / ATCC 700720) GN=purA PE=3 SV=2	0.109506	0.0105098	0.0371324	0.0138664	2.94908	0.00196734
P16657	Enoyl-[acyl-carrier-protein] reductase [NADH] FabI OS=Salmonella typhimurium (strain LT2 / SGSC1412 / ATCC 700720) GN=fabI PE=1 SV=3	0.178124	0.0314442	0.0593536	0.0265448	3.00106	0.0224199
Q7CQ36	3-oxoacyl-[acyl-carrier-protein] synthase I OS=Salmonella typhimurium (strain LT2 / SGSC1412 / ATCC 700720) GN=fabB PE=3 SV=1	0.171611	0.0171699	0.0571702	0.0414553	3.00176	0.0202522
P63923	Phosphopentomutase OS=Salmonella typhimurium (strain LT2 / SGSC1412 / ATCC 700720) GN=deoB PE=3 SV=1	0.0695049	0.00106161	0.023138	0.00972927	3.00393	0.00295615
Q7CQU5	Thioredoxin reductase OS=Salmonella typhimurium (strain LT2 / SGSC1412 / ATCC 700720) GN=trxB PE=3 SV=1	0.243033	0.0479348	0.0803987	0.00886162	3.02284	0.00445421
Q8ZN60	GMP synthase [glutamine-hydrolyzing] OS=Salmonella typhimurium (strain LT2 / SGSC1412 / ATCC 700720) GN=guaA PE=3 SV=1	0.0590206	0.0045446	0.0191467	0.00544979	3.08255	0.000624093
P0A249	Phosphoenolpyruvate-protein phosphotransferase OS=Salmonella typhimurium (strain LT2 / SGSC1412 / ATCC 700720) GN=ptsI PE=1 SV=1	0.167147	0.0146516	0.0531139	0.0155896	3.14695	0.00076512
P28354	Lysine--tRNA ligase OS=Salmonella typhimurium (strain LT2 / SGSC1412 / ATCC 700720) GN=lysS PE=3 SV=3	0.274316	0.0324162	0.0864309	0.0104747	3.17382	0.000670758
Q8ZP84	Universal stress protein E OS=Salmonella typhimurium (strain LT2 / SGSC1412 / ATCC 700720) GN=uspE PE=1 SV=3	0.109714	0.0107977	0.0338575	0.00911879	3.24045	0.00394359
Q8ZND6	Phosphate acetyltransferase OS=Salmonella typhimurium (strain LT2 / SGSC1412 / ATCC 700720) GN=pta PE=1 SV=1	0.0933749	0.00587575	0.0281708	0.0233962	3.3146	0.0155374
Q7CQF2	UTP--glucose-1-phosphate uridylyltransferase OS=Salmonella typhimurium (strain LT2 / SGSC1412 / ATCC 700720) GN=galU PE=3 SV=1	0.0705325	0.00176944	0.0211535	0.00697282	3.33432	0.00106621
Q8ZRB9	Lon protease OS=Salmonella typhimurium (strain LT2 / SGSC1412 / ATCC 700720) GN=lon PE=2 SV=1	0.120704	0.015589	0.035846	0.00990655	3.36729	0.00135099
P0A1F6	Uridine phosphorylase OS=Salmonella typhimurium (strain LT2 / SGSC1412 / ATCC 700720) GN=udp PE=1 SV=2	0.116518	0.00877789	0.0344893	0.00378918	3.37837	0.00124769
P65889	Phosphoribosylaminoimidazole-succinocarboxamide synthase OS=Salmonella typhimurium (strain LT2 / SGSC1412 / ATCC 700720) GN=purC PE=3 SV=1	0.286826	0.0321886	0.0839158	0.0424508	3.41802	0.00273531
Q7CR85	Thiamine-binding periplasmic protein OS=Salmonella typhimurium (strain LT2 / SGSC1412 / ATCC 700720) GN=tbpA PE=4 SV=1	0.108548	0.0117386	0.0316351	0.0116758	3.43126	0.00129522
P0A2R4	DNA-directed RNA polymerase subunit beta' OS=Salmonella typhimurium (strain LT2 / SGSC1412 / ATCC 700720) GN=rpoC PE=1 SV=1	0.111949	0.00109318	0.0322749	0.0111613	3.46861	0.00243221
P58696	Asparagine--tRNA ligase OS=Salmonella typhimurium (strain LT2 / SGSC1412 / ATCC 700720) GN=asnS PE=3 SV=2	0.178051	0.00992827	0.0506497	0.00712258	3.51534	5.52738e-05
P63411	Acetate kinase OS=Salmonella typhimurium (strain LT2 / SGSC1412 / ATCC 700720) GN=ackA PE=1 SV=1	0.170472	0.00839848	0.0474937	0.00895754	3.58936	6.48155e-05
Q8ZNV2	Aspartate--tRNA ligase OS=Salmonella typhimurium (strain LT2 / SGSC1412 / ATCC 700720) GN=aspS PE=3 SV=1	0.0859743	0.0185378	0.0239264	0.00527748	3.59328	0.00507101
Q8ZQW9	Phosphoglucomutase OS=Salmonella typhimurium (strain LT2 / SGSC1412 / ATCC 700720) GN=pgm PE=1 SV=1	0.0707453	0.0125402	0.0192454	0.00679139	3.67595	0.0142263
O52765	Histidine--tRNA ligase OS=Salmonella typhimurium (strain LT2 / SGSC1412 / ATCC 700720) GN=hisS PE=1 SV=4	0.0578337	0.0095019	0.0155745	0.0140402	3.71336	0.0258214
Q8ZMD6	Putative MFS superfamily D-glucarate permease OS=Salmonella typhimurium (strain LT2 / SGSC1412 / ATCC 700720) GN=STM2963 PE=4 SV=1	0.0542163	0.00553453	0.0142458	0.000434633	3.80578	0.00234495
Q7CQ55	Putative inner membrane protein OS=Salmonella typhimurium (strain LT2 / SGSC1412 / ATCC 700720) GN=elaB PE=4 SV=1	0.151463	0.0509965	0.0394096	0.0094908	3.8433	0.0200941
P26398	Lipopolysaccharide biosynthesis protein RfbH OS=Salmonella typhimurium (strain LT2 / SGSC1412 / ATCC 700720) GN=rfbH PE=3 SV=1	0.129098	0.0042454	0.0328681	0.0114707	3.92776	0.000772291
Q8ZRF0	Pyrroline-5-carboxylate reductase OS=Salmonella typhimurium (strain LT2 / SGSC1412 / ATCC 700720) GN=proC PE=3 SV=1	0.0520856	0.00465621	0.0129888	0.00870124	4.01005	0.00650835
Q7CQK9	Glutaredoxin OS=Salmonella typhimurium (strain LT2 / SGSC1412 / ATCC 700720) GN=ydhD PE=3 SV=1	0.195344	0.0311837	0.0481163	0.00714298	4.05984	0.00134223
P37432	Outer membrane protein F OS=Salmonella typhimurium (strain LT2 / SGSC1412 / ATCC 700720) GN=ompF PE=1 SV=2	0.362707	0.00961909	0.0888751	0.0230006	4.08108	4.49752e-05
Q7CQ71	50S ribosomal protein L25 OS=Salmonella typhimurium (strain LT2 / SGSC1412 / ATCC 700720) GN=rplY PE=3 SV=1	0.142968	0.0159835	0.034761	0.0157071	4.11288	0.00498945
P30705	Outer membrane pore protein E OS=Salmonella typhimurium (strain LT2 / SGSC1412 / ATCC 700720) GN=phoE PE=2 SV=1	0.200638	0.00884706	0.0482772	0.0217933	4.15595	0.000359384
Q8ZQ41	Putative cytoplasmic protein OS=Salmonella typhimurium (strain LT2 / SGSC1412 / ATCC 700720) GN=yccJ PE=4 SV=1	0.0866419	0.0158656	0.0203483	7.44496e-05	4.25795	0.0112172
Q7CPU6	Fructose-bisphosphate aldolase OS=Salmonella typhimurium (strain LT2 / SGSC1412 / ATCC 700720) GN=fba PE=3 SV=1	0.601792	0.0372354	0.140954	0.0189906	4.26943	4.43055e-05
Q8ZR92	Putative thioredoxin protein OS=Salmonella typhimurium (strain LT2 / SGSC1412 / ATCC 700720) GN=ybbN PE=1 SV=1	0.124727	0.0153489	0.0291742	0.00978341	4.27523	0.000811258
P00929	Tryptophan synthase alpha chain OS=Salmonella typhimurium (strain LT2 / SGSC1412 / ATCC 700720) GN=trpA PE=1 SV=1	0.0625799	0.00115653	0.0144433	0.000626335	4.33281	1.55303e-05
Q8ZQ14	3-oxoacyl-[acyl-carrier-protein] synthase 2 OS=Salmonella typhimurium (strain LT2 / SGSC1412 / ATCC 700720) GN=fabF PE=3 SV=1	0.0988683	0.0152913	0.022424	0.0105484	4.40905	0.009151
Q8ZPY0	Putative periplasmic protein OS=Salmonella typhimurium (strain LT2 / SGSC1412 / ATCC 700720) GN=STM1263 PE=4 SV=1	0.278481	0.00742868	0.0621341	0.0301963	4.48193	0.000271945
Q8ZRJ5	Aminoacyl-histidine dipeptidase (Peptidase D) OS=Salmonella typhimurium (strain LT2 / SGSC1412 / ATCC 700720) GN=pepD PE=4 SV=1	0.145916	0.00816452	0.032389	0.00512677	4.50511	3.41206e-05
Q8ZMK6	Alanine--tRNA ligase OS=Salmonella typhimurium (strain LT2 / SGSC1412 / ATCC 700720) GN=alaS PE=3 SV=1	0.0637509	0.00468189	0.0138662	0.000182555	4.59758	0.000742699
Q7CQ97	3-oxoacyl-[acyl-carrier-protein] synthase I OS=Salmonella typhimurium (strain LT2 / SGSC1412 / ATCC 700720) GN=fbaB PE=4 SV=1	0.139001	0.00730255	0.0295256	0.0169931	4.70783	0.00187285
Q8ZLL4	Peptidyl-prolyl cis-trans isomerase OS=Salmonella typhimurium (strain LT2 / SGSC1412 / ATCC 700720) GN=slyD PE=3 SV=1	0.120306	0.0291821	0.0250367	0.0231836	4.80519	0.0316012
P58661	Aspartate aminotransferase OS=Salmonella typhimurium (strain LT2 / SGSC1412 / ATCC 700720) GN=aspC PE=3 SV=1	0.249461	0.0171617	0.0515322	0.0504694	4.84087	0.00676675
P00499	ATP phosphoribosyltransferase OS=Salmonella typhimurium (strain LT2 / SGSC1412 / ATCC 700720) GN=hisG PE=1 SV=1	0.152472	0.0117951	0.0303328	0.0116114	5.02664	0.00021593
Q8ZM07	Putative alcohol dehydrogenase OS=Salmonella typhimurium (strain LT2 / SGSC1412 / ATCC 700720) GN=yqhD PE=4 SV=1	0.0521376	0.0106073	0.0101817	0.00300034	5.12074	0.0137919
P14845	Carbamoyl-phosphate synthase small chain OS=Salmonella typhimurium (strain LT2 / SGSC1412 / ATCC 700720) GN=carA PE=3 SV=2	0.184756	0.00997567	0.0338909	0.00151404	5.45149	0.000266228
Q8ZM69	D-3-phosphoglycerate dehydrogenase OS=Salmonella typhimurium (strain LT2 / SGSC1412 / ATCC 700720) GN=serA PE=3 SV=1	0.41239	0.0492417	0.0738549	0.00945774	5.58379	0.00030578
P0A7Z7	DNA-directed RNA polymerase subunit alpha OS=Salmonella typhimurium (strain LT2 / SGSC1412 / ATCC 700720) GN=rpoA PE=3 SV=1	0.268771	0.0246632	0.046369	0.00528226	5.79636	0.000107199
Q08016	Ornithine carbamoyltransferase OS=Salmonella typhimurium (strain LT2 / SGSC1412 / ATCC 700720) GN=argI PE=3 SV=3	0.0665627	0.0150561	0.010133	0.00560363	6.5689	0.016609
P0A1A5	Branched-chain-amino-acid aminotransferase OS=Salmonella typhimurium (strain LT2 / SGSC1412 / ATCC 700720) GN=ilvE PE=1 SV=2	0.367391	0.00303123	0.0551666	0.0189522	6.65966	9.44018e-06
P0A251	Alkyl hydroperoxide reductase subunit C OS=Salmonella typhimurium (strain LT2 / SGSC1412 / ATCC 700720) GN=ahpC PE=1 SV=2	1.13534	0.104967	0.167939	0.0337111	6.76042	0.000109277
P0A1E3	Cysteine synthase A OS=Salmonella typhimurium (strain LT2 / SGSC1412 / ATCC 700720) GN=cysK PE=1 SV=2	1.52576	0.0933304	0.223349	0.0194292	6.83128	1.89107e-05
P55900	Phosphoserine aminotransferase OS=Salmonella typhimurium (strain LT2 / SGSC1412 / ATCC 700720) GN=serC PE=1 SV=2	0.330702	0.0144479	0.0457403	0.00887235	7.22999	8.28923e-06
Q8ZP42	Formyltetrahydrofolate deformylase OS=Salmonella typhimurium (strain LT2 / SGSC1412 / ATCC 700720) GN=purU PE=3 SV=1	0.0864547	0.00662848	0.0114356	0.00273148	7.56015	0.000699951
Q7CPS4	Putative outer membrane protein OS=Salmonella typhimurium (strain LT2 / SGSC1412 / ATCC 700720) GN=ygiW PE=4 SV=1	0.128615	0.013464	0.016971	0.00040328	7.57855	0.00155728
O52324	Undecaprenyl-phosphate 4-deoxy-4-formamido-L-arabinose transferase OS=Salmonella typhimurium (strain LT2 / SGSC1412 / ATCC 700720) GN=arnC PE=2 SV=1	0.229455	0.0136239	0.0297447	0.0225456	7.71415	0.00103441
P65215	2-dehydro-3-deoxyphosphooctonate aldolase OS=Salmonella typhimurium (strain LT2 / SGSC1412 / ATCC 700720) GN=kdsA PE=3 SV=1	0.233619	0.0221574	0.0295327	0.0135469	7.9105	0.00146988
P0A1F8	Aspartate-semialdehyde dehydrogenase OS=Salmonella typhimurium (strain LT2 / SGSC1412 / ATCC 700720) GN=asd PE=1 SV=1	0.388156	0.0478363	0.0455721	0.0184294	8.5174	0.000318253
Q8ZPZ0	Isocitrate dehydrogenase [NADP] OS=Salmonella typhimurium (strain LT2 / SGSC1412 / ATCC 700720) GN=icdA PE=4 SV=1	0.548331	0.0695	0.0623398	0.0127532	8.79584	0.000284426
P0A1P6	Glutamine synthetase OS=Salmonella typhimurium (strain LT2 / SGSC1412 / ATCC 700720) GN=glnA PE=1 SV=2	0.530631	0.0263418	0.0559699	0.0150958	9.48065	1.10582e-05
Q8ZN40	Cysteine desulfurase IscS OS=Salmonella typhimurium (strain LT2 / SGSC1412 / ATCC 700720) GN=iscS PE=3 SV=1	0.140208	0.0128584	0.0146376	0.00432932	9.57862	0.00104192
P40732	Acetylornithine/succinyldiaminopimelate aminotransferase OS=Salmonella typhimurium (strain LT2 / SGSC1412 / ATCC 700720) GN=argD PE=1 SV=3	0.229414	0.0191606	0.0239492	0.000279566	9.57919	4.94805e-05
P0A2E1	Serine hydroxymethyltransferase OS=Salmonella typhimurium (strain LT2 / SGSC1412 / ATCC 700720) GN=glyA PE=1 SV=1	0.466479	0.0182209	0.046271	0.00617741	10.0815	8.06408e-05
Q8ZKP7	Triosephosphate isomerase OS=Salmonella typhimurium (strain LT2 / SGSC1412 / ATCC 700720) GN=tpiA PE=3 SV=1	0.140962	0.0079056	0.0139596	0.00336924	10.0978	0.000248829
Q04873	UDP-glucose 6-dehydrogenase OS=Salmonella typhimurium (strain LT2 / SGSC1412 / ATCC 700720) GN=udg PE=3 SV=1	0.264098	0.0228926	0.025701	0.0104938	10.2758	8.09937e-05
Q8ZLT0	Argininosuccinate synthase OS=Salmonella typhimurium (strain LT2 / SGSC1412 / ATCC 700720) GN=argG PE=3 SV=3	0.177791	0.00332198	0.017134	0.00796859	10.3765	6.14268e-05
P05989	Ketol-acid reductoisomerase (NADP(+)) OS=Salmonella typhimurium (strain LT2 / SGSC1412 / ATCC 700720) GN=ilvC PE=1 SV=4	0.31122	0.00902029	0.0297386	0.00992088	10.4652	6.08956e-05
P66593	30S ribosomal protein S6 OS=Salmonella typhimurium (strain LT2 / SGSC1412 / ATCC 700720) GN=rpsF PE=3 SV=1	0.237128	0.0150543	0.0207299	0.00756086	11.439	2.41596e-05
Q7CQ39	Putative aspartate-semialdehyde dehydrogenase OS=Salmonella typhimurium (strain LT2 / SGSC1412 / ATCC 700720) GN=usg PE=3 SV=1	0.2011	0.0076019	0.0175604	0.00212855	11.4519	6.84922e-05
P41031	Thiosulfate-binding protein OS=Salmonella typhimurium (strain LT2 / SGSC1412 / ATCC 700720) GN=cysP PE=3 SV=2	0.249834	0.00846352	0.0123572	0.00222845	20.2177	1.22615e-06
P66764	S-adenosylmethionine synthase OS=Salmonella typhimurium (strain LT2 / SGSC1412 / ATCC 700720) GN=metK PE=3 SV=2	1.17826	0.107644	0.0452682	0.000274117	26.0283	0.000769261
Q8ZPY6	Putative molecular chaperone (Small heat shock protein) OS=Salmonella typhimurium (strain LT2 / SGSC1412 / ATCC 700720) GN=STM1251 PE=1 SV=1	1.43362	0.14439	0.0490873	0.000425441	29.2055	7.69896e-05

## Sheet: Consensus set of STM WT & sseF
Table: Consensus set of altered proteins after transition from in vitro to in vivo in Salmonella enterica sv. Typhimurium wildtype and DsseF.
Accession	Description	Ratio PCN SseF/ RAW SseF	Ratio PCN WT/RAW WT
Q8ZRJ9	Outer membrane protein PagN OS=Salmonella typhimurium (strain LT2 / SGSC1412 / ATCC 700720) GN=pagN PE=1 SV=1	0.0367333	0.0879607
P26976	Non-specific acid phosphatase OS=Salmonella typhimurium (strain LT2 / SGSC1412 / ATCC 700720) GN=phoN PE=3 SV=1	0.0473569	0.162739
Q7CQZ5	RNA chaperone, negative regulator of cspA transcription OS=Salmonella typhimurium (strain LT2 / SGSC1412 / ATCC 700720) GN=cspE PE=1 SV=1	0.0610986	0.135075
H9L442	D-alanyl-D-alanine dipeptidase OS=Salmonella typhimurium (strain LT2 / SGSC1412 / ATCC 700720) GN=pdgL PE=3 SV=1	0.0875384	0.198454
Q7CP96	Protein HflC OS=Salmonella typhimurium (strain LT2 / SGSC1412 / ATCC 700720) GN=hflC PE=3 SV=1	0.138808	0.312348
Q8ZPA3	Putative periplasmic binding protein OS=Salmonella typhimurium (strain LT2 / SGSC1412 / ATCC 700720) GN=STM1633 PE=1 SV=1	0.144766	0.269068
P23988	Virulence membrane protein PagC OS=Salmonella typhimurium (strain LT2 / SGSC1412 / ATCC 700720) GN=pagC PE=3 SV=2	0.157366	0.1771
Q8ZLD5	Putative phosphatase OS=Salmonella typhimurium (strain LT2 / SGSC1412 / ATCC 700720) GN=STM3595 PE=4 SV=1	0.167485	0.482183
Q7CR88	Putative secreted protein OS=Salmonella typhimurium (strain LT2 / SGSC1412 / ATCC 700720) GN=STM0082 PE=1 SV=1	0.170799	0.358714
P0A2C5	Ribose import binding protein RbsB OS=Salmonella typhimurium (strain LT2 / SGSC1412 / ATCC 700720) GN=rbsB PE=1 SV=1	0.194593	0.328124
Q8ZPG8	Putative hydrolase OS=Salmonella typhimurium (strain LT2 / SGSC1412 / ATCC 700720) GN=STM1540 PE=4 SV=1	0.215127	0.407335
Q8ZKA4	Component of modulator for protease specific for FtsH phage lambda cII repressor OS=Salmonella typhimurium (strain LT2 / SGSC1412 / ATCC 700720) GN=hflK PE=4 SV=1	0.223292	0.299174
P0A2H3	Sec-independent protein translocase protein TatA OS=Salmonella typhimurium (strain LT2 / SGSC1412 / ATCC 700720) GN=tatA PE=3 SV=1	0.231274	0.338457
P0A1X0	Outer membrane lipoprotein SlyB OS=Salmonella typhimurium (strain LT2 / SGSC1412 / ATCC 700720) GN=slyB PE=1 SV=1	0.237345	0.559429
P06185	Outer membrane protease E OS=Salmonella typhimurium (strain LT2 / SGSC1412 / ATCC 700720) GN=pgtE PE=3 SV=2	0.24177	0.370426
Q8ZNA5	Long-chain fatty acid transport protein OS=Salmonella typhimurium (strain LT2 / SGSC1412 / ATCC 700720) GN=fadL PE=3 SV=2	0.242644	0.359244
Q8ZRP0	Outer membrane protein assembly factor BamA OS=Salmonella typhimurium (strain LT2 / SGSC1412 / ATCC 700720) GN=bamA PE=3 SV=1	0.257386	0.542648
P37592	Outer membrane porin protein OmpD OS=Salmonella typhimurium (strain LT2 / SGSC1412 / ATCC 700720) GN=ompD PE=1 SV=2	0.267704	0.261096
Q8ZK71	Peptide methionine sulfoxide reductase MsrA OS=Salmonella typhimurium (strain LT2 / SGSC1412 / ATCC 700720) GN=msrA PE=3 SV=1	0.272554	0.438522
Q8ZP03	Mannose-specific enzyme IIAB OS=Salmonella typhimurium (strain LT2 / SGSC1412 / ATCC 700720) GN=manX PE=4 SV=1	0.277923	0.220388
Q8ZPL0	NAD(P) transhydrogenase subunit alpha OS=Salmonella typhimurium (strain LT2 / SGSC1412 / ATCC 700720) GN=pntA PE=3 SV=1	0.280861	0.203749
P0A2A1	50S ribosomal protein L19 OS=Salmonella typhimurium (strain LT2 / SGSC1412 / ATCC 700720) GN=rplS PE=3 SV=2	0.288591	0.385924
P0A2A5	50S ribosomal protein L28 OS=Salmonella typhimurium (strain LT2 / SGSC1412 / ATCC 700720) GN=rpmB PE=3 SV=2	0.29771	0.381975
Q8ZN72	Outer membrane protein assembly factor BamC OS=Salmonella typhimurium (strain LT2 / SGSC1412 / ATCC 700720) GN=nlpB PE=3 SV=1	0.302366	0.442872
P40676	Transcriptional regulator SlyA OS=Salmonella typhimurium (strain LT2 / SGSC1412 / ATCC 700720) GN=slyA PE=1 SV=3	0.304236	0.47399
P0A1R0	RNA-binding protein Hfq OS=Salmonella typhimurium (strain LT2 / SGSC1412 / ATCC 700720) GN=hfq PE=1 SV=2	0.306451	0.284743
P60726	50S ribosomal protein L4 OS=Salmonella typhimurium (strain LT2 / SGSC1412 / ATCC 700720) GN=rplD PE=1 SV=1	0.311334	0.528925
P0CW86	Superoxide dismutase [Cu-Zn] 1 OS=Salmonella typhimurium (strain LT2 / SGSC1412 / ATCC 700720) GN=sodC1 PE=1 SV=1	0.311865	0.3495
Q9L6Q4	89% identity with E. coli putative uroporphyrinogen III methylase (HEMX) (SP:P09127) OS=Salmonella typhimurium (strain LT2 / SGSC1412 / ATCC 700720) GN=hemX PE=4 SV=1	0.316527	0.403251
P0DM78	Virulence transcriptional regulatory protein PhoP OS=Salmonella typhimurium (strain LT2 / SGSC1412 / ATCC 700720) GN=phoP PE=1 SV=1	0.319783	0.424378
Q8ZP75	Putative cytoplasmic protein OS=Salmonella typhimurium (strain LT2 / SGSC1412 / ATCC 700720) GN=STM1672 PE=4 SV=1	0.325572	0.389641
P0A7V6	30S ribosomal protein S3 OS=Salmonella typhimurium (strain LT2 / SGSC1412 / ATCC 700720) GN=rpsC PE=3 SV=2	0.337395	0.379435
P66073	50S ribosomal protein L15 OS=Salmonella typhimurium (strain LT2 / SGSC1412 / ATCC 700720) GN=rplO PE=3 SV=1	0.337398	0.403678
Q7CR87	Chaperone SurA OS=Salmonella typhimurium (strain LT2 / SGSC1412 / ATCC 700720) GN=surA PE=3 SV=1	0.344826	0.629836
Q8ZLQ2	Putative periplasmic protein OS=Salmonella typhimurium (strain LT2 / SGSC1412 / ATCC 700720) GN=yhcB PE=4 SV=1	0.352154	0.408469
P0A7L6	50S ribosomal protein L20 OS=Salmonella typhimurium (strain LT2 / SGSC1412 / ATCC 700720) GN=rplT PE=3 SV=2	0.354059	0.640379
P0A2A3	50S ribosomal protein L1 OS=Salmonella typhimurium (strain LT2 / SGSC1412 / ATCC 700720) GN=rplA PE=3 SV=1	0.356567	0.385079
P60626	50S ribosomal protein L24 OS=Salmonella typhimurium (strain LT2 / SGSC1412 / ATCC 700720) GN=rplX PE=3 SV=2	0.361946	0.453254
Q8ZPL8	Putative periplasmic protein OS=Salmonella typhimurium (strain LT2 / SGSC1412 / ATCC 700720) GN=ydgA PE=4 SV=1	0.364742	0.61636
Q7CPE2	ATP synthase subunit beta OS=Salmonella typhimurium (strain LT2 / SGSC1412 / ATCC 700720) GN=atpD PE=3 SV=1	0.364946	0.332014
P0A1S4	DNA-binding protein StpA OS=Salmonella typhimurium (strain LT2 / SGSC1412 / ATCC 700720) GN=stpA PE=3 SV=1	0.372758	0.499331
Q8ZKY4	Membrane protein insertase YidC OS=Salmonella typhimurium (strain LT2 / SGSC1412 / ATCC 700720) GN=yidC PE=3 SV=1	0.373125	0.496578
Q7CQV7	Putative periplasmic protein OS=Salmonella typhimurium (strain LT2 / SGSC1412 / ATCC 700720) GN=ybiS PE=4 SV=1	0.374326	0.535374
P66932	Trigger factor OS=Salmonella typhimurium (strain LT2 / SGSC1412 / ATCC 700720) GN=tig PE=3 SV=1	0.378239	0.581066
Q8ZQL1	D-alanyl-D-alanine carboxypeptidase penicillin-binding protein 6a OS=Salmonella typhimurium (strain LT2 / SGSC1412 / ATCC 700720) GN=dacC PE=3 SV=1	0.387681	0.435033
Q7CPP7	50S ribosomal protein L21 OS=Salmonella typhimurium (strain LT2 / SGSC1412 / ATCC 700720) GN=rplU PE=3 SV=1	0.389266	0.426926
P65534	Nucleoside diphosphate kinase OS=Salmonella typhimurium (strain LT2 / SGSC1412 / ATCC 700720) GN=ndk PE=3 SV=2	0.40016	0.415499
Q8ZLL6	Peptidyl-prolyl cis-trans isomerase OS=Salmonella typhimurium (strain LT2 / SGSC1412 / ATCC 700720) GN=fkpA PE=3 SV=1	0.401935	0.544154
P66643	30S ribosomal protein S9 OS=Salmonella typhimurium (strain LT2 / SGSC1412 / ATCC 700720) GN=rpsI PE=1 SV=2	0.428651	0.519623
P26219	CDP-diacylglycerol pyrophosphatase OS=Salmonella typhimurium (strain LT2 / SGSC1412 / ATCC 700720) GN=cdh PE=3 SV=2	0.439566	0.402787
Q7CPL5	50S ribosomal protein L14 OS=Salmonella typhimurium (strain LT2 / SGSC1412 / ATCC 700720) GN=rplN PE=3 SV=1	0.481115	0.389968
Q7CQY3	Transcriptional repressor of iron-responsive genes (Fur family) (Ferric uptake regulator) OS=Salmonella typhimurium (strain LT2 / SGSC1412 / ATCC 700720) GN=fur PE=3 SV=1	0.496677	0.45381
P68684	30S ribosomal protein S21 OS=Salmonella typhimurium (strain LT2 / SGSC1412 / ATCC 700720) GN=rpsU PE=3 SV=2	0.496917	0.379021
P61179	50S ribosomal protein L22 OS=Salmonella typhimurium (strain LT2 / SGSC1412 / ATCC 700720) GN=rplV PE=3 SV=1	0.504374	0.51529
Q8ZQS2	2,3-bisphosphoglycerate-dependent phosphoglycerate mutase OS=Salmonella typhimurium (strain LT2 / SGSC1412 / ATCC 700720) GN=gpmA PE=3 SV=3	0.514944	0.64784
Q8ZLM1	30S ribosomal protein S13 OS=Salmonella typhimurium (strain LT2 / SGSC1412 / ATCC 700720) GN=rpsM PE=3 SV=3	0.532222	0.496499
Q7CPI1	PTS family, mannitol-specific enzyme IIABC components OS=Salmonella typhimurium (strain LT2 / SGSC1412 / ATCC 700720) GN=mtlA PE=4 SV=1	0.567482	0.312959
Q7CPL7	50S ribosomal protein L17 OS=Salmonella typhimurium (strain LT2 / SGSC1412 / ATCC 700720) GN=rplQ PE=3 SV=1	0.568222	0.529654
Q8ZRD7	Protein translocase subunit SecD OS=Salmonella typhimurium (strain LT2 / SGSC1412 / ATCC 700720) GN=secD PE=3 SV=1	0.579108	0.457782
Q8ZQ05	Respiratory NADH dehydrogenase 2 OS=Salmonella typhimurium (strain LT2 / SGSC1412 / ATCC 700720) GN=ndh PE=4 SV=1	0.588855	0.305664
Q8ZLT3	Polyribonucleotide nucleotidyltransferase OS=Salmonella typhimurium (strain LT2 / SGSC1412 / ATCC 700720) GN=pnp PE=1 SV=1	0.592732	0.348751
Q7CPL4	50S ribosomal protein L16 OS=Salmonella typhimurium (strain LT2 / SGSC1412 / ATCC 700720) GN=rplP PE=3 SV=1	0.60747	0.59624
O54297	30S ribosomal protein S4 OS=Salmonella typhimurium (strain LT2 / SGSC1412 / ATCC 700720) GN=rpsD PE=1 SV=3	0.623095	0.377404
P66541	30S ribosomal protein S2 OS=Salmonella typhimurium (strain LT2 / SGSC1412 / ATCC 700720) GN=rpsB PE=3 SV=2	0.651501	0.35964
P02910	Histidine-binding periplasmic protein OS=Salmonella typhimurium (strain LT2 / SGSC1412 / ATCC 700720) GN=hisJ PE=1 SV=1	1.5217	2.19741
Q8ZLA9	Dipeptide transport protein OS=Salmonella typhimurium (strain LT2 / SGSC1412 / ATCC 700720) GN=dppA PE=4 SV=1	1.65511	4.36114
Q7CQ10	HTH-type transcriptional regulator IscR OS=Salmonella typhimurium (strain LT2 / SGSC1412 / ATCC 700720) GN=iscR PE=3 SV=1	1.67425	3.44446
P69936	NADP-dependent 3-hydroxy acid dehydrogenase YdfG OS=Salmonella typhimurium (strain LT2 / SGSC1412 / ATCC 700720) GN=ydfG PE=3 SV=1	1.80708	2.42327
Q7CQV9	DNA protection during starvation protein OS=Salmonella typhimurium (strain LT2 / SGSC1412 / ATCC 700720) GN=dps PE=3 SV=3	2.00344	4.39234
Q8ZQU0	Succinate--CoA ligase [ADP-forming] subunit alpha OS=Salmonella typhimurium (strain LT2 / SGSC1412 / ATCC 700720) GN=sucD PE=3 SV=1	2.12945	2.18385
Q8ZRN1	D-methionine-binding lipoprotein MetQ OS=Salmonella typhimurium (strain LT2 / SGSC1412 / ATCC 700720) GN=metQ PE=3 SV=1	2.17889	5.08853
P25077	Malate dehydrogenase OS=Salmonella typhimurium (strain LT2 / SGSC1412 / ATCC 700720) GN=mdh PE=3 SV=2	2.18498	1.54871
Q7CQW0	Glutamine high-affinity transporter OS=Salmonella typhimurium (strain LT2 / SGSC1412 / ATCC 700720) GN=glnH PE=3 SV=1	2.21421	2.13708
Q7CPC0	Phosphoethanolamine transferase CptA OS=Salmonella typhimurium (strain LT2 / SGSC1412 / ATCC 700720) GN=cptA PE=1 SV=1	2.26903	2.5818
P43019	Superoxide dismutase [Mn] OS=Salmonella typhimurium (strain LT2 / SGSC1412 / ATCC 700720) GN=sodA PE=3 SV=3	2.30015	5.53602
P60817	UPF0304 protein YfbU OS=Salmonella typhimurium (strain LT2 / SGSC1412 / ATCC 700720) GN=yfbU PE=3 SV=1	2.34087	2.32264
H9L419	Putative periplasmic binding transport protein OS=Salmonella typhimurium (strain LT2 / SGSC1412 / ATCC 700720) GN=fliY PE=3 SV=1	2.43268	4.59408
Q8ZLD4	Glutathione oxidoreductase OS=Salmonella typhimurium (strain LT2 / SGSC1412 / ATCC 700720) GN=gor PE=3 SV=1	2.483	1.55569
Q8ZPM0	Putative oxidoreductase OS=Salmonella typhimurium (strain LT2 / SGSC1412 / ATCC 700720) GN=ydgJ PE=4 SV=2	2.49067	1.9818
Q8ZQ40	NAD(P)H dehydrogenase (quinone) OS=Salmonella typhimurium (strain LT2 / SGSC1412 / ATCC 700720) GN=STM1119 PE=3 SV=3	2.50375	3.69824
Q8ZPV9	Putative glucose-6-phosphate 1-epimerase OS=Salmonella typhimurium (strain LT2 / SGSC1412 / ATCC 700720) GN=yeaD PE=1 SV=1	2.60235	0.609485
Q8ZNU4	Ferritin OS=Salmonella typhimurium (strain LT2 / SGSC1412 / ATCC 700720) GN=ftn PE=3 SV=1	2.88439	3.23816
Q8ZP84	Universal stress protein E OS=Salmonella typhimurium (strain LT2 / SGSC1412 / ATCC 700720) GN=uspE PE=1 SV=3	3.24045	3.73113
P0A1F6	Uridine phosphorylase OS=Salmonella typhimurium (strain LT2 / SGSC1412 / ATCC 700720) GN=udp PE=1 SV=2	3.37837	3.24506
Q8ZQW9	Phosphoglucomutase OS=Salmonella typhimurium (strain LT2 / SGSC1412 / ATCC 700720) GN=pgm PE=1 SV=1	3.67595	1.51654
Q7CQ55	Putative inner membrane protein OS=Salmonella typhimurium (strain LT2 / SGSC1412 / ATCC 700720) GN=elaB PE=4 SV=1	3.8433	2.48804
Q7CQK9	Glutaredoxin OS=Salmonella typhimurium (strain LT2 / SGSC1412 / ATCC 700720) GN=ydhD PE=3 SV=1	4.05984	2.20545
P37432	Outer membrane protein F OS=Salmonella typhimurium (strain LT2 / SGSC1412 / ATCC 700720) GN=ompF PE=1 SV=2	4.08108	7.58183
Q7CQ71	50S ribosomal protein L25 OS=Salmonella typhimurium (strain LT2 / SGSC1412 / ATCC 700720) GN=rplY PE=3 SV=1	4.11288	3.27818
P30705	Outer membrane pore protein E OS=Salmonella typhimurium (strain LT2 / SGSC1412 / ATCC 700720) GN=phoE PE=2 SV=1	4.15595	4.96219
Q8ZR92	Putative thioredoxin protein OS=Salmonella typhimurium (strain LT2 / SGSC1412 / ATCC 700720) GN=ybbN PE=1 SV=1	4.27523	2.28859
Q8ZQ14	3-oxoacyl-[acyl-carrier-protein] synthase 2 OS=Salmonella typhimurium (strain LT2 / SGSC1412 / ATCC 700720) GN=fabF PE=3 SV=1	4.40905	1.56719
Q8ZLL4	Peptidyl-prolyl cis-trans isomerase OS=Salmonella typhimurium (strain LT2 / SGSC1412 / ATCC 700720) GN=slyD PE=3 SV=1	4.80519	3.85955
P58661	Aspartate aminotransferase OS=Salmonella typhimurium (strain LT2 / SGSC1412 / ATCC 700720) GN=aspC PE=3 SV=1	4.84087	2.46857
Q8ZM07	Putative alcohol dehydrogenase OS=Salmonella typhimurium (strain LT2 / SGSC1412 / ATCC 700720) GN=yqhD PE=4 SV=1	5.12074	3.2014
Q8ZM69	D-3-phosphoglycerate dehydrogenase OS=Salmonella typhimurium (strain LT2 / SGSC1412 / ATCC 700720) GN=serA PE=3 SV=1	5.58379	2.82793
P0A1A5	Branched-chain-amino-acid aminotransferase OS=Salmonella typhimurium (strain LT2 / SGSC1412 / ATCC 700720) GN=ilvE PE=1 SV=2	6.65966	2.5646
P0A251	Alkyl hydroperoxide reductase subunit C OS=Salmonella typhimurium (strain LT2 / SGSC1412 / ATCC 700720) GN=ahpC PE=1 SV=2	6.76042	3.2939
P0A1E3	Cysteine synthase A OS=Salmonella typhimurium (strain LT2 / SGSC1412 / ATCC 700720) GN=cysK PE=1 SV=2	6.83128	10.8558
P55900	Phosphoserine aminotransferase OS=Salmonella typhimurium (strain LT2 / SGSC1412 / ATCC 700720) GN=serC PE=1 SV=2	7.22999	1.58078
Q8ZP42	Formyltetrahydrofolate deformylase OS=Salmonella typhimurium (strain LT2 / SGSC1412 / ATCC 700720) GN=purU PE=3 SV=1	7.56015	3.20934
O52324	Undecaprenyl-phosphate 4-deoxy-4-formamido-L-arabinose transferase OS=Salmonella typhimurium (strain LT2 / SGSC1412 / ATCC 700720) GN=arnC PE=2 SV=1	7.71415	4.35022
P65215	2-dehydro-3-deoxyphosphooctonate aldolase OS=Salmonella typhimurium (strain LT2 / SGSC1412 / ATCC 700720) GN=kdsA PE=3 SV=1	7.9105	1.92341
P0A1F8	Aspartate-semialdehyde dehydrogenase OS=Salmonella typhimurium (strain LT2 / SGSC1412 / ATCC 700720) GN=asd PE=1 SV=1	8.5174	3.50678
P0A1P6	Glutamine synthetase OS=Salmonella typhimurium (strain LT2 / SGSC1412 / ATCC 700720) GN=glnA PE=1 SV=2	9.48065	2.02381
Q8ZN40	Cysteine desulfurase IscS OS=Salmonella typhimurium (strain LT2 / SGSC1412 / ATCC 700720) GN=iscS PE=3 SV=1	9.57862	5.71965
P40732	Acetylornithine/succinyldiaminopimelate aminotransferase OS=Salmonella typhimurium (strain LT2 / SGSC1412 / ATCC 700720) GN=argD PE=1 SV=3	9.57919	2.22052
P0A2E1	Serine hydroxymethyltransferase OS=Salmonella typhimurium (strain LT2 / SGSC1412 / ATCC 700720) GN=glyA PE=1 SV=1	10.0815	1.6956
Q8ZKP7	Triosephosphate isomerase OS=Salmonella typhimurium (strain LT2 / SGSC1412 / ATCC 700720) GN=tpiA PE=3 SV=1	10.0978	6.68543
Q04873	UDP-glucose 6-dehydrogenase OS=Salmonella typhimurium (strain LT2 / SGSC1412 / ATCC 700720) GN=udg PE=3 SV=1	10.2758	7.17946
Q8ZLT0	Argininosuccinate synthase OS=Salmonella typhimurium (strain LT2 / SGSC1412 / ATCC 700720) GN=argG PE=3 SV=3	10.3765	5.88815
P05989	Ketol-acid reductoisomerase (NADP(+)) OS=Salmonella typhimurium (strain LT2 / SGSC1412 / ATCC 700720) GN=ilvC PE=1 SV=4	10.4652	1.55007
Q7CQ39	Putative aspartate-semialdehyde dehydrogenase OS=Salmonella typhimurium (strain LT2 / SGSC1412 / ATCC 700720) GN=usg PE=3 SV=1	11.4519	7.53035
P41031	Thiosulfate-binding protein OS=Salmonella typhimurium (strain LT2 / SGSC1412 / ATCC 700720) GN=cysP PE=3 SV=2	20.2177	6.29062
P66764	S-adenosylmethionine synthase OS=Salmonella typhimurium (strain LT2 / SGSC1412 / ATCC 700720) GN=metK PE=3 SV=2	26.0283	7.10568
